# Supplementary material for: De novo transcriptome analysis of Cnidium monnieri (L.) Cuss and detection of genes related to coumarin biosynthesis
Source: PeerJ. 2020 Nov 6;8:e10157. doi: 10.7717/peerj.10157 (PMC7651471; doi:10.7717/peerj.10157)
Supplement: Supplemental Information 11 [file peerj-08-10157-s011.txt]

gene_id	CmC_F_FPKM	CmC_L_FPKM	CmC_R_FPKM	CmC_S_FPKM
Unigene13810_All	11313.52	915.04	12379.32	18479.16
Unigene25050_All	6189.46	1.13	9.42	0.68
Unigene33190_All	4026.61	8285.53	4	4356.69
Unigene26769_All	3961.67	884.94	0.19	3643.46
CL3015.Contig7_All	3680.94	7440.26	3.63	4370.61
Unigene10412_All	3628.09	1149.77	0.58	1867.06
CL15784.Contig5_All	2547.84	2653.39	4.24	861.17
Unigene25735_All	2352.03	0.7	0.32	0.58
CL3015.Contig5_All	2325.75	5675.88	1.95	2368.54
CL1647.Contig1_All	2023.91	496.9	5302.21	1382.81
CL3015.Contig4_All	2021.53	3922.33	1.98	1722.81
Unigene24761_All	1937.82	4180.69	31.53	1930.34
CL10180.Contig8_All	1934.44	953.02	2902.14	1341.21
Unigene29514_All	1913.32	0.85	0.26	0.38
CL1054.Contig1_All	1882.04	3775.77	4.86	1700.56
CL2704.Contig8_All	1857.58	2901.86	12.75	1137.42
CL2704.Contig6_All	1798.81	3092.62	16.4	1614.9
CL12591.Contig3_All	1783.91	0.42	0.13	0.25
CL1493.Contig1_All	1630.51	12338.55	1610.13	6398.46
Unigene7674_All	1623.32	0.3	0.26	0.27
CL810.Contig4_All	1522.7	1100.51	363.14	0.22
Unigene24876_All	1463.45	542.96	760.05	0.3
Unigene60738_All	1410.09	756.18	1659.09	13.55
Unigene6444_All	1393.06	2036.34	600.02	1254.04
CL15784.Contig6_All	1322.91	5267.07	3.68	1015.83
CL15784.Contig7_All	1250.27	1975.61	181.27	442.18
CL5319.Contig2_All	1246.79	4278.56	3600.06	903.68
Unigene7277_All	1209.5	59.49	106.62	242.34
CL3092.Contig8_All	1147.5	976.26	21.21	745.86
CL1107.Contig1_All	1108.82	3.38	55.43	59.62
CL5093.Contig2_All	1085.29	7636.72	984.37	4929.46
CL14990.Contig1_All	1076.21	352.37	0.5	1282.43
Unigene37142_All	1058.75	605.65	1768.08	1298.46
CL8916.Contig1_All	1016.16	254.23	245.55	507.27
CL13445.Contig1_All	1008.79	50.48	1897.67	708.8
Unigene68076_All	998.6	0.22	0.15	0.22
Unigene1346_All	996.22	287.79	133.07	430.85
Unigene37071_All	970.69	0.89	0.24	0.12
CL6510.Contig1_All	952.49	179.56	535.76	292.95
CL16756.Contig1_All	937.49	174.86	411.67	915.34
Unigene16932_All	931.98	1655.49	65.75	1293.63
CL16117.Contig2_All	923.75	0.06	0	0
Unigene17671_All	917.97	854.75	1617.5	1191.33
Unigene10174_All	892.89	1583.33	13.57	774.03
CL8687.Contig1_All	891.28	543.13	449.51	325.79
Unigene67189_All	882.3	0.11	0.16	0.05
Unigene10864_All	860.7	0.33	0.22	0.2
Unigene26342_All	815.24	0.23	0.05	0.17
Unigene7423_All	780.98	399.62	2675.82	1136.6
CL7940.Contig2_All	769.45	2441.95	5.19	807.66
CL3092.Contig11_All	757.48	1465.89	3.79	773.39
Unigene33207_All	755.61	1420.84	6.2	664.01
Unigene2607_All	751.81	1707.95	2.28	604.93
CL3915.Contig2_All	744.69	2077.59	14.33	902.48
CL7863.Contig1_All	732.78	0.24	0.15	0.19
Unigene26008_All	729.11	1210.79	24.03	577.54
Unigene20372_All	707.09	2238.81	0.14	1412.9
Unigene75043_All	703.85	0.09	0.18	0
Unigene6516_All	693.72	1211.2	CL2134.Contig3_All	CL2134.Contig3_All	dcr:108215464/2.6e-98/serine/arginine-rich SC35-like splicing factor SCL30 isoform X1; K12900 FUS-interacting serine-arginine-rich protein 1	At3g55460/9.8e-36/[R] KOG0118 FOG: RRM domain	CL2134.Contig3_All/3e-06/RNA recognition motif. (a.k.a. RRM, RBD, or RNP domain)	molecular_function:GO:0003723//RNA binding;
Unigene8939_All	0.2	1.04	0.35	1.02
CL4551.Contig7_All	0.19	0.13	0.2	0.28
Unigene20112_All	0.19	0	0.82	0
Unigene47348_All	0.19	1.19	0.21	0
CL5283.Contig1_All	0.19	0.11	2.37	0.86
Unigene61146_All	0.19	0.24	0.05	0
Unigene43838_All	0.19	2.09	0	0.59
Unigene41369_All	0.19	1.15	0.2	0.94
CL9103.Contig2_All	0.19	0.28	0.23	0.5
CL2713.Contig1_All	0.19	0.78	0.09	1.97
CL1024.Contig22_All	0.19	1.1	0.03	0.57
CL12976.Contig2_All	0.19	0.12	0.41	0.34
Unigene65397_All	0.19	0	0	0.2
Unigene60916_All	0.19	0.2	0	0
Unigene37897_All	0.19	0.1	0	0.49
Unigene55817_All	0.19	0	0	0.2
Unigene93463_All	0.19	0.17	0.59	0.96
CL947.Contig9_All	0.19	0.11	1.07	2.58
CL3761.Contig3_All	0.19	0	0	0.29
CL7460.Contig4_All	0.19	0	0.23	0
CL14450.Contig1_All	0.19	0	0.41	0.34
Unigene5036_All	0.19	0.3	0.9	0.49
CL174.Contig10_All	0.19	0.11	0.04	0.24
CL14873.Contig2_All	0.19	0.1	0.1	0
Unigene13008_All	0.19	0.63	0.46	0.41
CL2022.Contig6_All	0.19	13.14	5.62	16.99
CL143.Contig5_All	0.19	3.36	0.47	10.53
Unigene43299_All	0.19	0.97	0	0.29
CL11744.Contig4_All	0.19	0.58	0	0.38
Unigene60133_All	0.19	0	0	0
Unigene59956_All	0.19	0	0.6	1.13
Unigene56398_All	0.19	0	0.1	0.86
CL16955.Contig5_All	0.19	0.15	0	0.35
CL14663.Contig4_All	0.19	0.21	0.95	1.28
Unigene44669_All	0.19	0.76	0	0
Unigene9791_All	0.19	0.17	0.08	0.34
Unigene36255_All	0.19	0	0.04	0.28
Unigene92544_All	0.19	0.68	2.24	0.27
Unigene54784_All	0.19	0.1	0	0.4
Unigene50986_All	0.19	0.58	0	0.76
Unigene59376_All	0.19	0	0.2	0
CL2175.Contig4_All	0.19	0	0	0.15
Unigene15223_All	0.19	0.2	0.05	1.08
Unigene27499_All	0.19	1.09	0.1	0.78
CL14647.Contig2_All	0.19	0	4.07	0.14
CL13751.Contig4_All	0.19	0.67	0.05	0.07
CL16834.Contig4_All	0.19	0.18	0	0
CL375.Contig24_All	0.19	0.04	0	0
Unigene58251_All	0.19	0.3	0.1	0.49
Unigene48438_All	0.19	1.21	0.1	0.2
CL733.Contig2_All	0.19	0.2	0	0
CL3006.Contig13_All	0.19	0	0	0.33
Unigene58778_All	0.19	0	0	0.96
CL234.Contig17_All	0.19	0.17	0	1.37
Unigene41078_All	0.19	0	0	0
CL6894.Contig2_All	0.19	0.38	0.21	0.61
CL15070.Contig2_All	0.19	0	0	0
Unigene41782_All	0.19	0.59	0	0.19
CL6126.Contig1_All	0.19	0	0.03	0.46
Unigene57844_All	0.19	0	0	0.58
Unigene34405_All	0.19	1.34	1.01	0.38
CL16043.Contig9_All	0.19	0.44	0.6	0
Unigene23850_All	0.19	0	0.61	0.19
Unigene33724_All	0.19	2.05	0.25	1.16
CL7941.Contig2_All	0.19	1.85	0.09	0.69
Unigene43581_All	0.19	0.6	0	0.2
Unigene35272_All	0.19	0.19	0	0.57
Unigene8283_All	0.19	0	0.62	0.19
Unigene13375_All	0.19	0.27	0	0.16
CL13355.Contig2_All	0.19	0.2	0.49	0
Unigene68164_All	0.19	0	0	0
Unigene53918_All	0.19	0.35	0	0.05
Unigene46534_All	0.19	0.77	0	0
Unigene4773_All	0.19	1.01	0.07	0.33
Unigene8906_All	0.19	0.59	0	0
Unigene24414_All	0.19	0.45	0.99	0.86
Unigene43906_All	0.19	0.39	0	0
Unigene16052_All	0.19	0	0.2	0.37
Unigene50386_All	0.19	0.19	0	0.19
Unigene41984_All	0.19	0.58	0	0
CL8205.Contig2_All	0.19	15.99	38.09	15.88
Unigene30297_All	0.19	0.57	0.6	0.37
Unigene95082_All	0.19	0.16	0.68	0
Unigene39177_All	0.19	1.46	0.07	0.33
Unigene53670_All	0.19	0.08	0	0.16
Unigene27619_All	0.19	0.09	0.43	0.52
Unigene65998_All	0.19	0	0	0
Unigene25032_All	0.19	1.46	0	0
CL5427.Contig1_All	0.19	0	0	0
CL10233.Contig1_All	0.19	0	0.14	0.11
Unigene49202_All	0.19	1.61	0	0
Unigene52500_All	0.19	0	0	0
Unigene71755_All	0.19	0	0	0
Unigene85259_All	0.19	0.06	0.65	0.25
CL16273.Contig1_All	0.19	0.05	0	0
Unigene65236_All	0.19	0	0	0
Unigene40892_All	0.19	3.31	0	0.04
CL6711.Contig4_All	0.19	0	0.08	0
CL14308.Contig29_All	0.19	2.07	1.41	0.16
Unigene69844_All	0.19	0.19	0	0
Unigene69365_All	0.19	0.2	0	0
Unigene9923_All	0.19	0.1	2.08	2.53
CL3152.Contig13_All	0.19	0	0.25	0.25
CL2023.Contig18_All	0.19	1.09	0.05	0
Unigene41146_All	0.19	0.89	0.07	0.19
Unigene57594_All	0.19	0	0.21	0.39
Unigene8854_All	0.19	0.36	0.23	0.43
CL2979.Contig1_All	0.19	0.33	1.46	2.34
Unigene11351_All	0.19	1.55	0.1	0.43
CL8578.Contig2_All	0.19	0	0.48	1.56
Unigene75189_All	0.19	0	0	0.19
CL10288.Contig2_All	0.19	0.03	0	0
Unigene73404_All	0.19	0	0	0
Unigene65652_All	0.19	0	0	0
Unigene15976_All	0.19	0.89	0.1	0.29
Unigene27610_All	0.19	1.17	0.4	0.48
Unigene35863_All	0.19	0.72	0.1	0.15
CL10633.Contig3_All	0.19	0	0	0
Unigene44546_All	0.19	0.8	0	0.2
Unigene33860_All	0.19	1.54	0.2	0.13
Unigene52274_All	0.19	0.23	0.1	0
Unigene12668_All	0.19	0.95	0.2	0.56
Unigene83036_All	0.19	0	1.51	0
Unigene16691_All	0.19	1.71	0.1	0
Unigene51830_All	0.19	1.28	0.3	0.19
CL4852.Contig1_All	0.19	1.28	0.12	0.91
CL14865.Contig10_All	0.19	1.26	5.6	0.9
Unigene49183_All	0.19	1.53	0	0
CL5849.Contig1_All	0.19	0	0.79	0
CL3810.Contig10_All	0.19	1.21	0.2	0.7
CL5941.Contig1_All	0.19	0.82	0.24	0.76
CL16365.Contig7_All	0.19	0	0	0.12
Unigene3963_All	0.19	0.06	0.07	0.13
CL8830.Contig3_All	0.19	2.21	0.18	0.75
Unigene58385_All	0.19	0	0.13	0.69
CL4091.Contig1_All	0.19	1.17	0.31	0.61
CL2418.Contig2_All	0.19	0	0.53	0.8
Unigene46339_All	0.19	0.97	0	0.19
CL6907.Contig3_All	0.19	14.71	0.93	0
Unigene315_All	0.19	0.78	0.08	0.66
Unigene36638_All	0.19	0.87	0.1	1.42
Unigene57886_All	0.19	0.2	0	0.39
Unigene58250_All	0.19	0	0	0.19
Unigene15266_All	0.19	0.2	0	0.38
CL11998.Contig12_All	0.19	0.57	1.6	1.13
Unigene3035_All	0.19	0.68	0.1	0.48
CL6668.Contig1_All	0.19	0	0	0
Unigene8512_All	0.19	0.5	0	0.1
Unigene66106_All	0.19	0	0	0.19
Unigene3016_All	0.19	0.8	0	0.53
Unigene27882_All	0.19	2.08	0.19	1.02
Unigene89782_All	0.19	0.2	1.12	0
CL3724.Contig13_All	0.19	0.17	0.42	0.93
Unigene56511_All	0.19	0	0.18	0.56
Unigene40068_All	0.19	0.84	1.06	1.98
CL7547.Contig4_All	0.19	0	1.16	0.78
CL5661.Contig2_All	0.19	0.13	0.24	0.11
Unigene26216_All	0.19	0.49	0.5	0.39
CL4249.Contig1_All	0.19	0	0	0
Unigene7142_All	0.19	0.63	0.43	0.08
CL2906.Contig3_All	0.19	0.35	1.6	0.57
Unigene82575_All	0.19	0.15	3.26	0.1
Unigene56090_All	0.19	0.1	0.2	1.08
CL7004.Contig1_All	0.19	3.12	0	1.95
Unigene17120_All	0.19	0	0	1.3
Unigene93760_All	0.19	0.4	0	0.2
Unigene8345_All	0.19	0	0.42	0
CL3255.Contig5_All	0.19	0.45	0.15	13.02
Unigene45974_All	0.19	0.45	0	0
Unigene43968_All	0.19	0.85	0	0
CL7701.Contig4_All	0.19	0.22	2.34	1.25
Unigene30066_All	0.19	1.4	0	0.79
Unigene42448_All	0.19	1.19	0	0.29
Unigene8918_All	0.19	1.09	0	0.24
Unigene12304_All	0.19	0	0.21	0.77
CL10393.Contig2_All	0.19	1.64	0.27	0.52
Unigene53642_All	0.19	0	0	0.53
CL2240.Contig10_All	0.19	0.26	0.14	0.15
CL8844.Contig1_All	0.19	0.25	0.18	0.49
Unigene50321_All	0.19	1.37	0	0
Unigene14286_All	0.19	0.35	0.06	0.17
CL11942.Contig2_All	0.19	1.09	0	0.19
CL620.Contig2_All	0.19	1.21	0.57	0.12
Unigene80211_All	0.19	0	0	0
CL1161.Contig3_All	0.19	0.73	0	0.89
Unigene15934_All	0.19	0.59	0.21	0
CL9109.Contig3_All	0.19	7.41	6.14	3.05
CL7844.Contig3_All	0.19	0.5	0.56	0.56
Unigene38742_All	0.19	2.68	0	0.94
Unigene34635_All	0.19	44.36	102.17	2.83
Unigene83872_All	0.19	0	1.25	0
Unigene59077_All	0.19	0	0	0.38
Unigene11971_All	0.19	1.57	0	0.19
CL4911.Contig7_All	0.19	0.1	0	0
CL9274.Contig2_All	0.19	0	0	0.3
Unigene58985_All	0.19	0	0	0.37
Unigene77989_All	0.19	0	0.21	0
Unigene83993_All	0.19	0	1.51	0.1
Unigene9761_All	0.19	1.56	0.18	2.37
CL697.Contig26_All	0.19	0.11	0	0.33
Unigene57714_All	0.19	0.2	0	0.19
Unigene60593_All	0.19	0.2	0.2	0.1
CL2660.Contig2_All	0.19	0.14	0	0
Unigene7797_All	0.19	0	0	0.76
CL11212.Contig2_All	0.19	0	0	0
Unigene7570_All	0.19	3.61	5.66	4.17
CL16181.Contig2_All	0.19	4.44	2.46	0.47
Unigene60323_All	0.19	0.09	0	0
Unigene27924_All	0.19	1.39	0	1.07
Unigene19722_All	0.19	0.4	0	0.29
Unigene49507_All	0.19	0.96	0	0
CL3284.Contig4_All	0.19	0.18	0.67	2.03
Unigene38493_All	0.19	0.7	0.1	0.1
CL4984.Contig8_All	0.19	0.45	1.43	0.95
Unigene3597_All	0.19	0.8	0.07	0.46
CL907.Contig4_All	0.19	1.95	2.28	0.62
Unigene88987_All	0.19	0.38	0.2	0
Unigene59370_All	0.19	0	0	1.15
CL12913.Contig8_All	0.19	0	0	0
CL3805.Contig10_All	0.19	0	0.32	0.57
Unigene39096_All	0.19	1.63	0.1	0.2
Unigene28328_All	0.19	0.09	0	0.51
Unigene85124_All	0.19	0.19	0.41	0.19
CL333.Contig9_All	0.19	0.24	0.27	0.34
Unigene80219_All	0.19	0	0	0.19
Unigene22132_All	0.19	0.71	0.2	0.16
CL959.Contig79_All	0.19	1.67	2.81	3.87
Unigene81909_All	0.19	0.5	1.64	1.01
Unigene63311_All	0.19	0.2	0	0.2
Unigene4026_All	0.19	0.96	0.2	0.38
CL510.Contig5_All	0.19	0.09	0.18	0.08
CL3617.Contig4_All	0.19	2.12	0.94	1.79
Unigene42839_All	0.19	0.79	0	0
Unigene23231_All	0.19	0.8	0.21	0.39
CL15696.Contig6_All	0.19	0	0.93	1.02
CL1725.Contig15_All	0.19	0.16	0	0
CL16662.Contig4_All	0.19	0.12	0.6	2.3
CL7226.Contig1_All	0.19	0.07	1.43	0.57
CL5685.Contig5_All	0.19	1.89	3.63	0.31
CL14784.Contig2_All	0.19	1.04	0	1.03
Unigene60040_All	0.19	0	0.19	1.2
CL2853.Contig4_All	0.19	0.39	0	0
CL12480.Contig3_All	0.19	0	0	0
Unigene55335_All	0.19	0	0.1	0.69
CL6648.Contig2_All	0.19	0.12	0	0.13
Unigene59783_All	0.19	0	0.22	0.18
Unigene52065_All	0.19	2.41	0	0.76
Unigene50676_All	0.19	0.97	0	0
Unigene22275_All	0.19	0.85	0	0.26
Unigene42693_All	0.19	0.57	0	0.19
Unigene43126_All	0.19	0.95	0	0.19
Unigene7547_All	0.19	0.8	4.83	0.17
CL9357.Contig1_All	0.19	0.24	0	0.2
Unigene81781_All	0.19	0	0.38	0
CL292.Contig1_All	0.19	1.93	0.13	0.31
Unigene41317_All	0.19	0.5	0	0.2
Unigene48741_All	0.19	1.75	0.2	0.19
Unigene9007_All	0.19	0	0.61	0.95
Unigene81246_All	0.19	0	0	0
Unigene72792_All	0.19	0.4	0	0.2
CL5073.Contig4_All	0.19	1.36	12.8	0.18
CL5842.Contig2_All	0.19	0.35	0.48	1.31
Unigene42718_All	0.19	0.79	0	0.58
Unigene40772_All	0.19	0.98	0.41	0.38
CL677.Contig3_All	0.19	1.04	0.5	0.89
Unigene48816_All	0.19	0.39	0	0
Unigene69325_All	0.19	0	0	0.2
CL16145.Contig3_All	0.19	1.07	0	0.48
CL16064.Contig1_All	0.19	1	0.2	0.79
CL16483.Contig3_All	0.19	0	0	0
Unigene44140_All	0.19	1.98	0.2	0.45
CL5971.Contig1_All	0.19	0	0	0
CL11832.Contig3_All	0.19	1.87	2.17	2.08
Unigene3292_All	0.19	0.45	1.95	0.25
Unigene31982_All	0.19	0.77	0.68	0
CL15677.Contig2_All	0.19	0.71	0.54	0.22
CL3060.Contig3_All	0.19	0.6	0.35	0.26
Unigene20928_All	0.19	0.54	1.28	1.15
CL2935.Contig4_All	0.19	0.76	0.52	0.42
Unigene16101_All	0.19	0.39	0	0.96
Unigene28857_All	0.19	0.46	0.2	0.13
Unigene65619_All	0.19	0	0	0
Unigene90095_All	0.19	0	0.84	0
Unigene9030_All	0.19	0.19	0.4	0.75
Unigene73916_All	0.19	0	0	0.2
Unigene42411_All	0.19	1.2	0	0.1
Unigene65906_All	0.19	0	0	0
CL3231.Contig24_All	0.19	0	0	0
Unigene3949_All	0.19	0.74	0.07	0.26
CL6640.Contig3_All	0.19	0	0.21	0
Unigene13036_All	0.19	0	0.55	1.77
Unigene71320_All	0.19	0.2	0	0
Unigene62260_All	0.19	0	0.41	0
Unigene56214_All	0.19	0.19	0.1	0.66
CL8105.Contig2_All	0.19	0	0.6	0.19
Unigene42161_All	0.19	1.14	0.09	0.3
Unigene50491_All	0.19	2.16	0.3	0.1
Unigene60880_All	0.19	0	0.07	0
CL5724.Contig2_All	0.19	0	2.99	1.13
CL2311.Contig4_All	0.19	1.59	0	0.55
Unigene43539_All	0.19	0.6	0	0.98
CL11780.Contig1_All	0.19	1.25	0.1	0.57
Unigene55669_All	0.19	0.51	0.59	0.7
CL2136.Contig4_All	0.19	0	0.61	0
CL16145.Contig13_All	0.19	1.43	0.16	0.62
Unigene18737_All	0.19	0.71	0	0.1
Unigene22919_All	0.19	0.68	0.1	0.55
CL2399.Contig3_All	0.19	0.1	0	0.1
Unigene17529_All	0.19	0.2	0.2	0.13
Unigene54233_All	0.19	0.12	0	0.38
Unigene16234_All	0.19	1.16	0	0.57
CL1640.Contig4_All	0.19	1.31	0.45	0
Unigene51390_All	0.19	0.93	0.07	0.33
Unigene20197_All	0.19	0.78	0	0.48
Unigene26895_All	0.19	0.6	0	0.79
CL16844.Contig3_All	0.19	0.05	0.35	0.14
Unigene54948_All	0.19	0	0	0.56
Unigene18887_All	0.19	0.34	0.9	0.13
CL8366.Contig9_All	0.19	0	0	0.47
CL794.Contig4_All	0.19	0	2.13	0.58
CL16144.Contig6_All	0.19	0.08	0	0.09
CL13985.Contig1_All	0.19	0.42	1.08	0.08
Unigene35292_All	0.19	1.83	0	0.57
Unigene16214_All	0.19	0.69	0	0.1
Unigene11479_All	0.19	0.36	0.66	0.7
Unigene50951_All	0.19	0.57	0	0
Unigene2803_All	0.19	0.8	24.49	0.21
Unigene49656_All	0.19	0.4	0.3	0.1
CL1803.Contig3_All	0.19	0.23	0.5	0.13
CL14229.Contig14_All	0.19	0.72	0.28	0.96
Unigene51559_All	0.19	0.58	0	0.19
Unigene52748_All	0.19	0.98	0	0.39
Unigene8765_All	0.19	2.77	0.2	1.69
Unigene51567_All	0.19	1.42	0	0.2
Unigene72483_All	0.19	0	0	0.2
CL3889.Contig1_All	0.19	0.28	0.83	2.22
CL2990.Contig3_All	0.19	0	0	0.13
CL12890.Contig1_All	0.19	0.48	0	0.13
Unigene16168_All	0.19	0.39	0.41	0
CL16464.Contig1_All	0.19	0.16	0	0
CL1743.Contig2_All	0.19	0	0	0
Unigene49753_All	0.19	0.2	0.21	0
CL3973.Contig3_All	0.19	0	0	0.21
Unigene30203_All	0.19	0.1	2.92	0.39
Unigene28309_All	0.19	0.73	0.8	0.15
Unigene40693_All	0.19	1.31	0	0.28
Unigene31011_All	0.19	0.49	0.39	0.19
Unigene57756_All	0.19	0	0.2	0.38
Unigene24899_All	0.19	0	0	0
Unigene91309_All	0.19	0.05	1.06	0.15
CL1142.Contig1_All	0.19	0.36	0.23	0.15
Unigene54512_All	0.19	0.1	0	0.94
CL3896.Contig1_All	0.19	0.06	0	0.06
Unigene85719_All	0.19	0	0.41	0.19
CL14142.Contig3_All	0.19	0.2	0.21	0
CL1274.Contig2_All	0.19	1.86	0.13	0.97
CL12.Contig2_All	0.19	0.47	0.54	1.53
Unigene55354_All	0.19	0.2	0	0.2
Unigene87172_All	0.19	0	1.48	0
CL480.Contig19_All	0.19	2.52	1.42	1.05
Unigene90810_All	0.19	0	0.61	0
Unigene41693_All	0.19	0.8	0	0.2
Unigene55377_All	0.19	0	0	0.2
CL16816.Contig1_All	0.19	0	0	0
Unigene82042_All	0.19	9.08	0.5	2.76
Unigene20451_All	0.19	0.59	0.7	0.29
Unigene40788_All	0.19	0.29	0.13	0.07
Unigene24130_All	0.19	0.84	0.06	0.32
Unigene54016_All	0.19	0.61	0.07	0.53
Unigene20164_All	0.19	0.98	0.1	0.87
Unigene19082_All	0.19	0.1	0.7	1.16
Unigene9515_All	0.19	6.67	10.46	10.86
CL948.Contig24_All	0.19	0	0.62	0
Unigene83669_All	0.19	0.06	0.71	0.13
CL388.Contig3_All	0.19	0.97	0	0
CL12950.Contig2_All	0.19	0.08	2.78	0.3
Unigene70312_All	0.19	0	0	0
Unigene19738_All	0.19	0.49	0.1	0.1
Unigene23059_All	0.19	0.1	5.76	1.29
Unigene40497_All	0.19	0.42	0	0.24
CL5566.Contig4_All	0.19	0.46	0	0.14
Unigene22979_All	0.19	0.1	0.59	0.76
CL5892.Contig1_All	0.19	1.13	0.19	1.11
CL6283.Contig6_All	0.19	0	0.17	0.96
Unigene86782_All	0.19	0	1	0
CL2253.Contig4_All	0.19	0	0	0
Unigene39738_All	0.19	0.29	0	0
Unigene20146_All	0.19	1.27	0.05	0.85
Unigene10056_All	0.19	0.71	2.56	0
Unigene57847_All	0.19	0.19	0.2	0.75
Unigene55309_All	0.19	0	0	0.38
Unigene42279_All	0.19	0.58	0	0
Unigene64560_All	0.19	0	0.63	0
CL14237.Contig2_All	0.19	0.19	0.58	0.39
CL553.Contig6_All	0.19	0.65	0.1	0
CL1481.Contig24_All	0.19	0	0.99	0.36
CL13088.Contig1_All	0.19	0.07	0.71	0
Unigene9931_All	0.19	0.25	0.04	0.68
Unigene3222_All	0.19	0.5	0.29	0.46
CL374.Contig12_All	0.19	0.21	1.46	0.17
Unigene11622_All	0.19	0.08	0.4	0.93
Unigene35080_All	0.19	2.36	0	0.97
Unigene52922_All	0.19	0.99	0	0
CL9557.Contig3_All	0.19	0	0	0.08
Unigene64126_All	0.19	0	0	0
Unigene17352_All	0.19	0.9	0.14	0.23
Unigene66990_All	0.19	0	0	0
Unigene86649_All	0.19	0.19	0.81	0
Unigene33572_All	0.19	0.3	0.79	0.29
Unigene56889_All	0.19	0	0	0.37
Unigene59264_All	0.19	0.2	0	0.79
CL576.Contig7_All	0.19	0.1	0.26	0
Unigene51115_All	0.19	0.39	0	0
Unigene48570_All	0.19	0.59	0	0
Unigene8689_All	0.19	0.19	0	0.38
CL786.Contig15_All	0.19	0	0	0.15
Unigene76461_All	0.19	0	0	0
CL6681.Contig6_All	0.19	0.14	0.26	0.14
Unigene11981_All	0.19	0	0.2	0.95
Unigene61681_All	0.19	0	0	0.12
Unigene85617_All	0.19	0	0.59	1.05
Unigene61057_All	0.19	0	0	0
CL4163.Contig3_All	0.19	0.2	0	0
CL1550.Contig18_All	0.19	0.23	0.35	0.11
Unigene23906_All	0.19	3.13	0.1	1.19
Unigene61689_All	0.19	0.09	0	0
Unigene76258_All	0.19	0.2	0	0
Unigene70916_All	0.19	0.39	0.21	0
CL4401.Contig1_All	0.19	0.19	0	1.14
CL5098.Contig8_All	0.19	1.9	0	1.35
Unigene50953_All	0.19	0.6	0	0
Unigene23571_All	0.19	0.39	0	0
CL8294.Contig5_All	0.19	0	0.71	3.14
Unigene19930_All	0.19	2.32	0.13	0.98
Unigene84002_All	0.19	0.57	0.4	0.19
Unigene31844_All	0.19	0.09	0.04	0.17
Unigene74950_All	0.19	0.38	0	0
CL510.Contig4_All	0.19	3.06	0.16	0.13
Unigene54206_All	0.19	0.31	0	0
CL3894.Contig2_All	0.19	3.08	0.85	6.11
Unigene19393_All	0.19	0.98	0.21	0
CL7374.Contig3_All	0.19	0.02	1.57	0
CL12331.Contig2_All	0.19	0	0	0
Unigene67268_All	0.19	0	0	0
Unigene41173_All	0.19	0.28	0.91	0.44
CL512.Contig11_All	0.19	0.58	0	0.21
Unigene76698_All	0.19	0	0	0
Unigene49775_All	0.19	0.39	0	0
CL3291.Contig23_All	0.19	0.03	1.4	4.01
CL16349.Contig2_All	0.19	0.82	0	0.64
Unigene64329_All	0.19	0.19	0	0.75
Unigene15304_All	0.19	0.87	0	0.46
Unigene24501_All	0.19	0	0.1	0.21
CL1967.Contig3_All	0.19	0.4	0	0
Unigene95883_All	0.19	0	0.2	0.38
CL5498.Contig2_All	0.19	0	0	0.45
Unigene9901_All	0.19	0.57	0	0.37
CL10703.Contig3_All	0.19	0	0	0
CL10232.Contig2_All	0.19	1.38	0.19	2.1
Unigene4516_All	0.19	0.1	0.1	0.3
Unigene12034_All	0.19	0.59	0.1	0.29
Unigene38343_All	0.19	1.08	0	0.67
Unigene27565_All	0.19	1.21	0.15	1.09
Unigene16047_All	0.19	0.4	0.21	0
CL4785.Contig10_All	0.19	0	0.45	3.86
Unigene52519_All	0.19	0.38	0	0.19
CL7701.Contig1_All	0.19	0	0	0
Unigene2652_All	0.19	0.19	0	0.37
Unigene36285_All	0.19	1.49	0.55	0.28
Unigene49162_All	0.19	2.53	0.15	1.04
Unigene43840_All	0.19	0.39	0	0.38
CL16145.Contig6_All	0.19	1.1	0.3	0.75
Unigene55881_All	0.19	0	0.17	0.66
CL5032.Contig2_All	0.19	0.78	0	0.19
CL12476.Contig3_All	0.19	0.48	0	0.3
Unigene61620_All	0.19	0	0	0
Unigene40628_All	0.19	8.08	0	0.31
Unigene20178_All	0.19	1.08	0.1	0.55
Unigene23771_All	0.19	0.07	0.27	1.09
Unigene16990_All	0.19	0	0.2	0
CL11640.Contig2_All	0.19	0	0	0.57
Unigene92156_All	0.19	0	1.01	0
CL313.Contig1_All	0.19	0	0.82	0
Unigene12861_All	0.19	1.93	0.2	1.14
CL9053.Contig4_All	0.19	0.27	1.11	0
Unigene54378_All	0.19	0	0.21	0.38
CL870.Contig11_All	0.19	0.72	0.06	1.42
Unigene55972_All	0.19	0	0	0.38
Unigene77693_All	0.19	0	0.2	0
Unigene54911_All	0.19	0	0	0.59
CL5081.Contig2_All	0.19	0	0.2	0.19
Unigene35505_All	0.19	0.39	0.62	0
Unigene5028_All	0.19	0	0	0.38
Unigene30773_All	0.19	1.71	0.2	0.39
Unigene16814_All	0.19	0	0.61	0
CL2779.Contig2_All	0.19	1.59	0	0.56
CL393.Contig5_All	0.19	0.84	0	0.19
CL5734.Contig1_All	0.19	0.41	0	0.34
CL9096.Contig3_All	0.19	0.87	0	0.19
Unigene40431_All	0.19	0.31	0	0
CL3253.Contig5_All	0.19	1.26	0.27	0.05
CL11077.Contig1_All	0.19	1.4	0.86	1.68
Unigene12658_All	0.19	0.65	0.2	0.26
CL2319.Contig1_All	0.19	0.13	0	0
Unigene38278_All	0.19	0.38	0.4	1.12
CL1532.Contig4_All	0.19	1.94	0.31	1.03
Unigene66431_All	0.19	0	0	0
CL13349.Contig7_All	0.19	0	0.24	0.17
CL16058.Contig6_All	0.19	0	0.18	2.88
Unigene42252_All	0.19	0.39	0.4	0.19
Unigene20390_All	0.19	0.2	0	0.39
Unigene19140_All	0.19	0.95	0.12	0.44
CL5165.Contig7_All	0.19	0	1.03	0
Unigene41957_All	0.19	0.2	0	0.59
CL2893.Contig6_All	0.19	0.68	0.21	1.7
Unigene46871_All	0.19	0.58	0.2	0.48
Unigene5620_All	0.19	0.52	0.05	0.85
Unigene23737_All	0.19	0.2	0.62	0.38
CL8806.Contig6_All	0.19	0.28	0	0
Unigene78659_All	0.19	0	0	0
Unigene45634_All	0.19	0.41	0	0.19
CL786.Contig9_All	0.19	0.9	0.07	0.29
CL4912.Contig3_All	0.19	0.07	43.79	0.92
CL12674.Contig1_All	0.19	2.5	0.1	1.13
Unigene45569_All	0.19	1.51	0	0
Unigene27750_All	0.19	0.4	0.1	0.99
CL11390.Contig3_All	0.19	0.77	0	0.24
Unigene27138_All	0.19	0.39	0.62	0.58
CL16687.Contig2_All	0.19	3.5	0.17	1.08
Unigene47152_All	0.19	0.78	0.1	0.19
Unigene41118_All	0.19	0.97	0.2	0.19
Unigene37920_All	0.19	0.37	0.07	0.52
Unigene4490_All	0.19	0.19	0.74	0.47
CL12749.Contig3_All	0.19	0	0	0
Unigene19479_All	0.19	0.84	0.06	0.5
Unigene555_All	0.19	0.4	2.39	2.78
Unigene56378_All	0.19	0.06	0.12	0.33
CL1470.Contig2_All	0.19	3.33	7.2	2.77
Unigene3670_All	0.19	1.08	0.1	0.68
Unigene44115_All	0.19	1.16	0	0
CL12506.Contig2_All	0.19	2.27	0.34	0.28
Unigene71884_All	0.19	0	0	0
Unigene23680_All	0.19	0.73	0.1	0.67
Unigene31296_All	0.19	0.38	1.01	0
CL3426.Contig3_All	0.19	0	0.58	0
Unigene53825_All	0.19	0.15	0	1.37
CL7599.Contig3_All	0.19	0.39	0.41	0.19
CL12447.Contig1_All	0.19	0	3.28	10.86
CL17041.Contig2_All	0.19	0.17	0.24	0.98
Unigene25451_All	0.19	0.42	4.39	0.12
CL10754.Contig2_All	0.19	0	0.11	0.16
Unigene10084_All	0.19	3.36	7.15	0.83
CL3016.Contig6_All	0.19	0	0.46	0.97
Unigene87655_All	0.19	0	0.4	0
CL16591.Contig1_All	0.19	1.3	0.1	0.79
Unigene95576_All	0.19	0	3.71	0.04
Unigene38662_All	0.19	0.2	0	0
Unigene41830_All	0.19	1.8	0.21	0
CL1548.Contig7_All	0.19	0	0.05	0.25
Unigene1377_All	0.19	0.56	0.75	0.3
Unigene27503_All	0.19	2.03	0.1	0.85
Unigene48952_All	0.19	0.2	0	0
Unigene23300_All	0.19	0.4	0.1	0
Unigene41235_All	0.19	0.91	0.1	0.59
Unigene48384_All	0.19	0.98	0	0
Unigene20457_All	0.19	0.91	0.07	0.58
Unigene35789_All	0.19	1.07	0.2	0.59
Unigene53746_All	0.19	0	0	0.07
CL5695.Contig2_All	0.19	0	0	0
Unigene41217_All	0.19	1.86	0.06	0.88
Unigene74832_All	0.19	0	0	0
Unigene48281_All	0.19	0.39	0	0.19
CL155.Contig3_All	0.19	0.06	0.08	0.4
Unigene55347_All	0.19	1.16	0.41	0.38
Unigene15497_All	0.19	0.73	0.07	0.39
CL6469.Contig12_All	0.19	0	0	0.71
Unigene30883_All	0.19	0.49	0.1	0
CL10900.Contig1_All	0.19	8.29	0	0.13
Unigene57394_All	0.19	0	0	0.38
Unigene41337_All	0.19	1.98	0.07	0.65
Unigene40992_All	0.19	1.08	0.19	0.65
Unigene6158_All	0.19	1.43	0.43	0.26
Unigene39693_All	0.19	0.8	0	0.39
CL2665.Contig12_All	0.19	0.04	0.77	0.31
CL16607.Contig2_All	0.19	0.53	0	2.77
Unigene12305_All	0.19	0.79	0.21	0.39
Unigene48537_All	0.19	0.6	0.42	0.2
Unigene20398_All	0.19	1.06	0.07	1.59
Unigene4057_All	0.19	0.74	0	0.26
CL389.Contig11_All	0.19	0	0.27	0.72
Unigene59244_All	0.19	0	0.3	0.59
CL8731.Contig2_All	0.19	0	0.08	0.59
CL8786.Contig1_All	0.19	0	0.11	0.06
Unigene24012_All	0.19	1.2	0.2	0.85
CL10827.Contig3_All	0.19	0.12	0	0
CL356.Contig4_All	0.19	0.98	0	0
Unigene56865_All	0.19	1.41	0	1.19
CL1713.Contig4_All	0.19	4.62	0	0.11
CL10431.Contig2_All	0.19	1.09	0.08	0.41
CL1938.Contig7_All	0.19	0.61	0	0.65
CL3998.Contig20_All	0.19	0.74	0.38	1.23
Unigene54387_All	0.19	0.51	0.31	0.5
Unigene61371_All	0.19	0	0.21	0
Unigene13076_All	0.19	5.19	1.53	0
CL5158.Contig3_All	0.19	0	0.58	0.62
CL5754.Contig5_All	0.19	0.29	0.8	0
Unigene79639_All	0.19	0	0	0
CL2559.Contig7_All	0.19	0.08	0.21	0.08
CL3641.Contig4_All	0.19	2.2	4.39	0
Unigene64822_All	0.19	0	0	0
Unigene29285_All	0.19	1.5	8.52	14.57
Unigene52849_All	0.19	1.27	0.2	0.67
CL8495.Contig5_All	0.19	0.85	1.05	1.99
Unigene20250_All	0.19	1.36	0.2	0
Unigene82459_All	0.19	0.34	8.39	0.17
Unigene42997_All	0.19	0.49	0	0.39
Unigene90405_All	0.19	0	0.62	0
Unigene93700_All	0.19	0	0.62	0
Unigene26868_All	0.19	0.3	0	0.39
Unigene51180_All	0.19	0.59	0	0
CL6701.Contig2_All	0.19	0	0	0
Unigene90700_All	0.19	0	0.21	0.2
CL201.Contig2_All	0.19	0.07	0.15	0
Unigene34821_All	0.19	1.29	0.26	0.13
Unigene54491_All	0.19	0	0.82	0.38
Unigene57825_All	0.19	0	0	0.38
Unigene19986_All	0.19	0.2	0.2	0.58
Unigene42874_All	0.19	1.8	0.29	0.29
Unigene16817_All	0.19	0.19	0	0.11
Unigene95260_All	0.19	0.05	1.44	0.1
Unigene12624_All	0.19	2.39	0.2	1.07
Unigene51165_All	0.19	1.09	0	0.1
Unigene4994_All	0.19	0.6	0	0.2
CL3389.Contig5_All	0.19	0.12	0	2.45
CL3773.Contig2_All	0.19	0.2	0	0
Unigene60952_All	0.19	0	0.06	0.08
Unigene56725_All	0.19	0	0	0.78
CL1822.Contig18_All	0.19	0.09	0.12	0.7
Unigene61563_All	0.19	0	0	0
CL6283.Contig1_All	0.19	0	0	0
Unigene48659_All	0.19	2.48	0.4	0
Unigene44785_All	0.19	0.8	0.1	0.39
Unigene57946_All	0.19	0.48	0.31	1.16
Unigene7673_All	0.19	1.55	0.39	0.29
Unigene30140_All	0.19	0.54	0.07	0.07
CL14103.Contig2_All	0.19	1.93	0.1	0
CL8814.Contig2_All	0.19	0.39	1.02	0.68
Unigene27310_All	0.19	1.3	0.26	0.76
CL2214.Contig8_All	0.19	0	0.18	0.27
CL16695.Contig1_All	0.19	0	0	0.11
CL103.Contig12_All	0.19	0.44	0.92	0.83
CL7467.Contig3_All	0.19	1.77	0.15	1.17
Unigene43058_All	0.19	0.97	0	0
CL1649.Contig2_All	0.19	0.56	0.3	0.64
CL1167.Contig10_All	0.19	0.74	0.14	0.42
Unigene37890_All	0.19	0	0.45	0.47
Unigene53461_All	0.19	0.63	0	0.43
Unigene76645_All	0.19	0	0	0
CL321.Contig4_All	0.19	0	0	0.34
Unigene49731_All	0.19	0.79	0	0.19
CL2089.Contig6_All	0.19	0.27	1.49	0.67
Unigene83712_All	0.19	0	0.21	0
Unigene28129_All	0.19	1.21	0	0.53
Unigene12005_All	0.19	0.95	0.15	0.62
Unigene23355_All	0.19	0	0.61	1.18
Unigene54139_All	0.19	0.2	0	0.19
Unigene48675_All	0.19	1.15	0.2	0
Unigene28106_All	0.19	1.13	3.09	0.55
CL394.Contig14_All	0.19	0.13	0.27	0.1
Unigene48507_All	0.19	4.95	0	0
CL16622.Contig1_All	0.19	0.35	0.1	0.35
Unigene55740_All	0.19	0	0	0.77
Unigene74323_All	0.19	0.39	0.21	0
Unigene76742_All	0.19	0	0	0.2
Unigene31581_All	0.19	1.53	0	0.56
Unigene50881_All	0.19	0.89	0.2	0.26
CL1790.Contig1_All	0.19	0.58	0	0.2
CL12762.Contig4_All	0.19	0.09	0.21	0.77
Unigene80303_All	0.19	0	0	0
CL3086.Contig5_All	0.19	0.32	1.04	0.57
Unigene46811_All	0.19	0.19	0	0
Unigene28508_All	0.19	0.15	0.07	0.16
Unigene28125_All	0.19	1.51	0	0.2
Unigene11436_All	0.19	0.6	0.27	0.78
Unigene17264_All	0.19	1.27	0.83	0.27
CL12032.Contig3_All	0.19	0	0	0.11
Unigene26830_All	0.19	0.1	0.41	0.29
Unigene57174_All	0.19	0.79	0.41	1.55
Unigene44716_All	0.19	0.7	0	0.29
Unigene30822_All	0.19	0.19	0	0.96
CL5608.Contig5_All	0.19	0.06	0.11	0.04
Unigene7666_All	0.19	1.35	0.4	1.32
Unigene42206_All	0.19	0	0	0
Unigene91175_All	0.19	0	0.6	0.1
Unigene65425_All	0.19	0	0.2	0.38
Unigene19915_All	0.19	0.99	0.2	0.39
CL3888.Contig8_All	0.19	0.11	0.1	0.1
Unigene64303_All	0.19	0	0	0
Unigene77009_All	0.19	0	0	0
CL10463.Contig1_All	0.19	0.4	0.58	0.57
CL4711.Contig7_All	0.19	0	0	0
Unigene3149_All	0.19	0.99	0.1	1.07
Unigene8823_All	0.19	0.99	0	0.71
CL15058.Contig3_All	0.19	0.68	0.19	0.97
Unigene11788_All	0.19	0.59	0	0.19
Unigene8186_All	0.19	0.2	0	0.19
CL13352.Contig5_All	0.19	0.19	0	0.09
CL12240.Contig45_All	0.19	0	0	0
CL10182.Contig3_All	0.19	0	0.13	0.41
CL12980.Contig2_All	0.19	1.19	0	0
CL6318.Contig2_All	0.19	0.32	0.52	2.04
Unigene42526_All	0.19	0.6	0	0
Unigene41704_All	0.19	2.16	0.21	0.19
CL17030.Contig15_All	0.19	0.13	0	0
CL6723.Contig3_All	0.19	0.6	0.14	0.09
Unigene65167_All	0.19	0	0	0
Unigene50524_All	0.19	0.78	0	0
Unigene1375_All	0.19	0.9	0.85	0.65
Unigene31022_All	0.19	0.38	0.08	0.06
Unigene56968_All	0.19	0	0	0.94
CL9195.Contig1_All	0.19	1.53	0.05	0
CL5869.Contig3_All	0.19	0	0.06	0
CL5673.Contig4_All	0.19	0.22	1.03	0.23
Unigene26831_All	0.19	0.36	0.19	0.69
Unigene46351_All	0.19	0.63	0	0.19
CL1918.Contig12_All	0.19	0.58	0.31	0.6
Unigene95152_All	0.19	0	1.03	0
CL9743.Contig3_All	0.19	0	0	0.76
CL5104.Contig5_All	0.19	0	0	0.16
Unigene82523_All	0.19	0	0.58	0.06
Unigene16225_All	0.19	0	0.3	0.78
CL2939.Contig11_All	0.19	1.89	7.07	4.77
Unigene94326_All	0.19	0	1.21	0.1
Unigene60607_All	0.19	0.19	0.1	0.3
Unigene13006_All	0.19	2.36	0.1	0.39
CL12619.Contig1_All	0.19	0	0	0
CL4832.Contig2_All	0.19	0.19	0.49	2.43
Unigene80279_All	0.19	0	0	0.19
Unigene32095_All	0.19	6.2	8.05	8.97
Unigene58526_All	0.19	0.39	0	0.19
CL14081.Contig2_All	0.19	0.09	0	0.12
CL5955.Contig7_All	0.19	0.71	2.84	0.6
Unigene45870_All	0.19	0.39	0	0.19
CL9009.Contig2_All	0.19	0.1	1.11	0.1
CL4566.Contig2_All	0.19	13.53	0.87	0.26
Unigene49879_All	0.19	0.77	0.2	0.57
Unigene42618_All	0.19	0.39	0	0.19
Unigene31330_All	0.19	2.4	0.2	0.79
Unigene45128_All	0.19	2.77	0	0.13
Unigene39291_All	0.19	0.18	59.11	1.3
CL3016.Contig7_All	0.19	0	0.18	1.09
CL6354.Contig4_All	0.19	0	0	0.11
Unigene39652_All	0.19	0.15	0	0.2
Unigene12640_All	0.19	2.17	0.4	1.38
CL9125.Contig3_All	0.19	0.43	0	0
Unigene65883_All	0.19	0.59	0	0
Unigene35417_All	0.19	0.71	7.31	0.14
CL639.Contig10_All	0.19	0	0	0
Unigene34406_All	0.19	0.8	0.21	0.79
CL2983.Contig5_All	0.19	0.65	0.71	0.5
Unigene45288_All	0.19	0	0	0.2
Unigene91415_All	0.19	0.2	0.42	0.2
Unigene40764_All	0.19	0.6	0.21	0.2
CL8242.Contig3_All	0.19	0.98	0.2	0.29
Unigene64015_All	0.19	0	0	0
Unigene38378_All	0.19	1.68	0	0.57
Unigene15082_All	0.19	2.65	0.39	0.97
Unigene72412_All	0.19	0	0	0
CL3737.Contig3_All	0.19	0.06	0.71	0.95
Unigene88939_All	0.19	0	0.8	0
Unigene35883_All	0.19	1.2	0.27	0.59
CL8.Contig11_All	0.19	0	1.23	0.16
CL9293.Contig2_All	0.19	1.07	0	0.86
Unigene35570_All	0.19	0.7	0.1	0.2
CL3684.Contig5_All	0.19	0	0.24	0
Unigene9182_All	0.19	1.13	0.04	0.56
Unigene10515_All	0.19	1.22	8.4	1.53
CL8490.Contig12_All	0.19	0	0.3	0.34
Unigene84076_All	0.19	0	0.41	0
Unigene86710_All	0.19	0	0.6	0.19
Unigene12190_All	0.19	0.91	0.06	0.25
Unigene16081_All	0.19	0	0.2	0
Unigene41039_All	0.19	0.88	0.14	0
CL9957.Contig3_All	0.19	1.03	0	0.65
Unigene11469_All	0.19	0.49	0.7	0.29
CL5320.Contig3_All	0.19	2.27	4.16	0.68
CL1642.Contig22_All	0.19	5.49	8.86	3.58
CL6189.Contig1_All	0.19	0	0	0.79
CL5620.Contig2_All	0.19	0	0	0
Unigene16386_All	0.19	1.16	1.21	0
Unigene57140_All	0.19	0.4	0	0.19
CL656.Contig6_All	0.19	1.35	0	0.12
Unigene16656_All	0.19	1.5	0.13	0.38
CL2124.Contig3_All	0.19	1.39	0.51	0.38
Unigene68737_All	0.19	0	0	0
Unigene68975_All	0.19	0.38	0	0
Unigene26918_All	0.19	0.59	0	0.58
Unigene72690_All	0.19	0	0	0
Unigene59301_All	0.19	0.2	0	0.49
CL9393.Contig3_All	0.19	0.63	0.02	0
Unigene27236_All	0.19	0.7	0	0.39
CL1182.Contig13_All	0.19	0.28	1.26	0.09
CL16114.Contig1_All	0.19	5.5	1.44	3.85
Unigene34515_All	0.19	0.21	0.92	0
CL2559.Contig1_All	0.19	0.14	0.44	0.39
CL1278.Contig40_All	0.19	0	0.48	0
Unigene82798_All	0.19	0	0.62	0.39
Unigene50060_All	0.19	0.6	0.21	0.2
CL11878.Contig6_All	0.19	1.79	0.12	0.86
CL1471.Contig17_All	0.19	0.65	0.22	0.52
CL3038.Contig3_All	0.19	0	0.2	0
CL14687.Contig2_All	0.19	1.14	0.13	0
Unigene60163_All	0.19	0.05	0	0.2
CL10133.Contig4_All	0.19	0.89	3.16	2.76
Unigene16274_All	0.19	1.71	0.1	0.69
CL959.Contig53_All	0.19	3.47	3.93	8.81
CL1434.Contig11_All	0.19	0.5	0.88	0.58
CL4439.Contig16_All	0.19	3.3	0	0.92
CL13956.Contig2_All	0.19	0	0.04	0.99
Unigene64272_All	0.19	0	0	0
CL6466.Contig3_All	0.19	0.2	0.34	0
Unigene38707_All	0.19	0.77	0.61	0.38
Unigene42074_All	0.19	0.2	0	0.58
Unigene62543_All	0.19	0	0.2	0
Unigene21208_All	0.19	0.34	0	0.34
CL1693.Contig7_All	0.19	0.71	0.97	1.04
Unigene12450_All	0.19	0.98	0.21	1.16
Unigene73184_All	0.19	0	0	0
Unigene8177_All	0.19	0.19	0.61	0.96
Unigene8450_All	0.19	0.2	0.41	0.58
Unigene9826_All	0.19	0.06	0	0.19
Unigene92563_All	0.19	0.29	2.09	0
CL8401.Contig5_All	0.19	0	0	0
Unigene28283_All	0.19	0.18	0.08	0.35
CL3989.Contig4_All	0.19	0.59	0	0
Unigene66354_All	0.19	0	0.21	0.39
CL2343.Contig5_All	0.19	0.04	0.68	0.58
Unigene44000_All	0.19	1.37	0	0
Unigene30911_All	0.19	0.73	0.2	0
CL243.Contig3_All	0.19	2.74	0.09	0.62
Unigene54163_All	0.19	0.59	0.21	0.78
CL9539.Contig3_All	0.19	1	0.21	0.98
Unigene51483_All	0.19	0.77	0	0
CL5059.Contig4_All	0.19	0.39	0.1	0.51
CL1921.Contig1_All	0.19	0.69	0.15	0.42
Unigene8816_All	0.19	0.19	0.78	1.23
Unigene50090_All	0.19	0.19	0	0.19
Unigene54418_All	0.19	0.19	0.1	1.33
CL3602.Contig2_All	0.19	0	0.1	0.78
CL13563.Contig41_All	0.19	0.19	0	0.57
CL4798.Contig5_All	0.19	2.43	0.59	0.05
Unigene41135_All	0.19	0.88	0	0
Unigene52797_All	0.19	1.19	0.3	0
CL3160.Contig2_All	0.19	0.83	0.1	0.85
Unigene45978_All	0.19	0.19	0	0
CL12618.Contig2_All	0.19	0	0.08	0.43
CL1512.Contig7_All	0.19	0.2	0.46	0.57
CL1564.Contig3_All	0.19	0	0.57	0
Unigene50697_All	0.19	0.66	0.07	0.32
CL1622.Contig7_All	0.19	2.72	2.63	1.79
Unigene35839_All	0.19	0	0	0
Unigene23067_All	0.19	23.95	27.58	2.24
Unigene66313_All	0.19	0	0	0.58
CL4799.Contig10_All	0.19	2.92	0.32	1.85
CL2793.Contig23_All	0.19	0.15	1.21	1.51
Unigene77216_All	0.19	0	0	0
Unigene45213_All	0.19	0.77	0	0.19
Unigene9002_All	0.19	2.44	0	0.19
Unigene62940_All	0.19	0	0	0
Unigene82935_All	0.19	0	0.41	0
Unigene87201_All	0.19	0	0.42	0.19
CL2752.Contig9_All	0.19	0	5.92	0
Unigene59463_All	0.19	0	0.2	0.38
CL6277.Contig7_All	0.19	1.41	3.66	1.15
Unigene30678_All	0.19	0.1	1	0.4
Unigene60063_All	0.19	0.11	0	0.46
Unigene21341_All	0.19	0	0.19	0
Unigene35496_All	0.19	0.71	0.1	0.2
Unigene27086_All	0.19	1.48	0.1	0.39
CL435.Contig5_All	0.19	0.11	0.44	0
Unigene12233_All	0.19	0.39	0.1	0
Unigene27097_All	0.19	0	0.81	0.95
Unigene87616_All	0.19	0.29	1.19	0.48
CL10389.Contig3_All	0.19	0	0.24	0.86
Unigene44903_All	0.19	0.97	0	0.38
CL10509.Contig4_All	0.19	2.19	12.85	0.73
Unigene76100_All	0.19	0	0	0
Unigene15161_All	0.19	1.73	0.2	0.98
Unigene38332_All	0.19	0.19	0	0.38
Unigene26780_All	0.19	3.06	0.2	1.63
Unigene7784_All	0.19	0.58	0	0.47
Unigene15384_All	0.19	0.54	0	0.92
Unigene11776_All	0.19	0.94	0.32	0.37
Unigene71828_All	0.19	0.19	0	0
CL754.Contig3_All	0.19	0.68	0	0
Unigene13464_All	0.19	1.24	2.04	1.89
CL1924.Contig4_All	0.19	0	0.41	0
Unigene33881_All	0.19	1.18	0	0
Unigene46849_All	0.19	0.77	0	0
Unigene22315_All	0.19	1.18	0.15	0.48
Unigene19219_All	0.19	3.24	5.67	3.69
Unigene39209_All	0.19	1.61	0.1	0.59
CL2010.Contig27_All	0.19	1.73	0.33	0.24
Unigene41599_All	0.19	0.19	0	0.1
CL5016.Contig1_All	0.19	1.43	0.12	0.52
CL6357.Contig1_All	0.19	0.1	0	0.28
Unigene73566_All	0.19	0	0	0.13
CL8443.Contig2_All	0.19	0.38	0	0.57
Unigene54322_All	0.19	0.13	0.07	0.27
Unigene59233_All	0.19	0	0	0
CL9002.Contig2_All	0.19	0	0	0
Unigene42740_All	0.19	0.8	0	0
Unigene8165_All	0.19	0.46	0.26	0.58
CL9454.Contig1_All	0.19	0	0	0.21
Unigene42052_All	0.19	0.8	0.1	0.3
Unigene28176_All	0.19	0	0	1.06
CL5341.Contig2_All	0.19	0.2	0.63	0
CL773.Contig19_All	0.19	0.07	0	0
CL13733.Contig1_All	0.19	0.1	0.39	0.19
Unigene49685_All	0.19	0.39	0	0.19
Unigene54001_All	0.19	0.44	0.1	0.18
CL459.Contig4_All	0.19	7.66	12.43	7.15
CL8094.Contig1_All	0.19	0.32	0.34	0.64
Unigene23663_All	0.19	0.71	0.1	0.1
Unigene85416_All	0.19	0.2	0.21	0.2
Unigene30473_All	0.19	0.17	2.2	0.94
CL11822.Contig2_All	0.19	0.4	0.42	0
CL13264.Contig2_All	0.19	0.19	0.4	0.75
Unigene1301_All	0.19	0.7	0	0.64
Unigene54472_All	0.19	0	0.15	0.38
CL10794.Contig2_All	0.19	0.1	0.2	0
CL13789.Contig4_All	0.19	1.05	0.18	0.28
Unigene40783_All	0.19	0.35	0.2	0
CL7877.Contig12_All	0.19	6.55	0	5.89
Unigene11910_All	0.19	8.29	0.39	0.24
Unigene56696_All	0.19	0	0	0.19
Unigene58189_All	0.19	0.2	0	0.39
Unigene56905_All	0.19	0	0.21	0.78
Unigene6000_All	0.19	0.63	0.21	1.02
Unigene19015_All	0.19	0.39	0	0.77
Unigene65911_All	0.19	0	0	0
CL3146.Contig1_All	0.19	0	0	0
Unigene3496_All	0.19	0.2	0.2	0.69
CL15540.Contig6_All	0.19	0.55	0.06	1.51
Unigene5889_All	0.19	2.39	0.1	1.07
Unigene80162_All	0.19	0	0	0
Unigene34135_All	0.19	0.13	2.24	0.15
Unigene1417_All	0.19	0.46	0.19	0.16
CL12058.Contig2_All	0.19	0.61	1.2	0.12
Unigene55359_All	0.19	0.57	0	1.12
Unigene30581_All	0.19	1.19	0.2	0.46
Unigene46881_All	0.19	0.79	0	0.19
Unigene95886_All	0.19	0	1.8	0
Unigene36004_All	0.19	1.16	0	0.08
CL8398.Contig4_All	0.19	0.6	3.26	0
Unigene5886_All	0.19	1.33	0.5	0.46
CL6121.Contig3_All	0.19	0.12	0	0.08
Unigene62420_All	0.19	0.19	0	0
Unigene24792_All	0.19	1	0.26	0.54
Unigene67660_All	0.19	0	0	0
Unigene50744_All	0.19	0.57	0	0.19
CL13909.Contig2_All	0.19	0	1.03	0
CL2022.Contig7_All	0.19	6.54	3.48	1.28
Unigene4785_All	0.19	0.22	0.26	1.27
Unigene73459_All	0.19	0	0	0
CL9198.Contig2_All	0.19	0.17	0.69	1.28
CL3955.Contig4_All	0.19	0	0.7	3.62
CL1836.Contig13_All	0.19	5.3	0	0
Unigene5214_All	0.19	0.59	0	0.21
Unigene1554_All	0.19	0.78	0.4	0.29
CL11940.Contig2_All	0.19	0	0.18	0.37
Unigene72947_All	0.19	0	0	0
CL12319.Contig3_All	0.19	0	0.12	0
CL11031.Contig4_All	0.19	1.03	3.5	1.24
CL7616.Contig2_All	0.19	0	0	0
Unigene65692_All	0.19	0	0	0
Unigene42833_All	0.19	0.19	0	0
CL8167.Contig2_All	0.19	0.19	0.21	0.18
Unigene33927_All	0.19	0.96	0.11	0.42
Unigene73225_All	0.19	0	0	0
Unigene84510_All	0.19	0.39	0	0.19
Unigene12267_All	0.19	0.2	1.26	0.39
CL640.Contig9_All	0.19	0.03	1.35	2.02
CL6179.Contig2_All	0.19	0.45	1.62	0.34
Unigene41724_All	0.19	1.51	0	0
CL9681.Contig5_All	0.19	0.98	1.81	0.39
CL6172.Contig1_All	0.19	0.79	1.63	0.33
CL14940.Contig2_All	0.19	2.17	0.61	8.27
Unigene49772_All	0.19	1.33	0	0.37
CL7456.Contig2_All	0.19	1.13	0.94	0.13
CL1680.Contig6_All	0.19	0.85	0.92	1.88
CL2646.Contig6_All	0.19	0	0	0
CL12325.Contig1_All	0.19	1.39	0	0
Unigene1647_All	0.19	0.1	1.85	0.32
CL13469.Contig3_All	0.19	2.06	119.37	1
CL6016.Contig6_All	0.19	0	0.52	0
CL5715.Contig2_All	0.19	0.89	0.15	0.44
CL18.Contig1_All	0.19	0.78	0	0.35
Unigene82537_All	0.19	0	0.61	0.19
CL3948.Contig5_All	0.19	3.71	5.4	2.01
Unigene49434_All	0.19	0.16	0.07	0.13
CL6270.Contig3_All	0.19	0.08	2.22	3.3
Unigene10155_All	0.19	0	0	0.19
Unigene31767_All	0.19	0.16	8.44	1.93
CL7122.Contig3_All	0.19	0.27	0.41	0.54
Unigene9145_All	0.19	2.5	0.2	1.14
Unigene85156_All	0.19	0.07	1.39	0.06
CL4603.Contig9_All	0.19	0.64	1.59	0.9
Unigene34125_All	0.19	0.55	0.04	0.27
Unigene93774_All	0.19	0	1.25	0
Unigene22041_All	0.19	2.24	0.26	0.97
CL2809.Contig6_All	0.19	0.2	0.17	0.13
Unigene52760_All	0.19	0.66	0.07	0
CL5263.Contig1_All	0.19	0.02	0.06	0.82
CL7220.Contig8_All	0.19	0	0	0
CL10512.Contig2_All	0.19	0	0	0
CL13157.Contig1_All	0.19	1.44	0.19	0.57
Unigene52726_All	0.19	0.2	0	0
CL16851.Contig1_All	0.19	0.39	0.27	0.21
CL2583.Contig1_All	0.19	0	0	0
Unigene51056_All	0.19	0.98	0	0
CL1919.Contig6_All	0.19	0.29	0.26	0.48
Unigene43252_All	0.19	0.79	0.1	0.39
Unigene67901_All	0.19	0.2	0.21	0.19
CL14935.Contig3_All	0.19	1.17	0	0
Unigene58803_All	0.19	0.19	0	0
Unigene3991_All	0.19	0.43	0.44	4.84
CL2682.Contig6_All	0.19	0.08	0.14	0
CL11982.Contig1_All	0.19	1.43	0	1.09
Unigene30680_All	0.19	0.77	0.2	0.38
Unigene47243_All	0.19	0.6	0	0.26
Unigene30429_All	0.19	0.66	1.72	2.68
Unigene2470_All	0.19	0.78	0	0.19
Unigene57879_All	0.19	0	0	0.96
CL15656.Contig4_All	0.19	0.37	0.19	0.3
CL713.Contig18_All	0.19	0	0	0
CL1771.Contig1_All	0.19	10.91	3.9	0.33
Unigene19647_All	0.19	0.29	0.3	0.29
Unigene17179_All	0.19	0.53	0.7	0.82
Unigene57628_All	0.19	0.2	0	0.77
CL8298.Contig1_All	0.19	0.19	0.19	0.71
CL12930.Contig3_All	0.19	0	0.43	0.38
CL1541.Contig3_All	0.19	0.2	0.16	0.8
Unigene23123_All	0.19	0	34.2	4.05
CL4226.Contig5_All	0.19	0	0.19	0.7
CL14614.Contig4_All	0.19	0	0	0.14
Unigene20161_All	0.19	1.2	0	0.39
CL16446.Contig3_All	0.19	0.65	2.68	5.37
CL5611.Contig18_All	0.19	0.48	1	0
Unigene27903_All	0.19	1.37	0.1	0.67
CL48.Contig5_All	0.19	0.25	0.09	0.25
Unigene7937_All	0.19	1.82	0.2	0.93
CL8516.Contig6_All	0.19	0	0	0
CL4009.Contig1_All	0.19	0.34	1.8	1.12
CL2655.Contig5_All	0.18	0	0	0.69
CL8171.Contig3_All	0.18	0.94	0.1	0.34
Unigene27268_All	0.18	0.18	0	0.54
CL3788.Contig9_All	0.18	1.4	0.16	0.54
Unigene11677_All	0.18	0.73	0	0.36
Unigene47347_All	0.18	1.1	0	0
Unigene55854_All	0.18	0	0	1.09
CL3013.Contig1_All	0.18	1.15	0.03	0
Unigene60987_All	0.18	0	0	0
CL4558.Contig2_All	0.18	1.44	0	0.89
Unigene90775_All	0.18	0	0.2	0
CL16815.Contig20_All	0.18	0.42	0.29	1.16
CL882.Contig4_All	0.18	0.75	0	0.18
Unigene38713_All	0.18	1.14	0.1	0.47
Unigene59308_All	0.18	0.18	0	1.08
Unigene51321_All	0.18	0.19	0	0
CL7858.Contig1_All	0.18	0.26	0	0.28
CL10396.Contig1_All	0.18	0	0	0.22
Unigene11164_All	0.18	1.06	0	0.06
CL4573.Contig10_All	0.18	2.99	4.26	1.93
CL3646.Contig5_All	0.18	0	0.29	0
Unigene47977_All	0.18	1.23	0.1	0.19
Unigene88549_All	0.18	0	0.58	0
Unigene55387_All	0.18	0	0.51	0.5
Unigene86374_All	0.18	0	0.59	0.18
CL1523.Contig8_All	0.18	0.12	0.18	0.4
CL5376.Contig1_All	0.18	0	394.21	0.14
Unigene83252_All	0.18	0.29	79.39	0.02
Unigene47531_All	0.18	0.62	0	0.18
CL16991.Contig7_All	0.18	0.36	0	0.18
CL10111.Contig1_All	0.18	0	0	0
Unigene19775_All	0.18	0.55	0.39	0
CL15774.Contig1_All	0.18	0.57	0	1.11
CL2536.Contig1_All	0.18	0	0.04	4.85
CL4742.Contig2_All	0.18	0	0.12	0.44
Unigene71421_All	0.18	0	0	0
Unigene43254_All	0.18	0.72	0	0
Unigene17272_All	0.18	0.62	0	0.37
Unigene35489_All	0.18	1.71	0	0.5
Unigene27243_All	0.18	1.31	0.53	0
Unigene66298_All	0.18	0	0	0
CL3519.Contig1_All	0.18	0	0	0
Unigene27341_All	0.18	0	0.57	0.36
Unigene92492_All	0.18	0	0.57	0
CL9059.Contig3_All	0.18	0.06	0.03	0
Unigene21109_All	0.18	0.48	0.81	0.09
Unigene23110_All	0.18	3.65	0.55	1.43
Unigene66230_All	0.18	0	0	0.18
Unigene70264_All	0.18	0	0	0
Unigene19697_All	0.18	0.95	0.29	0
CL13841.Contig2_All	0.18	0.26	0	0
CL375.Contig32_All	0.18	0	0	0
Unigene22925_All	0.18	0.83	0.09	0.81
CL1239.Contig24_All	0.18	0.51	0	0
Unigene34854_All	0.18	1.3	0.19	0.55
CL5608.Contig6_All	0.18	0.08	0.16	1.39
Unigene2229_All	0.18	0.87	0	0.76
Unigene63665_All	0.18	0	0.2	0
Unigene34533_All	0.18	0.79	0.28	1
Unigene31568_All	0.18	2	0	0.84
Unigene38543_All	0.18	0.91	0.38	0.36
Unigene9669_All	0.18	0	0.04	0.2
Unigene89257_All	0.18	0	0.57	0
Unigene28436_All	0.18	0	0.09	0
Unigene48276_All	0.18	2.48	0	0
CL5896.Contig3_All	0.18	0	0.3	0.21
CL10697.Contig2_All	0.18	0	0.04	0
CL2511.Contig1_All	0.18	18.39	0.02	0.7
CL1630.Contig2_All	0.18	12.52	2.34	3.65
Unigene3629_All	0.18	0.56	0.13	0.31
CL6727.Contig4_All	0.18	0.1	0.48	0.65
Unigene8630_All	0.18	0	0	0.36
Unigene60680_All	0.18	0.11	0	0.09
Unigene61992_All	0.18	0	0	0
Unigene92122_All	0.18	0.29	0.58	0
Unigene18893_All	0.18	1.13	0.29	0.65
Unigene63124_All	0.18	0	0	0
CL16547.Contig1_All	0.18	0.93	0.2	1.47
Unigene83779_All	0.18	0	0.77	0
Unigene41458_All	0.18	0.73	0	0
CL16735.Contig9_All	0.18	0.66	0	0.08
CL6007.Contig11_All	0.18	0	0.29	0.32
Unigene34511_All	0.18	1.11	0.28	0.55
Unigene63459_All	0.18	0	0	0
Unigene36798_All	0.18	0.6	1.18	0.99
CL8372.Contig3_All	0.18	0.33	0.16	0.94
CL3525.Contig9_All	0.18	3.44	18.51	1.36
CL11080.Contig1_All	0.18	0.55	0.18	0.99
CL6463.Contig3_All	0.18	0.04	0	0
Unigene23430_All	0.18	1.02	0	0.46
Unigene16267_All	0.18	2.04	0.39	0.91
CL1103.Contig2_All	0.18	0.31	0.55	0
Unigene78159_All	0.18	0.18	0	0
Unigene9407_All	0.18	0.56	0.59	0.55
CL14831.Contig1_All	0.18	0.07	0.34	0.06
Unigene84969_All	0.18	0.18	0.76	0
Unigene52311_All	0.18	0.98	0.06	0.48
Unigene58748_All	0.18	0	0.16	1.45
Unigene83128_All	0.18	0	0.4	0
Unigene50801_All	0.18	0	0	0.38
CL16589.Contig3_All	0.18	0.3	0.3	0
CL1645.Contig4_All	0.18	4.82	9.89	3.2
CL16741.Contig5_All	0.18	0.36	0	0.89
Unigene30714_All	0.18	0.92	0.06	0.24
Unigene25875_All	0.18	0.47	0.33	0.37
CL3145.Contig1_All	0.18	0.21	0	0.41
Unigene30898_All	0.18	0	0.57	0
CL16573.Contig4_All	0.18	0.19	0.13	1.12
Unigene40571_All	0.18	1.11	0	0
Unigene75764_All	0.18	0	0.2	0.18
CL3054.Contig9_All	0.18	0	0.45	0.21
Unigene87313_All	0.18	0	0.97	0.09
CL1568.Contig16_All	0.18	0	5.29	0.01
CL16457.Contig1_All	0.18	0.62	0	0.25
CL13467.Contig2_All	0.18	0.55	0	0
Unigene69882_All	0.18	0	0	0
CL1725.Contig14_All	0.18	0.31	0	0.37
Unigene79851_All	0.18	0	0	0
Unigene24206_All	0.18	0.38	0.19	0.28
Unigene3792_All	0.18	1.28	0	0.36
CL2782.Contig5_All	0.18	13.76	117.37	28.15
Unigene16496_All	0.18	0.18	0	0.89
Unigene56828_All	0.18	0	0.19	0.73
Unigene20754_All	0.18	0.37	0	0.58
CL6569.Contig9_All	0.18	0.35	0.24	0
CL5262.Contig2_All	0.18	0.19	0	0
Unigene4137_All	0.18	0.28	0.12	0.54
Unigene50256_All	0.18	0.94	0	0.19
Unigene77234_All	0.18	0	0	0
Unigene84948_All	0.18	0	0.4	0.19
CL8908.Contig3_All	0.18	0.85	0.16	0.77
CL10200.Contig3_All	0.18	0	0	0
CL16639.Contig19_All	0.18	3	1.25	2.25
Unigene19504_All	0.18	0.55	0	0.9
Unigene24606_All	0.18	1.15	2.15	0.5
CL2458.Contig1_All	0.18	0	0.23	0
Unigene13048_All	0.18	0.02	0.29	0.21
CL1001.Contig6_All	0.18	0.11	2.7	0.21
Unigene92823_All	0.18	0	0.76	0
CL1696.Contig11_All	0.18	0	2.5	0
CL2774.Contig2_All	0.18	0.73	0.06	0.49
Unigene23232_All	0.18	1.87	0	0.55
CL1300.Contig19_All	0.18	0	0.27	0.14
Unigene52585_All	0.18	0.36	0	0
CL3609.Contig3_All	0.18	0	0.57	0.76
Unigene57088_All	0.18	0	0	0.73
Unigene41803_All	0.18	0.93	0	0.37
Unigene23835_All	0.18	0	0	1.3
CL891.Contig4_All	0.18	0	0.25	1.84
Unigene44982_All	0.18	1.68	0.09	0
Unigene48470_All	0.18	1.5	0	0
Unigene1396_All	0.18	0.94	0.28	0.74
Unigene94482_All	0.18	0.18	0.19	0.18
CL3291.Contig19_All	0.18	0.05	1.03	0.96
Unigene45939_All	0.18	2.99	0	0.37
CL5887.Contig3_All	0.18	0.07	0	0.06
Unigene8833_All	0.18	0.1	0	0.38
Unigene12141_All	0.18	0.92	0	0.36
Unigene61319_All	0.18	0.22	0	0
CL16174.Contig3_All	0.18	1.65	0	0.54
CL6461.Contig6_All	0.18	0	0	0.04
Unigene23917_All	0.18	0	0.08	0.39
Unigene48337_All	0.18	0.55	0	0.18
CL2515.Contig2_All	0.18	0	0.12	0.14
Unigene18894_All	0.18	0	0.48	0.56
Unigene40376_All	0.18	1.94	0.09	0.49
Unigene43575_All	0.18	0.37	0	0
CL14013.Contig2_All	0.18	0	1.93	0
Unigene42964_All	0.18	1.3	0.19	0.91
CL3477.Contig2_All	0.18	0.97	0.53	0.31
Unigene55730_All	0.18	0	0	0.36
CL10194.Contig2_All	0.18	0.37	0	0
Unigene47817_All	0.18	0.19	0	0
Unigene59681_All	0.18	0.12	0.06	1.35
CL5543.Contig1_All	0.18	0.11	0.08	0.24
Unigene94899_All	0.18	0.18	1.11	0
CL8409.Contig5_All	0.18	0.12	0	0.07
Unigene53629_All	0.18	0	0	0.54
Unigene47752_All	0.18	0.36	0	0.18
CL515.Contig10_All	0.18	0.24	0.28	0.48
CL2884.Contig1_All	0.18	0.42	2.87	0.07
Unigene38395_All	0.18	1.47	0	0.88
Unigene27873_All	0.18	1.97	0.29	0.74
Unigene77587_All	0.18	0	0	0.18
CL3250.Contig5_All	0.18	0.5	0.19	0.54
CL7463.Contig15_All	0.18	1.65	1.42	0.58
CL7233.Contig6_All	0.18	0	0	0
Unigene68084_All	0.18	0	0.2	0
Unigene11980_All	0.18	1.12	0.2	0.73
Unigene53920_All	0.18	0.06	0	1.55
Unigene12900_All	0.18	0	0.07	0
Unigene5854_All	0.18	0.92	0.1	0.38
Unigene44360_All	0.18	0.93	0.38	0.27
CL9059.Contig1_All	0.18	0.12	0.17	0.07
Unigene85022_All	0.18	0	0.59	0
CL3211.Contig2_All	0.18	0.64	0	0.13
Unigene43640_All	0.18	1.05	0.1	0.28
Unigene4488_All	0.18	0.56	0.14	0.18
Unigene66040_All	0.18	0	0	0
Unigene38663_All	0.18	0	0	0.36
Unigene35944_All	0.18	1.79	0	0.72
CL16494.Contig5_All	0.18	0.19	0.2	0.19
CL2049.Contig5_All	0.18	0	0	0
Unigene45030_All	0.18	0.92	0	0.18
Unigene21143_All	0.18	0	0.17	0
CL3117.Contig4_All	0.18	0	0.4	0
Unigene41365_All	0.18	0.55	0	0.09
Unigene31323_All	0.18	0.74	0	1.09
Unigene23665_All	0.18	0	0.59	0
CL522.Contig4_All	0.18	0	0	0
CL12097.Contig2_All	0.18	1.03	0.18	0.4
Unigene63957_All	0.18	0.37	0.39	0.36
Unigene84381_All	0.18	0.31	3.34	0.12
Unigene6011_All	0.18	0.51	0.31	0.41
CL107.Contig1_All	0.18	0.48	0.18	0.36
Unigene56516_All	0.18	0	0	0.37
CL3794.Contig22_All	0.18	0.15	0	0
Unigene83734_All	0.18	0	1.14	0.36
Unigene4206_All	0.18	0.77	0.16	0.44
Unigene41912_All	0.18	0.57	0	0
Unigene34917_All	0.18	0.18	0.19	0.54
Unigene54124_All	0.18	0.19	0	0
Unigene33974_All	0.18	0.99	0.25	0.43
CL11509.Contig1_All	0.18	0.58	0.53	0.96
CL4979.Contig2_All	0.18	0	0	0
Unigene26869_All	0.18	0.92	0.19	0.45
Unigene34771_All	0.18	0.38	0.2	0.37
Unigene12139_All	0.18	0.18	0	0.91
Unigene45110_All	0.18	0.54	0.19	0.35
CL11337.Contig2_All	0.18	0	0	0
Unigene16411_All	0.18	1.42	0.1	0.93
CL14308.Contig20_All	0.18	1.4	0.22	0.9
Unigene23316_All	0.18	0.19	0.39	0.37
Unigene43834_All	0.18	1.65	0	0.54
CL12330.Contig2_All	0.18	1.17	0.12	0.3
Unigene66098_All	0.18	0	0.19	0
Unigene10279_All	0.18	0	0.85	0.44
CL1642.Contig8_All	0.18	21.15	20.92	16.79
Unigene93370_All	0.18	0.18	1.52	0
CL2421.Contig7_All	0.18	0	0.21	0
CL553.Contig3_All	0.18	3.38	0	1.51
Unigene23730_All	0.18	2.07	0.19	0.74
Unigene93258_All	0.18	0	0.97	0
CL11286.Contig17_All	0.18	0	0.44	0
Unigene95707_All	0.18	0.18	0.76	0.54
CL14361.Contig2_All	0.18	3.22	0	0.54
CL15857.Contig8_All	0.18	0.52	0	0
CL15639.Contig11_All	0.18	0.07	0.09	0.11
Unigene12942_All	0.18	0.37	0	0.81
Unigene72469_All	0.18	0	0	0
Unigene76101_All	0.18	0	0	0
CL3351.Contig7_All	0.18	0.32	0	0
Unigene62190_All	0.18	0	0	0
Unigene30599_All	0.18	0.18	0.19	0.72
CL8711.Contig3_All	0.18	0.1	0.49	0.75
Unigene82316_All	0.18	0.72	1.52	0.19
Unigene43011_All	0.18	0.36	0	0
Unigene46984_All	0.18	1.68	0.09	0.09
Unigene49355_All	0.18	0	0	0
Unigene31445_All	0.18	0.41	0.1	0
Unigene7830_All	0.18	1.87	0.12	1.04
Unigene8735_All	0.18	0	0.57	0.18
Unigene91997_All	0.18	0.37	1.1	0
Unigene60846_All	0.18	0.29	0.19	0
CL4169.Contig5_All	0.18	0.33	0.1	0.15
CL4716.Contig7_All	0.18	0.37	0.12	0
CL7274.Contig3_All	0.18	6.72	43.53	4.49
Unigene38847_All	0.18	0.09	0.19	0.72
Unigene57217_All	0.18	0	0	0.53
CL10451.Contig2_All	0.18	0.38	1.33	0.18
Unigene54916_All	0.18	0.18	0	0.54
Unigene8025_All	0.18	0.1	0.07	0.16
Unigene38964_All	0.18	0.18	0	0
CL7281.Contig3_All	0.18	0.08	0.03	0
Unigene55187_All	0.18	0.56	0.39	0.18
Unigene45328_All	0.18	0.37	0.19	0
Unigene29110_All	0.18	0.96	1.94	1.25
Unigene69179_All	0.18	0	0	0
Unigene55579_All	0.18	0.76	0.4	0.93
Unigene79084_All	0.18	0	0	0
Unigene66008_All	0.18	0	0	0
CL6420.Contig5_All	0.18	0	0	0.41
CL14670.Contig2_All	0.18	1.65	0.81	0.33
CL767.Contig5_All	0.18	0	0	0
Unigene45547_All	0.18	0.55	0	0.18
Unigene85500_All	0.18	0	1.88	0.05
CL8692.Contig3_All	0.18	0	0	0
CL3045.Contig9_All	0.18	0.26	0	0.31
Unigene59331_All	0.18	1.09	0.19	0.54
Unigene80608_All	0.18	0	0	0
CL9764.Contig8_All	0.18	0.12	0	0.03
CL1843.Contig5_All	0.18	0	0	0
Unigene25484_All	0.18	0.46	0.37	0.18
Unigene27809_All	0.18	1.08	0	1.6
CL9906.Contig2_All	0.18	0.3	0.23	0.66
Unigene73311_All	0.18	0	0	0
Unigene60912_All	0.18	0	0	0
Unigene88427_All	0.18	0	0.48	0.19
Unigene46352_All	0.18	2.25	0.37	0.42
Unigene57585_All	0.18	0	0	0.18
Unigene72298_All	0.18	0	0	0
Unigene84453_All	0.18	0	0.98	0.18
Unigene47509_All	0.18	0.36	0	0
Unigene70151_All	0.18	0	0	0
Unigene9119_All	0.18	0.19	0	0.37
Unigene56005_All	0.18	0	0.33	0.27
Unigene60156_All	0.18	0.06	0.24	0.11
Unigene44199_All	0.18	0.9	0	0
CL14067.Contig2_All	0.18	1.45	0	0.53
Unigene45341_All	0.18	0.55	0	0
Unigene92549_All	0.18	0.14	2.09	0
Unigene40390_All	0.18	0.63	0	0
Unigene25015_All	0.18	0	0.39	0.55
Unigene27744_All	0.18	1.25	0	0.57
CL2789.Contig19_All	0.18	0.69	0	0.81
CL13592.Contig8_All	0.18	0.83	0.92	0.67
CL16953.Contig4_All	0.18	0.43	0.27	0.32
CL14491.Contig2_All	0.18	0.37	0	0.18
Unigene77472_All	0.18	0	0.2	0
CL223.Contig3_All	0.18	0.22	8.66	0.22
CL2776.Contig4_All	0.18	2.54	0.1	1.05
Unigene58209_All	0.18	0.1	0.19	0.75
CL516.Contig6_All	0.18	0.47	0.07	0.09
Unigene38741_All	0.18	0.54	0	0
Unigene6402_All	0.18	0.3	0.8	2.13
CL9169.Contig2_All	0.18	0.37	0.12	1.03
Unigene35713_All	0.18	0.7	0.96	0.44
Unigene77302_All	0.18	0	0	0
Unigene12919_All	0.18	1.02	0.06	1
Unigene11931_All	0.18	1.14	1	0.8
Unigene63236_All	0.18	0	0	0
Unigene5787_All	0.18	0.64	0.18	0.45
Unigene60265_All	0.18	0	0	0
Unigene66456_All	0.18	0	0.2	0
Unigene40418_All	0.18	0.2	0	0.22
CL1380.Contig4_All	0.18	0.13	0.18	0
CL3046.Contig20_All	0.18	0	0	0
CL1279.Contig7_All	0.18	0.13	0	0
CL283.Contig9_All	0.18	2.09	1.03	1.05
Unigene3056_All	0.18	0.18	0	0.18
Unigene6092_All	0.18	0.5	0.05	0.57
Unigene19391_All	0.18	0.56	0.66	0.37
Unigene65430_All	0.18	0	0	0
Unigene85897_All	0.18	0	0.4	0
CL12599.Contig3_All	0.18	0	0	0
Unigene45139_All	0.18	2.76	0.1	0.42
CL1710.Contig5_All	0.18	0	0	0
CL11397.Contig2_All	0.18	0.04	0.75	0.17
CL5652.Contig5_All	0.18	0.21	0.1	0.51
Unigene14401_All	0.18	2.84	4.23	1.69
CL18.Contig12_All	0.18	0.14	0	0
Unigene18835_All	0.18	0.46	0.74	1.17
CL3475.Contig7_All	0.18	0	0.39	0.77
Unigene95790_All	0.18	0	0.78	0
Unigene38967_All	0.18	1.25	0.19	0.75
Unigene56304_All	0.18	0	0	1.07
CL15953.Contig2_All	0.18	1.13	0.19	0.83
Unigene49812_All	0.18	0.95	0.19	0.44
CL16290.Contig1_All	0.18	0.19	0	0
CL2659.Contig2_All	0.18	0.62	0.74	0.43
Unigene45731_All	0.18	0.55	0	0
CL1783.Contig2_All	0.18	0.11	0	0.25
Unigene66229_All	0.18	0	0	0.2
Unigene8600_All	0.18	0.1	0.68	0.47
Unigene46286_All	0.18	1.13	0	0
CL1731.Contig1_All	0.18	0.08	0	0
Unigene84187_All	0.18	0.18	0.58	0.18
Unigene75334_All	0.18	0	0	0.18
Unigene11808_All	0.18	0.24	1.4	0.6
CL584.Contig1_All	0.18	10.08	0.38	1.31
Unigene15138_All	0.18	1.71	0.06	0.81
Unigene6269_All	0.18	0	0.23	0
CL1680.Contig7_All	0.18	2.21	1.6	1.63
Unigene89151_All	0.18	0	0.79	0
Unigene63563_All	0.18	0.37	0	0
Unigene50442_All	0.18	2.08	0	0
CL203.Contig22_All	0.18	22.13	36.36	28.67
Unigene57968_All	0.18	0.18	0.58	0.9
Unigene55144_All	0.18	0.19	0.29	0.84
Unigene50993_All	0.18	0.72	0	0
Unigene49406_All	0.18	0.37	0	0
CL2299.Contig7_All	0.18	0	0	0
CL13516.Contig2_All	0.18	0.05	0.79	0.44
Unigene19803_All	0.18	0.83	0	0.31
CL2600.Contig11_All	0.18	0	0.67	0.23
Unigene12712_All	0.18	1.12	0	0.73
Unigene41149_All	0.18	1.17	0.45	0
Unigene27608_All	0.18	2.29	0.37	0.72
Unigene28550_All	0.18	0.25	1.17	1.35
Unigene12363_All	0.18	1.28	0	0.36
Unigene20282_All	0.18	0.5	0.3	1.64
Unigene45531_All	0.18	0	0.2	0.37
Unigene48753_All	0.18	0.83	0	0.09
Unigene94544_All	0.18	0.19	1.19	0
CL10475.Contig1_All	0.18	0	0	0
Unigene71699_All	0.18	0	0	0.19
Unigene31404_All	0.18	1.08	0.19	0
Unigene1062_All	0.18	0	0.74	0.29
Unigene89134_All	0.18	0	0.39	0
Unigene67641_All	0.18	0.19	0.39	0.18
Unigene41801_All	0.18	1.28	0	0.18
CL8549.Contig3_All	0.18	0.88	0.36	2.24
Unigene20547_All	0.18	1.04	0.1	0.75
Unigene30751_All	0.18	0.57	0	0
CL3777.Contig15_All	0.18	0	0	0
Unigene57180_All	0.18	0	0	0.52
Unigene2310_All	0.18	0.57	0	0.47
CL12994.Contig1_All	0.18	0.1	0.04	0.3
CL14183.Contig4_All	0.18	1.31	0	0
Unigene2483_All	0.18	0.12	3.29	0.5
Unigene89971_All	0.18	0	0.98	0.37
Unigene35731_All	0.18	0.05	0.21	0.55
Unigene50258_All	0.18	1.03	0.1	0
Unigene53188_All	0.18	0	0	0
Unigene82661_All	0.18	0	0.99	0
CL7107.Contig2_All	0.18	3.46	0.1	0.39
Unigene19823_All	0.18	0.38	0	0.83
Unigene44931_All	0.18	0.37	0.19	0.18
Unigene733_All	0.18	0.05	0.6	0.5
CL1329.Contig7_All	0.18	0.12	0.24	0.12
CL8782.Contig1_All	0.18	0	0	0
Unigene40670_All	0.18	0.94	0	0.37
Unigene69740_All	0.18	0	0	0
CL2764.Contig4_All	0.18	0.07	0	0
CL3536.Contig11_All	0.18	0.32	0.03	0.54
Unigene44960_All	0.18	2.56	6.03	1.42
Unigene34383_All	0.18	1.9	0.2	0
CL1995.Contig8_All	0.18	0.78	2.54	5.95
Unigene19468_All	0.18	0.37	0	1.27
Unigene31131_All	0.18	0.37	0	0.55
Unigene42779_All	0.18	0.47	0.1	0
CL5754.Contig9_All	0.18	0.41	0.58	0
CL459.Contig5_All	0.18	3.67	2.34	0
Unigene77287_All	0.18	0	0	0
Unigene49468_All	0.18	0.74	0.09	0.45
CL15269.Contig1_All	0.18	0	0	0
CL3486.Contig2_All	0.18	0.15	0.68	0.41
CL2102.Contig3_All	0.18	0.79	0	1.42
Unigene39618_All	0.18	0.63	0.04	0.04
Unigene45496_All	0.18	0.92	0	0
CL5778.Contig1_All	0.18	2.94	0.23	0.1
CL2361.Contig4_All	0.18	0.92	0.19	0.18
Unigene41052_All	0.18	0.15	0	0.14
Unigene91729_All	0.18	0	0.38	0
Unigene13054_All	0.18	0	1.79	2.23
Unigene11575_All	0.18	2.21	0.29	0.57
Unigene31459_All	0.18	0.54	0	0.89
Unigene11054_All	0.18	0.17	0.16	1.11
CL1651.Contig2_All	0.18	1.45	0.24	0.38
CL11603.Contig2_All	0.18	0.38	0	0.09
Unigene47147_All	0.18	0.88	0	0
CL939.Contig3_All	0.18	0.64	0.26	0.77
CL11581.Contig2_All	0.18	0	0	0.18
Unigene46335_All	0.18	1.31	0	0.18
Unigene6972_All	0.18	0.6	0	0.4
CL15112.Contig2_All	0.18	0.54	0	0
Unigene87895_All	0.18	0.19	0.75	0.18
Unigene21787_All	0.18	0.32	0.69	0.34
Unigene47633_All	0.18	2.56	0	0.36
CL16840.Contig1_All	0.18	0.04	0.13	0.03
Unigene5576_All	0.18	0.15	0.14	0.14
Unigene32237_All	0.18	0.3	0.25	0.55
CL15530.Contig7_All	0.18	0	0	0.14
Unigene31969_All	0.18	0.26	0.32	0.34
Unigene48415_All	0.18	0.76	0	0.28
Unigene34634_All	0.18	1.22	0	0.55
CL5826.Contig6_All	0.18	0.13	0.29	0
Unigene54475_All	0.18	0.53	0	0.6
Unigene41399_All	0.18	0.19	0.07	0.07
Unigene51312_All	0.18	0.36	0.19	0.18
Unigene55944_All	0.18	0.19	0	0.73
CL9222.Contig1_All	0.18	0.13	0.13	0.25
Unigene22073_All	0.18	1.54	1.19	1.22
Unigene20631_All	0.18	1.79	1.89	0.39
Unigene60118_All	0.18	0	0	0
Unigene89080_All	0.18	0	0.96	0
CL6720.Contig3_All	0.18	0	116.85	0
Unigene36908_All	0.18	0.25	0.23	0.23
CL2705.Contig1_All	0.18	5.21	7.86	10.69
Unigene27878_All	0.18	1.35	0.13	0.94
Unigene16379_All	0.18	0.09	0	0.09
CL11119.Contig2_All	0.18	0.3	0.43	1.37
CL1902.Contig12_All	0.18	0	0	0
Unigene43156_All	0.18	0.18	0.38	0.18
Unigene73595_All	0.18	0.19	0	0
Unigene4648_All	0.18	0.43	0.04	0.23
CL6982.Contig3_All	0.18	0	0	1.02
Unigene57566_All	0.18	0.37	0	0.36
Unigene2999_All	0.18	0.19	1.37	0.55
Unigene17030_All	0.18	0	0	0
Unigene16416_All	0.18	1.91	0	0.85
Unigene78786_All	0.18	0	0.19	0
Unigene44081_All	0.18	0.55	0	0
CL268.Contig1_All	0.18	0	0.55	0
CL13765.Contig26_All	0.18	0	0.19	0
CL7344.Contig1_All	0.18	0.38	0	0.19
CL6863.Contig11_All	0.18	0.41	0.9	0.15
Unigene40399_All	0.18	0	0.13	0
Unigene16881_All	0.18	0.29	0.02	0
Unigene84120_All	0.18	0	0.39	0.18
CL11300.Contig1_All	0.18	3.53	0.52	7.64
Unigene9201_All	0.18	0.02	0.43	1.1
Unigene29505_All	0.18	0.12	4.65	0.38
Unigene26494_All	0.18	0.18	1.17	0.3
CL1399.Contig4_All	0.18	0.31	0	0
Unigene59983_All	0.18	0.18	0.19	0.18
Unigene35002_All	0.18	0.62	0	0.23
Unigene80579_All	0.18	0	0	0.18
Unigene8604_All	0.18	0.09	0.37	0.18
Unigene12107_All	0.18	0.95	0.19	0.09
Unigene42603_All	0.18	1.13	0	0
Unigene95325_All	0.18	0.19	0.59	0
CL9215.Contig1_All	0.18	0.55	0.06	0.78
Unigene23877_All	0.18	0.92	0.18	0.45
CL13784.Contig1_All	0.18	9.2	0.18	0.15
Unigene26513_All	0.18	0.47	0.85	0.09
Unigene34540_All	0.18	1.27	0.76	0.36
Unigene20130_All	0.18	0	0.19	0.37
CL4842.Contig1_All	0.18	0	0	0
Unigene56161_All	0.18	0.18	0	0.99
CL7789.Contig5_All	0.18	0.27	0.24	0.99
Unigene31193_All	0.18	2.54	0.14	0.56
CL10389.Contig6_All	0.18	0.67	0.45	0.52
Unigene8275_All	0.18	0	0.19	0.54
Unigene48822_All	0.18	0.91	0	0.18
CL2236.Contig9_All	0.18	0.09	0.24	0.38
Unigene49320_All	0.18	0.36	0.57	0
Unigene11427_All	0.18	1.57	0.19	0.63
Unigene23214_All	0.18	1.8	0.19	0.53
Unigene77134_All	0.18	0	0	0
CL407.Contig4_All	0.18	0.84	0.04	0.23
CL8830.Contig5_All	0.18	0.12	0.11	0.2
CL8408.Contig1_All	0.18	1.23	0.09	1.81
CL16043.Contig3_All	0.18	0.25	0.18	0.13
Unigene5451_All	0.18	1.22	0.58	0.98
CL8734.Contig3_All	0.18	0.42	0.46	0.57
Unigene19571_All	0.18	0.57	0	0.37
Unigene36341_All	0.18	0.53	1.12	0.52
Unigene58357_All	0.18	0.56	0.19	0.55
CL13884.Contig2_All	0.18	2.01	0	0.93
Unigene38401_All	0.18	0.18	0.38	0
Unigene36121_All	0.18	0.31	0.57	0.37
Unigene23766_All	0.18	0	0.38	0
Unigene16218_All	0.18	0.19	0.31	1.17
CL6007.Contig4_All	0.18	0	0.6	0
Unigene24182_All	0.18	0.42	0.05	0.37
CL12950.Contig1_All	0.18	0	3.97	0
Unigene37657_All	0.18	0.15	0.41	0.13
CL6353.Contig2_All	0.18	0	0	0
Unigene38104_All	0.18	0	0.57	0
Unigene51072_All	0.18	0	0	0
CL6002.Contig2_All	0.18	0	0	0
Unigene31347_All	0.18	2.91	0.1	1.29
CL6166.Contig1_All	0.18	1.6	0	0.67
CL9377.Contig4_All	0.18	0	0.21	0
CL5140.Contig1_All	0.18	0	0	0
Unigene59475_All	0.18	0	0	0.72
Unigene58485_All	0.18	0	0	0.72
Unigene32067_All	0.18	0.93	0.28	0.24
Unigene67162_All	0.18	0.37	0	0
Unigene61484_All	0.18	0	0	0
CL1636.Contig3_All	0.18	0.52	0	0.12
CL16777.Contig5_All	0.18	13.42	4.99	0
Unigene9604_All	0.18	0.17	0.18	0.66
Unigene80330_All	0.18	0	0	0.18
Unigene4819_All	0.18	0.61	0.2	0.83
Unigene9726_All	0.18	0	0	0.81
Unigene52204_All	0.18	0.56	0	0.18
CL5909.Contig1_All	0.18	0.22	0.56	0.36
Unigene7873_All	0.18	1.57	0.14	1
Unigene2262_All	0.18	1.4	0.09	0.55
Unigene31137_All	0.18	0.18	0	0
Unigene69017_All	0.18	0	0	0
CL2633.Contig2_All	0.18	1.87	0	0.86
Unigene5370_All	0.18	0	0.13	0.11
Unigene23613_All	0.18	0	0	0.56
CL1021.Contig5_All	0.18	0.02	0.3	0
CL4274.Contig8_All	0.18	0.15	0	0.1
Unigene8179_All	0.18	0.75	0	0.55
Unigene91849_All	0.18	0.19	2.28	0
Unigene92026_All	0.18	0.18	1.16	0.18
Unigene84575_All	0.18	0	0.57	0.18
Unigene46574_All	0.18	0.73	0	0
CL6775.Contig4_All	0.18	0.31	0	0
CL16278.Contig2_All	0.18	0	0	0
Unigene69496_All	0.18	0	0	0.19
Unigene35902_All	0.18	0	0	0
CL1228.Contig6_All	0.18	0	0.14	0.21
Unigene5834_All	0.18	0.31	0	0
Unigene25107_All	0.18	0.4	0.03	0.22
Unigene12079_All	0.18	0.92	0	0.45
CL7255.Contig3_All	0.18	1.31	1.51	2.83
CL681.Contig2_All	0.18	0.89	1.25	2.74
CL2198.Contig12_All	0.18	0.27	0	0
CL2949.Contig2_All	0.18	0	0.09	1.11
CL16677.Contig4_All	0.18	0.07	0.05	0.16
Unigene61676_All	0.18	0	0	0
Unigene58211_All	0.18	0	0	0.54
Unigene80501_All	0.18	0	0	0.36
Unigene63852_All	0.18	0	0	0
CL4385.Contig15_All	0.18	0.19	0.57	0.56
Unigene8598_All	0.18	0.75	0	0.92
CL3930.Contig3_All	0.18	0.22	0.12	0.21
CL16308.Contig7_All	0.18	0	0.17	0
CL1540.Contig1_All	0.18	0	0.66	0
CL3550.Contig14_All	0.18	0.33	0	0
CL6549.Contig2_All	0.18	4.32	0.21	0.07
CL876.Contig6_All	0.18	1.16	0.79	0
Unigene56624_All	0.18	0	0	1.26
CL924.Contig14_All	0.18	0	0	0.35
CL13894.Contig1_All	0.18	0.95	0	0.47
CL7463.Contig4_All	0.18	0.48	1.3	1.17
CL959.Contig61_All	0.18	0.79	0.16	0.94
Unigene71446_All	0.18	0	0	0
Unigene34709_All	0.18	1.83	0.18	0.54
Unigene19831_All	0.18	0	0.06	1.12
Unigene9153_All	0.18	1.6	0.29	0.65
Unigene20603_All	0.18	0.36	0.35	0.34
CL10822.Contig1_All	0.18	1.26	2.41	0.11
CL9484.Contig1_All	0.18	0.55	0	0.18
CL782.Contig6_All	0.18	0.47	0.71	0.17
Unigene41891_All	0.18	0.75	0.06	0.18
CL14631.Contig1_All	0.18	2.64	6.47	2.33
CL12918.Contig1_All	0.18	7.29	11.72	0.32
Unigene35400_All	0.18	1.22	0.19	0.64
Unigene27655_All	0.18	0.46	0.19	0.55
Unigene56497_All	0.18	0.18	0.19	2.13
CL3952.Contig4_All	0.18	0	0	0
Unigene72507_All	0.18	0	0	0
Unigene51408_All	0.18	0.8	0	0
Unigene9132_All	0.18	1.52	0.2	0.56
Unigene41998_All	0.18	0.56	0	0.37
Unigene61915_All	0.18	0	0	0.21
Unigene84915_All	0.18	0.38	0.96	0
Unigene52651_All	0.18	0.56	0.19	0
Unigene81293_All	0.18	0	0	0
CL2830.Contig2_All	0.18	0	0	0
CL3316.Contig6_All	0.18	0.33	0.54	0.84
Unigene30238_All	0.18	0.56	0.19	0.83
Unigene70021_All	0.18	0.18	0	0
Unigene56405_All	0.18	0	0	0.18
Unigene48525_All	0.18	0.92	0	0.18
Unigene83359_All	0.18	0	0.38	0.18
CL3838.Contig6_All	0.18	0.48	0	0.06
Unigene28913_All	0.18	1.03	3.93	2.23
Unigene19755_All	0.18	0.18	0.28	0.63
Unigene83044_All	0.18	0	0.39	0
Unigene85601_All	0.18	0.19	1.04	0
Unigene35289_All	0.18	0.14	0	0.27
CL2033.Contig2_All	0.18	0	0	0
CL14795.Contig9_All	0.18	0.31	0.22	0
CL6821.Contig1_All	0.18	2.01	0	0.63
CL7289.Contig5_All	0.18	0.37	0.08	0.04
CL1257.Contig3_All	0.18	0.25	0.18	0.18
Unigene54635_All	0.18	0	0.19	0.36
Unigene22700_All	0.18	0.92	0.65	0.54
Unigene64856_All	0.18	0	0	0.36
CL3303.Contig1_All	0.18	0.29	1.64	0.74
Unigene28414_All	0.18	0	0	0.16
Unigene37365_All	0.18	1.84	0.19	0.54
Unigene36266_All	0.18	0.1	0	0.11
CL3667.Contig4_All	0.18	0	0	0.09
Unigene65255_All	0.18	0	0	0
CL3315.Contig4_All	0.18	0	0.15	0
Unigene92957_All	0.18	0	1.81	0.06
Unigene74687_All	0.18	0	0	0
Unigene34903_All	0.18	0.1	0.29	0.38
Unigene39485_All	0.18	0.36	0	0.35
CL7743.Contig3_All	0.18	0.34	0.24	0.12
CL990.Contig1_All	0.18	0.16	0	0.72
Unigene23550_All	0.18	0	0.19	0.35
Unigene49904_All	0.18	1.97	1.06	2.53
Unigene50517_All	0.18	0.57	0.2	0.56
CL2424.Contig4_All	0.18	0	0.37	0.51
Unigene33949_All	0.18	0	0	0.56
CL8685.Contig1_All	0.18	0.98	0.14	0.37
Unigene69935_All	0.18	0.19	0	0
Unigene18767_All	0.18	0.1	0.58	0.38
Unigene1786_All	0.18	0.7	0.34	0.46
Unigene16261_All	0.18	0	0	0
Unigene95966_All	0.18	0.18	0.57	0.89
CL12068.Contig6_All	0.18	0.06	0.09	0.42
Unigene34508_All	0.18	0.66	0.19	0.47
Unigene35177_All	0.18	0.09	0.09	0.09
Unigene69990_All	0.18	0.18	0	0.18
Unigene62673_All	0.18	0.19	0	0
Unigene86030_All	0.18	0.18	0.38	0
Unigene64734_All	0.18	0	0	0
Unigene63191_All	0.18	0	0	0
CL1145.Contig1_All	0.18	0.36	4.72	1.01
Unigene75306_All	0.18	0	0	0
Unigene26399_All	0.18	0.75	0.1	0.19
Unigene11880_All	0.18	1.19	0.28	0.36
CL2214.Contig2_All	0.18	0.37	0.05	0.8
Unigene2339_All	0.18	1.28	0.13	1.13
CL12580.Contig1_All	0.18	0.06	0.29	0
Unigene62346_All	0.18	0	0	0
Unigene41256_All	0.18	0.37	0	0.12
Unigene12446_All	0.18	0.18	0.38	0.9
Unigene48218_All	0.18	0.18	0	0.18
Unigene13026_All	0.18	0.23	0.15	0.79
Unigene7631_All	0.18	2.29	0.25	0.6
CL736.Contig7_All	0.18	0.81	0.85	0.81
CL16619.Contig13_All	0.18	0.62	1.99	0.6
CL6570.Contig11_All	0.18	0.06	0.29	0.07
CL11199.Contig3_All	0.18	0	0	0.25
CL8746.Contig1_All	0.18	0	0.78	0
CL9398.Contig7_All	0.18	0	0	0.04
CL2999.Contig2_All	0.18	0.49	0.8	0.86
Unigene23574_All	0.18	0.09	1.21	0.36
Unigene50661_All	0.18	0.57	0	0
CL8210.Contig3_All	0.18	0.68	6.4	5.27
CL6808.Contig1_All	0.18	0	0	0
CL2116.Contig1_All	0.18	0.05	0.03	0.92
CL7463.Contig10_All	0.18	0.38	2.88	2.01
Unigene93168_All	0.18	0.28	0.47	0.27
Unigene23528_All	0.18	0.36	0.57	0.72
Unigene47767_All	0.18	0.36	0	0.18
Unigene52609_All	0.18	1.79	0.48	0.28
Unigene59646_All	0.18	0.18	0.39	0.54
CL3519.Contig7_All	0.18	0.82	2.25	0.57
CL14342.Contig1_All	0.18	1.65	0.09	0.27
CL1976.Contig1_All	0.18	0	0.18	0.18
Unigene22902_All	0.18	1.62	0.19	0.66
Unigene65567_All	0.18	0	0	0
Unigene39071_All	0.18	0.93	0.28	0.82
Unigene67207_All	0.18	0	0	0
CL4477.Contig1_All	0.18	0	0.45	0.92
Unigene18864_All	0.18	1.06	0.06	0.92
Unigene5410_All	0.18	1.37	0.07	0.73
Unigene2823_All	0.18	0.72	0	0.89
Unigene45182_All	0.18	2.36	0	0.19
CL1140.Contig2_All	0.18	1.13	0.2	1.11
CL709.Contig10_All	0.18	0	2.1	1.15
CL4495.Contig9_All	0.18	0	0	0
CL7143.Contig16_All	0.18	0.08	0.09	0.07
CL329.Contig19_All	0.18	0	0.19	0
CL13108.Contig3_All	0.18	0.08	0.08	0.08
Unigene47949_All	0.18	0.56	0	0
Unigene8571_All	0.18	0.47	0.67	0
CL16519.Contig5_All	0.18	2.08	0.12	0.39
Unigene8945_All	0.18	0	0.21	0.26
CL1990.Contig3_All	0.18	1.04	8.02	5.9
Unigene19739_All	0.18	0.57	0.2	0.93
Unigene1587_All	0.18	0	0	0.45
Unigene15852_All	0.18	1.62	0	0.35
CL4953.Contig6_All	0.18	0.19	0	1.1
CL10855.Contig1_All	0.18	1.87	0	0.3
CL942.Contig1_All	0.18	0	0.08	0.12
Unigene43487_All	0.18	0.72	0.19	0.35
CL5913.Contig3_All	0.18	0.11	0.25	0.43
Unigene48341_All	0.18	0.37	0	0.18
Unigene65934_All	0.18	0	0	0.54
Unigene574_All	0.18	0.46	0.07	0.42
Unigene21998_All	0.18	2.77	0.14	0.69
Unigene56704_All	0.18	0	0	0.14
CL11388.Contig3_All	0.18	3.67	0.73	0.21
CL4969.Contig2_All	0.18	0	0.3	0.21
CL3210.Contig5_All	0.18	0	0	0.16
CL285.Contig7_All	0.18	0	0	0.13
Unigene71304_All	0.18	0	0	0
Unigene15990_All	0.18	2.03	0	0.55
Unigene41189_All	0.18	0.56	0.2	0
Unigene46337_All	0.18	0.91	0	0
Unigene81707_All	0.18	0	0.3	0
CL1001.Contig8_All	0.18	0	0.65	0.16
CL3476.Contig32_All	0.18	0	0	0.29
CL63.Contig11_All	0.18	0.05	0.05	0
CL5732.Contig5_All	0.18	0.38	0.07	0.5
CL6686.Contig7_All	0.18	0.81	1.01	2.93
Unigene84050_All	0.18	0.38	0.4	0.19
CL16966.Contig2_All	0.18	0	0.09	0.11
CL6962.Contig3_All	0.18	0.74	0.31	1.28
CL1007.Contig3_All	0.18	0	0	0.15
CL13872.Contig1_All	0.18	0.55	0	0.18
Unigene31648_All	0.18	1.43	0	0.75
Unigene51666_All	0.18	0.38	0	0
CL75.Contig16_All	0.18	0.27	0.23	0.31
Unigene53806_All	0.18	0.18	0	0
CL4669.Contig1_All	0.18	0.05	0.36	0
Unigene32127_All	0.18	0	0.19	0
CL2264.Contig6_All	0.18	0	0.03	0
CL1710.Contig1_All	0.18	0.61	0.52	0.63
CL12521.Contig3_All	0.18	0	0.1	0
CL10273.Contig2_All	0.18	0.07	1.3	0.33
CL2390.Contig2_All	0.18	0	0.09	0.12
CL16843.Contig3_All	0.18	0.99	6.52	0.37
CL4215.Contig1_All	0.18	19.04	11.93	16.01
Unigene50989_All	0.18	0.54	0	0
CL7278.Contig3_All	0.18	1.87	1.33	1.15
Unigene40981_All	0.18	0.56	0.39	0.55
Unigene4102_All	0.18	0.9	0.17	0.5
Unigene27865_All	0.18	1.13	0	0.65
CL11247.Contig1_All	0.18	0.43	0	0.62
Unigene9249_All	0.18	0.66	0.1	0.19
CL16678.Contig7_All	0.18	0.74	0	0.3
Unigene88656_All	0.18	0.21	0.2	0
CL2871.Contig1_All	0.18	0.3	0	0
CL6850.Contig1_All	0.18	0.7	1.61	0.79
CL12335.Contig4_All	0.18	2.62	0.35	1.25
Unigene28208_All	0.18	0.35	0.68	1.75
CL7963.Contig3_All	0.18	0.68	0	0.53
CL10570.Contig4_All	0.18	2.83	0.95	0.06
Unigene65969_All	0.18	0	0	0
CL2027.Contig2_All	0.18	0	0	0.18
Unigene12557_All	0.18	1.72	0.29	0.56
Unigene73699_All	0.18	0	0	0.19
CL3393.Contig8_All	0.18	0.15	0	0
CL1298.Contig4_All	0.18	9.01	3.48	3.55
Unigene94847_All	0.18	0	0.65	0.27
CL14512.Contig3_All	0.18	0.19	0	0.12
Unigene35921_All	0.18	0.11	0.69	1.96
Unigene51200_All	0.18	0.74	0	0
CL10524.Contig1_All	0.18	1.7	0	2.04
CL7206.Contig5_All	0.18	2.93	0.59	2.18
CL107.Contig17_All	0.18	0	0	0.11
CL8901.Contig5_All	0.18	0.74	0	0.23
Unigene23223_All	0.18	0.88	0.06	0.74
Unigene20108_All	0.18	2.84	0	1.21
Unigene10325_All	0.18	0.86	0.09	0.37
CL441.Contig4_All	0.18	1.64	0.57	0.93
Unigene72701_All	0.18	0	0	0
Unigene85001_All	0.18	0.37	0.19	1.08
Unigene23236_All	0.18	0.19	0	0
CL10706.Contig4_All	0.18	1.27	0	0
Unigene56200_All	0.18	0	0	0.54
Unigene16175_All	0.18	0.47	0.1	0.47
CL2955.Contig1_All	0.18	0	0	0
CL1076.Contig19_All	0.18	0.83	1.06	0.65
Unigene49317_All	0.18	1.24	0.1	0.65
CL3710.Contig2_All	0.18	0.27	1.84	0.91
Unigene59224_All	0.18	0	0.2	1.11
Unigene52541_All	0.18	0.93	0	0.55
CL12312.Contig1_All	0.18	3.01	0.84	0.67
Unigene26308_All	0.18	0.67	0	0.32
Unigene24269_All	0.18	2	0	0.75
CL11918.Contig2_All	0.18	0	0.11	0.19
Unigene5244_All	0.18	1.84	0.25	1.21
CL12805.Contig2_All	0.18	2.44	0.34	1.53
Unigene28202_All	0.18	0.18	0.76	0.9
Unigene59929_All	0.18	0.18	0	0.55
CL6637.Contig2_All	0.18	0.07	0.07	0
Unigene52861_All	0.18	0.55	0	0.18
Unigene11916_All	0.18	0.19	0.78	1.13
Unigene48015_All	0.18	0.36	0	0.35
CL1239.Contig7_All	0.18	0	1.5	4.64
Unigene34964_All	0.18	0.57	0	0.93
CL14242.Contig1_All	0.18	0	5.32	0
Unigene65159_All	0.18	0	0	0
Unigene3747_All	0.18	0.27	0.28	0.45
Unigene78463_All	0.18	0	0	0.18
Unigene11903_All	0.18	0.55	0	0
CL13899.Contig2_All	0.18	1.52	0.29	0.19
CL10943.Contig1_All	0.18	0	0	0
Unigene54812_All	0.18	0	0.12	1.28
CL5567.Contig3_All	0.18	0	0	0
Unigene27028_All	0.18	0	0	0.72
Unigene13681_All	0.18	0	0	0.74
CL15345.Contig5_All	0.18	1.67	0.09	0.09
Unigene36170_All	0.18	0.31	0.03	0.06
Unigene78388_All	0.18	0.19	0	0
Unigene42853_All	0.18	1.05	0.1	0.28
Unigene15727_All	0.18	0.46	0	0.45
CL8712.Contig2_All	0.18	0	0	0
CL327.Contig5_All	0.18	0.19	0.18	0.44
Unigene38876_All	0.18	0.55	0	0.54
Unigene30696_All	0.18	1.9	0.1	0.65
CL9216.Contig1_All	0.18	3.74	0	1.1
Unigene85250_All	0.18	0	0.58	0
CL9766.Contig3_All	0.18	0.31	2.51	0.41
Unigene87985_All	0.18	0	0.97	0.18
Unigene83031_All	0.18	0.36	0.38	0
Unigene27644_All	0.18	1.68	0	0.37
CL14833.Contig2_All	0.18	0.45	5.09	0.23
CL3336.Contig2_All	0.18	0	0.07	0
Unigene46915_All	0.18	0.18	0	0.55
CL1003.Contig5_All	0.18	0.86	0	0.53
Unigene95339_All	0.18	0.12	1.05	0.18
CL3040.Contig6_All	0.18	0.33	0.51	0.72
CL1622.Contig3_All	0.18	0.87	0	0.2
CL4911.Contig11_All	0.18	0.06	0.09	0.06
Unigene40826_All	0.18	0.42	0	0.3
CL10190.Contig1_All	0.18	0.54	0	0.53
CL11946.Contig2_All	0.18	0.81	1.95	0.98
CL5244.Contig1_All	0.18	0	1.03	0
Unigene46621_All	0.18	0.18	0.19	0.35
[truncated: 109,616 more rows]
