# Supplementary material for: De novo transcriptome analysis of Cnidium monnieri (L.) Cuss and detection of genes related to coumarin biosynthesis
Source: PeerJ. 2020 Nov 6;8:e10157. doi: 10.7717/peerj.10157 (PMC7651471; doi:10.7717/peerj.10157)
Supplement: Supplemental Information 12 [file peerj-08-10157-s012.txt]

Query ID Subject ID Subject Annotation
CL4276.Contig1_All dcr:108197361 "K08081//tropinone reductase I [EC:1.1.1.206]+ko00960//Tropane	piperidine and pyridine alkaloid biosynthesis+ko01100//Metabolic pathways+ko01110//Biosynthesis of secondary metabolites"
CL4276.Contig1_All dcr:108199399 "K08081//tropinone reductase I [EC:1.1.1.206]+ko00960//Tropane	piperidine and pyridine alkaloid biosynthesis+ko01100//Metabolic pathways+ko01110//Biosynthesis of secondary metabolites"
CL4276.Contig1_All dcr:108219257 "K08081//tropinone reductase I [EC:1.1.1.206]+ko00960//Tropane	piperidine and pyridine alkaloid biosynthesis+ko01100//Metabolic pathways+ko01110//Biosynthesis of secondary metabolites"
CL4276.Contig1_All dcr:108196601 "K08081//tropinone reductase I [EC:1.1.1.206]+ko00960//Tropane	piperidine and pyridine alkaloid biosynthesis+ko01100//Metabolic pathways+ko01110//Biosynthesis of secondary metabolites"
CL4276.Contig2_All dcr:108197361 "K08081//tropinone reductase I [EC:1.1.1.206]+ko00960//Tropane	piperidine and pyridine alkaloid biosynthesis+ko01100//Metabolic pathways+ko01110//Biosynthesis of secondary metabolites"
CL4276.Contig2_All dcr:108199399 "K08081//tropinone reductase I [EC:1.1.1.206]+ko00960//Tropane	piperidine and pyridine alkaloid biosynthesis+ko01100//Metabolic pathways+ko01110//Biosynthesis of secondary metabolites"
CL4276.Contig2_All dcr:108219257 "K08081//tropinone reductase I [EC:1.1.1.206]+ko00960//Tropane	piperidine and pyridine alkaloid biosynthesis+ko01100//Metabolic pathways+ko01110//Biosynthesis of secondary metabolites"
CL4276.Contig2_All dcr:108196601 "K08081//tropinone reductase I [EC:1.1.1.206]+ko00960//Tropane	piperidine and pyridine alkaloid biosynthesis+ko01100//Metabolic pathways+ko01110//Biosynthesis of secondary metabolites"
CL4276.Contig2_All vvi:100254617 "K08081//tropinone reductase I [EC:1.1.1.206]+ko00960//Tropane	piperidine and pyridine alkaloid biosynthesis+ko01100//Metabolic pathways+ko01110//Biosynthesis of secondary metabolites"
CL4276.Contig3_All dcr:108197361 "K08081//tropinone reductase I [EC:1.1.1.206]+ko00960//Tropane	piperidine and pyridine alkaloid biosynthesis+ko01100//Metabolic pathways+ko01110//Biosynthesis of secondary metabolites"
CL4276.Contig3_All dcr:108199399 "K08081//tropinone reductase I [EC:1.1.1.206]+ko00960//Tropane	piperidine and pyridine alkaloid biosynthesis+ko01100//Metabolic pathways+ko01110//Biosynthesis of secondary metabolites"
CL4276.Contig3_All dcr:108219257 "K08081//tropinone reductase I [EC:1.1.1.206]+ko00960//Tropane	piperidine and pyridine alkaloid biosynthesis+ko01100//Metabolic pathways+ko01110//Biosynthesis of secondary metabolites"
CL4276.Contig3_All dcr:108196601 "K08081//tropinone reductase I [EC:1.1.1.206]+ko00960//Tropane	piperidine and pyridine alkaloid biosynthesis+ko01100//Metabolic pathways+ko01110//Biosynthesis of secondary metabolites"
CL4276.Contig4_All dcr:108197361 "K08081//tropinone reductase I [EC:1.1.1.206]+ko00960//Tropane	piperidine and pyridine alkaloid biosynthesis+ko01100//Metabolic pathways+ko01110//Biosynthesis of secondary metabolites"
CL4276.Contig4_All dcr:108199399 "K08081//tropinone reductase I [EC:1.1.1.206]+ko00960//Tropane	piperidine and pyridine alkaloid biosynthesis+ko01100//Metabolic pathways+ko01110//Biosynthesis of secondary metabolites"
CL4276.Contig4_All dcr:108219257 "K08081//tropinone reductase I [EC:1.1.1.206]+ko00960//Tropane	piperidine and pyridine alkaloid biosynthesis+ko01100//Metabolic pathways+ko01110//Biosynthesis of secondary metabolites"
CL4276.Contig4_All dcr:108196601 "K08081//tropinone reductase I [EC:1.1.1.206]+ko00960//Tropane	piperidine and pyridine alkaloid biosynthesis+ko01100//Metabolic pathways+ko01110//Biosynthesis of secondary metabolites"
CL4276.Contig4_All hbr:110638731 "K08081//tropinone reductase I [EC:1.1.1.206]+ko00960//Tropane	piperidine and pyridine alkaloid biosynthesis+ko01100//Metabolic pathways+ko01110//Biosynthesis of secondary metabolites"
CL4276.Contig5_All dcr:108197361 "K08081//tropinone reductase I [EC:1.1.1.206]+ko00960//Tropane	piperidine and pyridine alkaloid biosynthesis+ko01100//Metabolic pathways+ko01110//Biosynthesis of secondary metabolites"
CL4276.Contig5_All dcr:108199399 "K08081//tropinone reductase I [EC:1.1.1.206]+ko00960//Tropane	piperidine and pyridine alkaloid biosynthesis+ko01100//Metabolic pathways+ko01110//Biosynthesis of secondary metabolites"
CL4276.Contig5_All dcr:108219257 "K08081//tropinone reductase I [EC:1.1.1.206]+ko00960//Tropane	piperidine and pyridine alkaloid biosynthesis+ko01100//Metabolic pathways+ko01110//Biosynthesis of secondary metabolites"
CL4276.Contig5_All dcr:108196601 "K08081//tropinone reductase I [EC:1.1.1.206]+ko00960//Tropane	piperidine and pyridine alkaloid biosynthesis+ko01100//Metabolic pathways+ko01110//Biosynthesis of secondary metabolites"
CL4276.Contig5_All vvi:100254617 "K08081//tropinone reductase I [EC:1.1.1.206]+ko00960//Tropane	piperidine and pyridine alkaloid biosynthesis+ko01100//Metabolic pathways+ko01110//Biosynthesis of secondary metabolites"
CL4276.Contig6_All dcr:108197361 "K08081//tropinone reductase I [EC:1.1.1.206]+ko00960//Tropane	piperidine and pyridine alkaloid biosynthesis+ko01100//Metabolic pathways+ko01110//Biosynthesis of secondary metabolites"
CL4276.Contig6_All dcr:108199399 "K08081//tropinone reductase I [EC:1.1.1.206]+ko00960//Tropane	piperidine and pyridine alkaloid biosynthesis+ko01100//Metabolic pathways+ko01110//Biosynthesis of secondary metabolites"
CL4276.Contig6_All dcr:108219257 "K08081//tropinone reductase I [EC:1.1.1.206]+ko00960//Tropane	piperidine and pyridine alkaloid biosynthesis+ko01100//Metabolic pathways+ko01110//Biosynthesis of secondary metabolites"
CL4276.Contig6_All dcr:108196601 "K08081//tropinone reductase I [EC:1.1.1.206]+ko00960//Tropane	piperidine and pyridine alkaloid biosynthesis+ko01100//Metabolic pathways+ko01110//Biosynthesis of secondary metabolites"
CL4276.Contig6_All cit:102615694 "K08081//tropinone reductase I [EC:1.1.1.206]+ko00960//Tropane	piperidine and pyridine alkaloid biosynthesis+ko01100//Metabolic pathways+ko01110//Biosynthesis of secondary metabolites"
CL4276.Contig7_All dcr:108197361 "K08081//tropinone reductase I [EC:1.1.1.206]+ko00960//Tropane	piperidine and pyridine alkaloid biosynthesis+ko01100//Metabolic pathways+ko01110//Biosynthesis of secondary metabolites"
CL4276.Contig7_All dcr:108199399 "K08081//tropinone reductase I [EC:1.1.1.206]+ko00960//Tropane	piperidine and pyridine alkaloid biosynthesis+ko01100//Metabolic pathways+ko01110//Biosynthesis of secondary metabolites"
CL4276.Contig7_All dcr:108219257 "K08081//tropinone reductase I [EC:1.1.1.206]+ko00960//Tropane	piperidine and pyridine alkaloid biosynthesis+ko01100//Metabolic pathways+ko01110//Biosynthesis of secondary metabolites"
CL4276.Contig7_All dcr:108196601 "K08081//tropinone reductase I [EC:1.1.1.206]+ko00960//Tropane	piperidine and pyridine alkaloid biosynthesis+ko01100//Metabolic pathways+ko01110//Biosynthesis of secondary metabolites"
CL4276.Contig7_All vvi:100254617 "K08081//tropinone reductase I [EC:1.1.1.206]+ko00960//Tropane	piperidine and pyridine alkaloid biosynthesis+ko01100//Metabolic pathways+ko01110//Biosynthesis of secondary metabolites"
CL4276.Contig8_All dcr:108197361 "K08081//tropinone reductase I [EC:1.1.1.206]+ko00960//Tropane	piperidine and pyridine alkaloid biosynthesis+ko01100//Metabolic pathways+ko01110//Biosynthesis of secondary metabolites"
CL4276.Contig8_All dcr:108199399 "K08081//tropinone reductase I [EC:1.1.1.206]+ko00960//Tropane	piperidine and pyridine alkaloid biosynthesis+ko01100//Metabolic pathways+ko01110//Biosynthesis of secondary metabolites"
CL4276.Contig8_All dcr:108219257 "K08081//tropinone reductase I [EC:1.1.1.206]+ko00960//Tropane	piperidine and pyridine alkaloid biosynthesis+ko01100//Metabolic pathways+ko01110//Biosynthesis of secondary metabolites"
CL4276.Contig8_All dcr:108196601 "K08081//tropinone reductase I [EC:1.1.1.206]+ko00960//Tropane	piperidine and pyridine alkaloid biosynthesis+ko01100//Metabolic pathways+ko01110//Biosynthesis of secondary metabolites"
CL4276.Contig8_All vvi:100254617 "K08081//tropinone reductase I [EC:1.1.1.206]+ko00960//Tropane	piperidine and pyridine alkaloid biosynthesis+ko01100//Metabolic pathways+ko01110//Biosynthesis of secondary metabolites"
CL4276.Contig9_All dcr:108197361 "K08081//tropinone reductase I [EC:1.1.1.206]+ko00960//Tropane	piperidine and pyridine alkaloid biosynthesis+ko01100//Metabolic pathways+ko01110//Biosynthesis of secondary metabolites"
CL4276.Contig9_All dcr:108219257 "K08081//tropinone reductase I [EC:1.1.1.206]+ko00960//Tropane	piperidine and pyridine alkaloid biosynthesis+ko01100//Metabolic pathways+ko01110//Biosynthesis of secondary metabolites"
CL4276.Contig9_All dcr:108199399 "K08081//tropinone reductase I [EC:1.1.1.206]+ko00960//Tropane	piperidine and pyridine alkaloid biosynthesis+ko01100//Metabolic pathways+ko01110//Biosynthesis of secondary metabolites"
CL4276.Contig9_All dcr:108196601 "K08081//tropinone reductase I [EC:1.1.1.206]+ko00960//Tropane	piperidine and pyridine alkaloid biosynthesis+ko01100//Metabolic pathways+ko01110//Biosynthesis of secondary metabolites"
CL4276.Contig10_All dcr:108197361 "K08081//tropinone reductase I [EC:1.1.1.206]+ko00960//Tropane	piperidine and pyridine alkaloid biosynthesis+ko01100//Metabolic pathways+ko01110//Biosynthesis of secondary metabolites"
CL4276.Contig10_All dcr:108199399 "K08081//tropinone reductase I [EC:1.1.1.206]+ko00960//Tropane	piperidine and pyridine alkaloid biosynthesis+ko01100//Metabolic pathways+ko01110//Biosynthesis of secondary metabolites"
CL4276.Contig10_All dcr:108219257 "K08081//tropinone reductase I [EC:1.1.1.206]+ko00960//Tropane	piperidine and pyridine alkaloid biosynthesis+ko01100//Metabolic pathways+ko01110//Biosynthesis of secondary metabolites"
CL4276.Contig10_All dcr:108196601 "K08081//tropinone reductase I [EC:1.1.1.206]+ko00960//Tropane	piperidine and pyridine alkaloid biosynthesis+ko01100//Metabolic pathways+ko01110//Biosynthesis of secondary metabolites"
CL4276.Contig10_All vvi:100254617 "K08081//tropinone reductase I [EC:1.1.1.206]+ko00960//Tropane	piperidine and pyridine alkaloid biosynthesis+ko01100//Metabolic pathways+ko01110//Biosynthesis of secondary metabolites"
CL4276.Contig11_All dcr:108197361 "K08081//tropinone reductase I [EC:1.1.1.206]+ko00960//Tropane	piperidine and pyridine alkaloid biosynthesis+ko01100//Metabolic pathways+ko01110//Biosynthesis of secondary metabolites"
CL4276.Contig11_All dcr:108199399 "K08081//tropinone reductase I [EC:1.1.1.206]+ko00960//Tropane	piperidine and pyridine alkaloid biosynthesis+ko01100//Metabolic pathways+ko01110//Biosynthesis of secondary metabolites"
CL4276.Contig11_All dcr:108219257 "K08081//tropinone reductase I [EC:1.1.1.206]+ko00960//Tropane	piperidine and pyridine alkaloid biosynthesis+ko01100//Metabolic pathways+ko01110//Biosynthesis of secondary metabolites"
CL4276.Contig11_All dcr:108196601 "K08081//tropinone reductase I [EC:1.1.1.206]+ko00960//Tropane	piperidine and pyridine alkaloid biosynthesis+ko01100//Metabolic pathways+ko01110//Biosynthesis of secondary metabolites"
CL4276.Contig11_All nto:104120370 "K08081//tropinone reductase I [EC:1.1.1.206]+ko00960//Tropane	piperidine and pyridine alkaloid biosynthesis+ko01100//Metabolic pathways+ko01110//Biosynthesis of secondary metabolites"
CL4276.Contig12_All dcr:108197361 "K08081//tropinone reductase I [EC:1.1.1.206]+ko00960//Tropane	piperidine and pyridine alkaloid biosynthesis+ko01100//Metabolic pathways+ko01110//Biosynthesis of secondary metabolites"
CL4276.Contig12_All dcr:108199399 "K08081//tropinone reductase I [EC:1.1.1.206]+ko00960//Tropane	piperidine and pyridine alkaloid biosynthesis+ko01100//Metabolic pathways+ko01110//Biosynthesis of secondary metabolites"
CL4276.Contig12_All dcr:108219257 "K08081//tropinone reductase I [EC:1.1.1.206]+ko00960//Tropane	piperidine and pyridine alkaloid biosynthesis+ko01100//Metabolic pathways+ko01110//Biosynthesis of secondary metabolites"
CL4276.Contig12_All dcr:108196601 "K08081//tropinone reductase I [EC:1.1.1.206]+ko00960//Tropane	piperidine and pyridine alkaloid biosynthesis+ko01100//Metabolic pathways+ko01110//Biosynthesis of secondary metabolites"
CL4276.Contig12_All vvi:100254617 "K08081//tropinone reductase I [EC:1.1.1.206]+ko00960//Tropane	piperidine and pyridine alkaloid biosynthesis+ko01100//Metabolic pathways+ko01110//Biosynthesis of secondary metabolites"
CL4276.Contig13_All dcr:108199399 "K08081//tropinone reductase I [EC:1.1.1.206]+ko00960//Tropane	piperidine and pyridine alkaloid biosynthesis+ko01100//Metabolic pathways+ko01110//Biosynthesis of secondary metabolites"
CL4276.Contig13_All dcr:108197361 "K08081//tropinone reductase I [EC:1.1.1.206]+ko00960//Tropane	piperidine and pyridine alkaloid biosynthesis+ko01100//Metabolic pathways+ko01110//Biosynthesis of secondary metabolites"
CL4276.Contig13_All dcr:108219257 "K08081//tropinone reductase I [EC:1.1.1.206]+ko00960//Tropane	piperidine and pyridine alkaloid biosynthesis+ko01100//Metabolic pathways+ko01110//Biosynthesis of secondary metabolites"
CL4276.Contig13_All dcr:108196601 "K08081//tropinone reductase I [EC:1.1.1.206]+ko00960//Tropane	piperidine and pyridine alkaloid biosynthesis+ko01100//Metabolic pathways+ko01110//Biosynthesis of secondary metabolites"
CL4276.Contig13_All ini:109172588 "K08081//tropinone reductase I [EC:1.1.1.206]+ko00960//Tropane	piperidine and pyridine alkaloid biosynthesis+ko01100//Metabolic pathways+ko01110//Biosynthesis of secondary metabolites"
CL4276.Contig14_All dcr:108197361 "K08081//tropinone reductase I [EC:1.1.1.206]+ko00960//Tropane	piperidine and pyridine alkaloid biosynthesis+ko01100//Metabolic pathways+ko01110//Biosynthesis of secondary metabolites"
CL4276.Contig14_All dcr:108199399 "K08081//tropinone reductase I [EC:1.1.1.206]+ko00960//Tropane	piperidine and pyridine alkaloid biosynthesis+ko01100//Metabolic pathways+ko01110//Biosynthesis of secondary metabolites"
CL4276.Contig14_All dcr:108219257 "K08081//tropinone reductase I [EC:1.1.1.206]+ko00960//Tropane	piperidine and pyridine alkaloid biosynthesis+ko01100//Metabolic pathways+ko01110//Biosynthesis of secondary metabolites"
CL4276.Contig14_All dcr:108196601 "K08081//tropinone reductase I [EC:1.1.1.206]+ko00960//Tropane	piperidine and pyridine alkaloid biosynthesis+ko01100//Metabolic pathways+ko01110//Biosynthesis of secondary metabolites"
CL4276.Contig14_All cit:102615694 "K08081//tropinone reductase I [EC:1.1.1.206]+ko00960//Tropane	piperidine and pyridine alkaloid biosynthesis+ko01100//Metabolic pathways+ko01110//Biosynthesis of secondary metabolites"
CL4276.Contig15_All dcr:108197361 "K08081//tropinone reductase I [EC:1.1.1.206]+ko00960//Tropane	piperidine and pyridine alkaloid biosynthesis+ko01100//Metabolic pathways+ko01110//Biosynthesis of secondary metabolites"
CL4276.Contig15_All dcr:108199399 "K08081//tropinone reductase I [EC:1.1.1.206]+ko00960//Tropane	piperidine and pyridine alkaloid biosynthesis+ko01100//Metabolic pathways+ko01110//Biosynthesis of secondary metabolites"
CL4276.Contig15_All dcr:108219257 "K08081//tropinone reductase I [EC:1.1.1.206]+ko00960//Tropane	piperidine and pyridine alkaloid biosynthesis+ko01100//Metabolic pathways+ko01110//Biosynthesis of secondary metabolites"
CL4276.Contig15_All hbr:110656068 "K08081//tropinone reductase I [EC:1.1.1.206]+ko00960//Tropane	piperidine and pyridine alkaloid biosynthesis+ko01100//Metabolic pathways+ko01110//Biosynthesis of secondary metabolites"
CL4276.Contig15_All hbr:110638731 "K08081//tropinone reductase I [EC:1.1.1.206]+ko00960//Tropane	piperidine and pyridine alkaloid biosynthesis+ko01100//Metabolic pathways+ko01110//Biosynthesis of secondary metabolites"
CL4293.Contig1_All ats:109762802 K10691//E3 ubiquitin-protein ligase UBR4 [EC:2.3.2.27];K00679//phospholipid:diacylglycerol acyltransferase [EC:2.3.1.158]+ko01100//Metabolic pathways+ko00561//Glycerolipid metabolism;K14209//solute carrier family 36 (proton-coupled amino acid transporter);K01188//beta-glucosidase [EC:3.2.1.21]+ko01100//Metabolic pathways+ko00500//Starch and sucrose metabolism+ko01…
CL4293.Contig1_All ats:109773794 K10691//E3 ubiquitin-protein ligase UBR4 [EC:2.3.2.27];K00679//phospholipid:diacylglycerol acyltransferase [EC:2.3.1.158]+ko01100//Metabolic pathways+ko00561//Glycerolipid metabolism;K14209//solute carrier family 36 (proton-coupled amino acid transporter);K01188//beta-glucosidase [EC:3.2.1.21]+ko01100//Metabolic pathways+ko00500//Starch and sucrose metabolism+ko01…
CL4293.Contig1_All aly:ARALYDRAFT_316517 K10691//E3 ubiquitin-protein ligase UBR4 [EC:2.3.2.27];K00679//phospholipid:diacylglycerol acyltransferase [EC:2.3.1.158]+ko01100//Metabolic pathways+ko00561//Glycerolipid metabolism;K14209//solute carrier family 36 (proton-coupled amino acid transporter);K01188//beta-glucosidase [EC:3.2.1.21]+ko01100//Metabolic pathways+ko00500//Starch and sucrose metabol…
CL4293.Contig1_All mus:103978854 K10691//E3 ubiquitin-protein ligase UBR4 [EC:2.3.2.27];K00679//phospholipid:diacylglycerol acyltransferase [EC:2.3.1.158]+ko01100//Metabolic pathways+ko00561//Glycerolipid metabolism;K14209//solute carrier family 36 (proton-coupled amino acid transporter);K01188//beta-glucosidase [EC:3.2.1.21]+ko01100//Metabolic pathways+ko00500//Starch and sucrose metabolism+ko01…
CL4293.Contig5_All ats:109762802 K00679//phospholipid:diacylglycerol acyltransferase [EC:2.3.1.158]+ko01100//Metabolic pathways+ko00561//Glycerolipid metabolism;K10691//E3 ubiquitin-protein ligase UBR4 [EC:2.3.2.27];K14209//solute carrier family 36 (proton-coupled amino acid transporter);K01188//beta-glucosidase [EC:3.2.1.21]+ko01100//Metabolic pathways+ko00500//Starch and sucrose metabolism+ko01…
CL4293.Contig5_All ats:109773794 K00679//phospholipid:diacylglycerol acyltransferase [EC:2.3.1.158]+ko01100//Metabolic pathways+ko00561//Glycerolipid metabolism;K10691//E3 ubiquitin-protein ligase UBR4 [EC:2.3.2.27];K14209//solute carrier family 36 (proton-coupled amino acid transporter);K01188//beta-glucosidase [EC:3.2.1.21]+ko01100//Metabolic pathways+ko00500//Starch and sucrose metabolism+ko01…
CL4293.Contig5_All aly:ARALYDRAFT_316517 K00679//phospholipid:diacylglycerol acyltransferase [EC:2.3.1.158]+ko01100//Metabolic pathways+ko00561//Glycerolipid metabolism;K10691//E3 ubiquitin-protein ligase UBR4 [EC:2.3.2.27];K14209//solute carrier family 36 (proton-coupled amino acid transporter);K01188//beta-glucosidase [EC:3.2.1.21]+ko01100//Metabolic pathways+ko00500//Starch and sucrose metabol…
CL4293.Contig5_All ats:109776352 K00679//phospholipid:diacylglycerol acyltransferase [EC:2.3.1.158]+ko01100//Metabolic pathways+ko00561//Glycerolipid metabolism;K10691//E3 ubiquitin-protein ligase UBR4 [EC:2.3.2.27];K14209//solute carrier family 36 (proton-coupled amino acid transporter);K01188//beta-glucosidase [EC:3.2.1.21]+ko01100//Metabolic pathways+ko00500//Starch and sucrose metabolism+ko01…
CL4296.Contig1_All han:110908553 K04733//interleukin-1 receptor-associated kinase 4 [EC:2.7.11.1];K06892//feruloyl-CoA ortho-hydroxylase [EC:1.14.11.-]+ko01110//Biosynthesis of secondary metabolites+ko00940//Phenylpropanoid biosynthesis
CL4296.Contig1_All bna:106454088 K04733//interleukin-1 receptor-associated kinase 4 [EC:2.7.11.1];K06892//feruloyl-CoA ortho-hydroxylase [EC:1.14.11.-]+ko01110//Biosynthesis of secondary metabolites+ko00940//Phenylpropanoid biosynthesis
CL4296.Contig2_All han:110908553 K04733//interleukin-1 receptor-associated kinase 4 [EC:2.7.11.1];K01214//isoamylase [EC:3.2.1.68]+ko01100//Metabolic pathways+ko00500//Starch and sucrose metabolism+ko01110//Biosynthesis of secondary metabolites;K06892//feruloyl-CoA ortho-hydroxylase [EC:1.14.11.-]+ko01110//Biosynthesis of secondary metabolites+ko00940//Phenylpropanoid biosynthesis
CL4296.Contig2_All vra:111240847 K04733//interleukin-1 receptor-associated kinase 4 [EC:2.7.11.1];K01214//isoamylase [EC:3.2.1.68]+ko01100//Metabolic pathways+ko00500//Starch and sucrose metabolism+ko01110//Biosynthesis of secondary metabolites;K06892//feruloyl-CoA ortho-hydroxylase [EC:1.14.11.-]+ko01110//Biosynthesis of secondary metabolites+ko00940//Phenylpropanoid biosynthesis
CL4296.Contig2_All bna:106454088 K04733//interleukin-1 receptor-associated kinase 4 [EC:2.7.11.1];K01214//isoamylase [EC:3.2.1.68]+ko01100//Metabolic pathways+ko00500//Starch and sucrose metabolism+ko01110//Biosynthesis of secondary metabolites;K06892//feruloyl-CoA ortho-hydroxylase [EC:1.14.11.-]+ko01110//Biosynthesis of secondary metabolites+ko00940//Phenylpropanoid biosynthesis
CL4296.Contig11_All han:110908553 K04733//interleukin-1 receptor-associated kinase 4 [EC:2.7.11.1];K06892//feruloyl-CoA ortho-hydroxylase [EC:1.14.11.-]+ko01110//Biosynthesis of secondary metabolites+ko00940//Phenylpropanoid biosynthesis
CL4296.Contig11_All bna:106454088 K04733//interleukin-1 receptor-associated kinase 4 [EC:2.7.11.1];K06892//feruloyl-CoA ortho-hydroxylase [EC:1.14.11.-]+ko01110//Biosynthesis of secondary metabolites+ko00940//Phenylpropanoid biosynthesis
CL4296.Contig13_All han:110908553 K04733//interleukin-1 receptor-associated kinase 4 [EC:2.7.11.1];K06892//feruloyl-CoA ortho-hydroxylase [EC:1.14.11.-]+ko01110//Biosynthesis of secondary metabolites+ko00940//Phenylpropanoid biosynthesis
CL4296.Contig13_All bna:106454088 K04733//interleukin-1 receptor-associated kinase 4 [EC:2.7.11.1];K06892//feruloyl-CoA ortho-hydroxylase [EC:1.14.11.-]+ko01110//Biosynthesis of secondary metabolites+ko00940//Phenylpropanoid biosynthesis
CL4296.Contig15_All han:110908553 K04733//interleukin-1 receptor-associated kinase 4 [EC:2.7.11.1];K01214//isoamylase [EC:3.2.1.68]+ko01100//Metabolic pathways+ko00500//Starch and sucrose metabolism+ko01110//Biosynthesis of secondary metabolites;K06892//feruloyl-CoA ortho-hydroxylase [EC:1.14.11.-]+ko01110//Biosynthesis of secondary metabolites+ko00940//Phenylpropanoid biosynthesis
CL4296.Contig15_All vra:111240847 K04733//interleukin-1 receptor-associated kinase 4 [EC:2.7.11.1];K01214//isoamylase [EC:3.2.1.68]+ko01100//Metabolic pathways+ko00500//Starch and sucrose metabolism+ko01110//Biosynthesis of secondary metabolites;K06892//feruloyl-CoA ortho-hydroxylase [EC:1.14.11.-]+ko01110//Biosynthesis of secondary metabolites+ko00940//Phenylpropanoid biosynthesis
CL4296.Contig15_All bna:106454088 K04733//interleukin-1 receptor-associated kinase 4 [EC:2.7.11.1];K01214//isoamylase [EC:3.2.1.68]+ko01100//Metabolic pathways+ko00500//Starch and sucrose metabolism+ko01110//Biosynthesis of secondary metabolites;K06892//feruloyl-CoA ortho-hydroxylase [EC:1.14.11.-]+ko01110//Biosynthesis of secondary metabolites+ko00940//Phenylpropanoid biosynthesis
CL4296.Contig17_All han:110908553 K04733//interleukin-1 receptor-associated kinase 4 [EC:2.7.11.1];K01214//isoamylase [EC:3.2.1.68]+ko01100//Metabolic pathways+ko00500//Starch and sucrose metabolism+ko01110//Biosynthesis of secondary metabolites;K06892//feruloyl-CoA ortho-hydroxylase [EC:1.14.11.-]+ko01110//Biosynthesis of secondary metabolites+ko00940//Phenylpropanoid biosynthesis
CL4296.Contig17_All vra:111240847 K04733//interleukin-1 receptor-associated kinase 4 [EC:2.7.11.1];K01214//isoamylase [EC:3.2.1.68]+ko01100//Metabolic pathways+ko00500//Starch and sucrose metabolism+ko01110//Biosynthesis of secondary metabolites;K06892//feruloyl-CoA ortho-hydroxylase [EC:1.14.11.-]+ko01110//Biosynthesis of secondary metabolites+ko00940//Phenylpropanoid biosynthesis
CL4296.Contig17_All bna:106454088 K04733//interleukin-1 receptor-associated kinase 4 [EC:2.7.11.1];K01214//isoamylase [EC:3.2.1.68]+ko01100//Metabolic pathways+ko00500//Starch and sucrose metabolism+ko01110//Biosynthesis of secondary metabolites;K06892//feruloyl-CoA ortho-hydroxylase [EC:1.14.11.-]+ko01110//Biosynthesis of secondary metabolites+ko00940//Phenylpropanoid biosynthesis
CL4355.Contig1_All nto:104106576 K22395//cinnamyl-alcohol dehydrogenase [EC:1.1.1.195]+ko01100//Metabolic pathways+ko01110//Biosynthesis of secondary metabolites+ko00940//Phenylpropanoid biosynthesis
CL4355.Contig1_All nta:107798749 K22395//cinnamyl-alcohol dehydrogenase [EC:1.1.1.195]+ko01100//Metabolic pathways+ko01110//Biosynthesis of secondary metabolites+ko00940//Phenylpropanoid biosynthesis
CL4355.Contig1_All nsy:104229604 K22395//cinnamyl-alcohol dehydrogenase [EC:1.1.1.195]+ko01100//Metabolic pathways+ko01110//Biosynthesis of secondary metabolites+ko00940//Phenylpropanoid biosynthesis
CL4355.Contig1_All sind:105175932 K22395//cinnamyl-alcohol dehydrogenase [EC:1.1.1.195]+ko01100//Metabolic pathways+ko01110//Biosynthesis of secondary metabolites+ko00940//Phenylpropanoid biosynthesis
CL4355.Contig1_All nta:107789497 K22395//cinnamyl-alcohol dehydrogenase [EC:1.1.1.195]+ko01100//Metabolic pathways+ko01110//Biosynthesis of secondary metabolites+ko00940//Phenylpropanoid biosynthesis
CL4355.Contig2_All dcr:108206458 K22395//cinnamyl-alcohol dehydrogenase [EC:1.1.1.195]+ko01100//Metabolic pathways+ko01110//Biosynthesis of secondary metabolites+ko00940//Phenylpropanoid biosynthesis
CL4355.Contig2_All dcr:108204470 K22395//cinnamyl-alcohol dehydrogenase [EC:1.1.1.195]+ko01100//Metabolic pathways+ko01110//Biosynthesis of secondary metabolites+ko00940//Phenylpropanoid biosynthesis
CL4355.Contig2_All sind:105167246 K22395//cinnamyl-alcohol dehydrogenase [EC:1.1.1.195]+ko01100//Metabolic pathways+ko01110//Biosynthesis of secondary metabolites+ko00940//Phenylpropanoid biosynthesis
CL4355.Contig2_All rcu:8265495 K22395//cinnamyl-alcohol dehydrogenase [EC:1.1.1.195]+ko01100//Metabolic pathways+ko01110//Biosynthesis of secondary metabolites+ko00940//Phenylpropanoid biosynthesis
CL4355.Contig2_All hbr:110646559 K22395//cinnamyl-alcohol dehydrogenase [EC:1.1.1.195]+ko01100//Metabolic pathways+ko01110//Biosynthesis of secondary metabolites+ko00940//Phenylpropanoid biosynthesis
CL4355.Contig3_All sind:105175932 K22395//cinnamyl-alcohol dehydrogenase [EC:1.1.1.195]+ko01100//Metabolic pathways+ko01110//Biosynthesis of secondary metabolites+ko00940//Phenylpropanoid biosynthesis
CL4355.Contig3_All dcr:108204470 K22395//cinnamyl-alcohol dehydrogenase [EC:1.1.1.195]+ko01100//Metabolic pathways+ko01110//Biosynthesis of secondary metabolites+ko00940//Phenylpropanoid biosynthesis
CL4355.Contig3_All sly:101249763 K22395//cinnamyl-alcohol dehydrogenase [EC:1.1.1.195]+ko01100//Metabolic pathways+ko01110//Biosynthesis of secondary metabolites+ko00940//Phenylpropanoid biosynthesis
CL4355.Contig3_All nto:104106576 K22395//cinnamyl-alcohol dehydrogenase [EC:1.1.1.195]+ko01100//Metabolic pathways+ko01110//Biosynthesis of secondary metabolites+ko00940//Phenylpropanoid biosynthesis
CL4355.Contig3_All sot:102596095 K22395//cinnamyl-alcohol dehydrogenase [EC:1.1.1.195]+ko01100//Metabolic pathways+ko01110//Biosynthesis of secondary metabolites+ko00940//Phenylpropanoid biosynthesis
CL4395.Contig3_All oeu:111368968 "K15718//linoleate 9S-lipoxygenase [EC:1.13.11.58]+ko00591//Linoleic acid metabolism;K09754//coumaroylquinate(coumaroylshikimate) 3'-monooxygenase [EC:1.14.13.36]+ko01100//Metabolic pathways+ko01110//Biosynthesis of secondary metabolites+ko00940//Phenylpropanoid biosynthesis+ko00941//Flavonoid biosynthesis+ko00945//Stilbenoid	diarylheptanoid and gingerol biosynthesis;K08176//MFS transporter	PHS family	inorganic phosphate transporter;K10706//senataxin [EC:3.6.4.-]"
CL4395.Contig3_All bna:106386334 "K15718//linoleate 9S-lipoxygenase [EC:1.13.11.58]+ko00591//Linoleic acid metabolism;K09754//coumaroylquinate(coumaroylshikimate) 3'-monooxygenase [EC:1.14.13.36]+ko01100//Metabolic pathways+ko01110//Biosynthesis of secondary metabolites+ko00940//Phenylpropanoid biosynthesis+ko00941//Flavonoid biosynthesis+ko00945//Stilbenoid	diarylheptanoid and gingerol biosynthesis;K08176//MFS transporter	PHS family	inorganic phosphate transporter;K10706//senataxin [EC:3.6.4.-]"
CL4395.Contig3_All ccaj:109813542 "K15718//linoleate 9S-lipoxygenase [EC:1.13.11.58]+ko00591//Linoleic acid metabolism;K09754//coumaroylquinate(coumaroylshikimate) 3'-monooxygenase [EC:1.14.13.36]+ko01100//Metabolic pathways+ko01110//Biosynthesis of secondary metabolites+ko00940//Phenylpropanoid biosynthesis+ko00941//Flavonoid biosynthesis+ko00945//Stilbenoid	diarylheptanoid and gingerol biosynthesis;K08176//MFS transporter	PHS family	inorganic phosphate transporter;K10706//senataxin [EC:3.6.4.-]"
CL4395.Contig3_All mcha:111014153 "K15718//linoleate 9S-lipoxygenase [EC:1.13.11.58]+ko00591//Linoleic acid metabolism;K09754//coumaroylquinate(coumaroylshikimate) 3'-monooxygenase [EC:1.14.13.36]+ko01100//Metabolic pathways+ko01110//Biosynthesis of secondary metabolites+ko00940//Phenylpropanoid biosynthesis+ko00941//Flavonoid biosynthesis+ko00945//Stilbenoid	diarylheptanoid and gingerol biosynthesis;K08176//MFS transporter	PHS family	inorganic phosphate transporter;K10706//senataxin [EC:3.6.4.-]"
CL4401.Contig2_All ccaj:109792322 K10398//kinesin family member 11;K21026//acetylajmaline esterase [EC:3.1.1.80]+ko00901//Indole alkaloid biosynthesis+ko01110//Biosynthesis of secondary metabolites;K11866//STAM-binding protein [EC:3.4.19.12]+ko04144//Endocytosis;K04733//interleukin-1 receptor-associated kinase 4 [EC:2.7.11.1]
CL4401.Contig2_All bna:106355118 K10398//kinesin family member 11;K21026//acetylajmaline esterase [EC:3.1.1.80]+ko00901//Indole alkaloid biosynthesis+ko01110//Biosynthesis of secondary metabolites;K11866//STAM-binding protein [EC:3.4.19.12]+ko04144//Endocytosis;K04733//interleukin-1 receptor-associated kinase 4 [EC:2.7.11.1]
CL4401.Contig2_All pavi:110774194 K10398//kinesin family member 11;K21026//acetylajmaline esterase [EC:3.1.1.80]+ko00901//Indole alkaloid biosynthesis+ko01110//Biosynthesis of secondary metabolites;K11866//STAM-binding protein [EC:3.4.19.12]+ko04144//Endocytosis;K04733//interleukin-1 receptor-associated kinase 4 [EC:2.7.11.1]
CL4401.Contig3_All ccaj:109792322 K10398//kinesin family member 11;K21026//acetylajmaline esterase [EC:3.1.1.80]+ko00901//Indole alkaloid biosynthesis+ko01110//Biosynthesis of secondary metabolites;K11866//STAM-binding protein [EC:3.4.19.12]+ko04144//Endocytosis;K04733//interleukin-1 receptor-associated kinase 4 [EC:2.7.11.1]
CL4401.Contig3_All bna:106355118 K10398//kinesin family member 11;K21026//acetylajmaline esterase [EC:3.1.1.80]+ko00901//Indole alkaloid biosynthesis+ko01110//Biosynthesis of secondary metabolites;K11866//STAM-binding protein [EC:3.4.19.12]+ko04144//Endocytosis;K04733//interleukin-1 receptor-associated kinase 4 [EC:2.7.11.1]
CL4401.Contig3_All pavi:110774194 K10398//kinesin family member 11;K21026//acetylajmaline esterase [EC:3.1.1.80]+ko00901//Indole alkaloid biosynthesis+ko01110//Biosynthesis of secondary metabolites;K11866//STAM-binding protein [EC:3.4.19.12]+ko04144//Endocytosis;K04733//interleukin-1 receptor-associated kinase 4 [EC:2.7.11.1]
CL4401.Contig4_All ccaj:109792322 K10398//kinesin family member 11;K21026//acetylajmaline esterase [EC:3.1.1.80]+ko00901//Indole alkaloid biosynthesis+ko01110//Biosynthesis of secondary metabolites;K11866//STAM-binding protein [EC:3.4.19.12]+ko04144//Endocytosis;K04733//interleukin-1 receptor-associated kinase 4 [EC:2.7.11.1]
CL4401.Contig4_All bna:106355118 K10398//kinesin family member 11;K21026//acetylajmaline esterase [EC:3.1.1.80]+ko00901//Indole alkaloid biosynthesis+ko01110//Biosynthesis of secondary metabolites;K11866//STAM-binding protein [EC:3.4.19.12]+ko04144//Endocytosis;K04733//interleukin-1 receptor-associated kinase 4 [EC:2.7.11.1]
CL4401.Contig4_All pavi:110774194 K10398//kinesin family member 11;K21026//acetylajmaline esterase [EC:3.1.1.80]+ko00901//Indole alkaloid biosynthesis+ko01110//Biosynthesis of secondary metabolites;K11866//STAM-binding protein [EC:3.4.19.12]+ko04144//Endocytosis;K04733//interleukin-1 receptor-associated kinase 4 [EC:2.7.11.1]
CL4401.Contig5_All ccaj:109792322 K10398//kinesin family member 11;K21026//acetylajmaline esterase [EC:3.1.1.80]+ko00901//Indole alkaloid biosynthesis+ko01110//Biosynthesis of secondary metabolites;K11866//STAM-binding protein [EC:3.4.19.12]+ko04144//Endocytosis;K04733//interleukin-1 receptor-associated kinase 4 [EC:2.7.11.1]
CL4401.Contig5_All bna:106355118 K10398//kinesin family member 11;K21026//acetylajmaline esterase [EC:3.1.1.80]+ko00901//Indole alkaloid biosynthesis+ko01110//Biosynthesis of secondary metabolites;K11866//STAM-binding protein [EC:3.4.19.12]+ko04144//Endocytosis;K04733//interleukin-1 receptor-associated kinase 4 [EC:2.7.11.1]
CL4401.Contig5_All pavi:110774194 K10398//kinesin family member 11;K21026//acetylajmaline esterase [EC:3.1.1.80]+ko00901//Indole alkaloid biosynthesis+ko01110//Biosynthesis of secondary metabolites;K11866//STAM-binding protein [EC:3.4.19.12]+ko04144//Endocytosis;K04733//interleukin-1 receptor-associated kinase 4 [EC:2.7.11.1]
CL4401.Contig7_All ccaj:109792322 K10398//kinesin family member 11;K21026//acetylajmaline esterase [EC:3.1.1.80]+ko00901//Indole alkaloid biosynthesis+ko01110//Biosynthesis of secondary metabolites;K11866//STAM-binding protein [EC:3.4.19.12]+ko04144//Endocytosis;K04733//interleukin-1 receptor-associated kinase 4 [EC:2.7.11.1]
CL4401.Contig7_All bna:106355118 K10398//kinesin family member 11;K21026//acetylajmaline esterase [EC:3.1.1.80]+ko00901//Indole alkaloid biosynthesis+ko01110//Biosynthesis of secondary metabolites;K11866//STAM-binding protein [EC:3.4.19.12]+ko04144//Endocytosis;K04733//interleukin-1 receptor-associated kinase 4 [EC:2.7.11.1]
CL4401.Contig7_All pavi:110774194 K10398//kinesin family member 11;K21026//acetylajmaline esterase [EC:3.1.1.80]+ko00901//Indole alkaloid biosynthesis+ko01110//Biosynthesis of secondary metabolites;K11866//STAM-binding protein [EC:3.4.19.12]+ko04144//Endocytosis;K04733//interleukin-1 receptor-associated kinase 4 [EC:2.7.11.1]
CL4401.Contig9_All ccaj:109792322 "K10398//kinesin family member 11;K21026//acetylajmaline esterase [EC:3.1.1.80]+ko00901//Indole alkaloid biosynthesis+ko01110//Biosynthesis of secondary metabolites;K11866//STAM-binding protein [EC:3.4.19.12]+ko04144//Endocytosis;K13065//shikimate O-hydroxycinnamoyltransferase [EC:2.3.1.133]+ko01100//Metabolic pathways+ko01110//Biosynthesis of secondary metabolit…	diarylheptanoid and gingerol biosynthesis"
CL4401.Contig9_All bna:106355118 "K10398//kinesin family member 11;K21026//acetylajmaline esterase [EC:3.1.1.80]+ko00901//Indole alkaloid biosynthesis+ko01110//Biosynthesis of secondary metabolites;K11866//STAM-binding protein [EC:3.4.19.12]+ko04144//Endocytosis;K13065//shikimate O-hydroxycinnamoyltransferase [EC:2.3.1.133]+ko01100//Metabolic pathways+ko01110//Biosynthesis of secondary metabolite…	diarylheptanoid and gingerol biosynthesis"
CL4401.Contig9_All mdm:103424194 "K10398//kinesin family member 11;K21026//acetylajmaline esterase [EC:3.1.1.80]+ko00901//Indole alkaloid biosynthesis+ko01110//Biosynthesis of secondary metabolites;K11866//STAM-binding protein [EC:3.4.19.12]+ko04144//Endocytosis;K13065//shikimate O-hydroxycinnamoyltransferase [EC:2.3.1.133]+ko01100//Metabolic pathways+ko01110//Biosynthesis of secondary metabolite…	diarylheptanoid and gingerol biosynthesis"
CL4401.Contig9_All mdm:103413258 "K10398//kinesin family member 11;K21026//acetylajmaline esterase [EC:3.1.1.80]+ko00901//Indole alkaloid biosynthesis+ko01110//Biosynthesis of secondary metabolites;K11866//STAM-binding protein [EC:3.4.19.12]+ko04144//Endocytosis;K13065//shikimate O-hydroxycinnamoyltransferase [EC:2.3.1.133]+ko01100//Metabolic pathways+ko01110//Biosynthesis of secondary metabolite…	diarylheptanoid and gingerol biosynthesis"
CL4401.Contig10_All ccaj:109792322 K10398//kinesin family member 11;K21026//acetylajmaline esterase [EC:3.1.1.80]+ko00901//Indole alkaloid biosynthesis+ko01110//Biosynthesis of secondary metabolites;K11866//STAM-binding protein [EC:3.4.19.12]+ko04144//Endocytosis;K04733//interleukin-1 receptor-associated kinase 4 [EC:2.7.11.1]
CL4401.Contig10_All bna:106355118 K10398//kinesin family member 11;K21026//acetylajmaline esterase [EC:3.1.1.80]+ko00901//Indole alkaloid biosynthesis+ko01110//Biosynthesis of secondary metabolites;K11866//STAM-binding protein [EC:3.4.19.12]+ko04144//Endocytosis;K04733//interleukin-1 receptor-associated kinase 4 [EC:2.7.11.1]
CL4401.Contig10_All pavi:110774194 K10398//kinesin family member 11;K21026//acetylajmaline esterase [EC:3.1.1.80]+ko00901//Indole alkaloid biosynthesis+ko01110//Biosynthesis of secondary metabolites;K11866//STAM-binding protein [EC:3.4.19.12]+ko04144//Endocytosis;K04733//interleukin-1 receptor-associated kinase 4 [EC:2.7.11.1]
CL4401.Contig11_All ccaj:109792322 K10398//kinesin family member 11;K21026//acetylajmaline esterase [EC:3.1.1.80]+ko00901//Indole alkaloid biosynthesis+ko01110//Biosynthesis of secondary metabolites;K11866//STAM-binding protein [EC:3.4.19.12]+ko04144//Endocytosis;K04733//interleukin-1 receptor-associated kinase 4 [EC:2.7.11.1]
CL4401.Contig11_All bna:106355118 K10398//kinesin family member 11;K21026//acetylajmaline esterase [EC:3.1.1.80]+ko00901//Indole alkaloid biosynthesis+ko01110//Biosynthesis of secondary metabolites;K11866//STAM-binding protein [EC:3.4.19.12]+ko04144//Endocytosis;K04733//interleukin-1 receptor-associated kinase 4 [EC:2.7.11.1]
CL4401.Contig11_All pavi:110774194 K10398//kinesin family member 11;K21026//acetylajmaline esterase [EC:3.1.1.80]+ko00901//Indole alkaloid biosynthesis+ko01110//Biosynthesis of secondary metabolites;K11866//STAM-binding protein [EC:3.4.19.12]+ko04144//Endocytosis;K04733//interleukin-1 receptor-associated kinase 4 [EC:2.7.11.1]
CL4461.Contig1_All apro:F751_6774 K00958//sulfate adenylyltransferase [EC:2.7.7.4]+ko00920//Sulfur metabolism+ko00230//Purine metabolism+ko00450//Selenocompound metabolism+ko01100//Metabolic pathways+ko00261//Monobactam biosynthesis
CL4461.Contig1_All ota:OT_ostta10g00290 K00958//sulfate adenylyltransferase [EC:2.7.7.4]+ko00920//Sulfur metabolism+ko00230//Purine metabolism+ko00450//Selenocompound metabolism+ko01100//Metabolic pathways+ko00261//Monobactam biosynthesis
CL4461.Contig1_All csl:COCSUDRAFT_66886 K00958//sulfate adenylyltransferase [EC:2.7.7.4]+ko00920//Sulfur metabolism+ko00230//Purine metabolism+ko00450//Selenocompound metabolism+ko01100//Metabolic pathways+ko00261//Monobactam biosynthesis
CL4461.Contig1_All bpg:Bathy11g00480 K00958//sulfate adenylyltransferase [EC:2.7.7.4]+ko00920//Sulfur metabolism+ko00230//Purine metabolism+ko00450//Selenocompound metabolism+ko01100//Metabolic pathways+ko00261//Monobactam biosynthesis
CL4461.Contig1_All olu:OSTLU_37879 K00958//sulfate adenylyltransferase [EC:2.7.7.4]+ko00920//Sulfur metabolism+ko00230//Purine metabolism+ko00450//Selenocompound metabolism+ko01100//Metabolic pathways+ko00261//Monobactam biosynthesis
CL4461.Contig2_All apro:F751_6774 K00958//sulfate adenylyltransferase [EC:2.7.7.4]+ko00920//Sulfur metabolism+ko00230//Purine metabolism+ko00450//Selenocompound metabolism+ko01100//Metabolic pathways+ko00261//Monobactam biosynthesis
CL4461.Contig2_All ota:OT_ostta10g00290 K00958//sulfate adenylyltransferase [EC:2.7.7.4]+ko00920//Sulfur metabolism+ko00230//Purine metabolism+ko00450//Selenocompound metabolism+ko01100//Metabolic pathways+ko00261//Monobactam biosynthesis
CL4461.Contig2_All csl:COCSUDRAFT_66886 K00958//sulfate adenylyltransferase [EC:2.7.7.4]+ko00920//Sulfur metabolism+ko00230//Purine metabolism+ko00450//Selenocompound metabolism+ko01100//Metabolic pathways+ko00261//Monobactam biosynthesis
CL4461.Contig2_All bpg:Bathy11g00480 K00958//sulfate adenylyltransferase [EC:2.7.7.4]+ko00920//Sulfur metabolism+ko00230//Purine metabolism+ko00450//Selenocompound metabolism+ko01100//Metabolic pathways+ko00261//Monobactam biosynthesis
CL4461.Contig2_All olu:OSTLU_37879 K00958//sulfate adenylyltransferase [EC:2.7.7.4]+ko00920//Sulfur metabolism+ko00230//Purine metabolism+ko00450//Selenocompound metabolism+ko01100//Metabolic pathways+ko00261//Monobactam biosynthesis
CL4481.Contig1_All sita:101762727 K00679//phospholipid:diacylglycerol acyltransferase [EC:2.3.1.158]+ko01100//Metabolic pathways+ko00561//Glycerolipid metabolism;K21026//acetylajmaline esterase [EC:3.1.1.80]+ko00901//Indole alkaloid biosynthesis+ko01110//Biosynthesis of secondary metabolites
CL4481.Contig1_All bna:106421972 K00679//phospholipid:diacylglycerol acyltransferase [EC:2.3.1.158]+ko01100//Metabolic pathways+ko00561//Glycerolipid metabolism;K21026//acetylajmaline esterase [EC:3.1.1.80]+ko00901//Indole alkaloid biosynthesis+ko01110//Biosynthesis of secondary metabolites
CL4481.Contig1_All ini:109153976 K00679//phospholipid:diacylglycerol acyltransferase [EC:2.3.1.158]+ko01100//Metabolic pathways+ko00561//Glycerolipid metabolism;K21026//acetylajmaline esterase [EC:3.1.1.80]+ko00901//Indole alkaloid biosynthesis+ko01110//Biosynthesis of secondary metabolites
CL4481.Contig1_All brp:103838944 K00679//phospholipid:diacylglycerol acyltransferase [EC:2.3.1.158]+ko01100//Metabolic pathways+ko00561//Glycerolipid metabolism;K21026//acetylajmaline esterase [EC:3.1.1.80]+ko00901//Indole alkaloid biosynthesis+ko01110//Biosynthesis of secondary metabolites
CL4481.Contig2_All ini:109153976 K00679//phospholipid:diacylglycerol acyltransferase [EC:2.3.1.158]+ko01100//Metabolic pathways+ko00561//Glycerolipid metabolism;K21026//acetylajmaline esterase [EC:3.1.1.80]+ko00901//Indole alkaloid biosynthesis+ko01110//Biosynthesis of secondary metabolites
CL4481.Contig2_All ini:109153978 K00679//phospholipid:diacylglycerol acyltransferase [EC:2.3.1.158]+ko01100//Metabolic pathways+ko00561//Glycerolipid metabolism;K21026//acetylajmaline esterase [EC:3.1.1.80]+ko00901//Indole alkaloid biosynthesis+ko01110//Biosynthesis of secondary metabolites
CL4481.Contig2_All ghi:107903332 K00679//phospholipid:diacylglycerol acyltransferase [EC:2.3.1.158]+ko01100//Metabolic pathways+ko00561//Glycerolipid metabolism;K21026//acetylajmaline esterase [EC:3.1.1.80]+ko00901//Indole alkaloid biosynthesis+ko01110//Biosynthesis of secondary metabolites
CL4481.Contig2_All egu:109505856 K00679//phospholipid:diacylglycerol acyltransferase [EC:2.3.1.158]+ko01100//Metabolic pathways+ko00561//Glycerolipid metabolism;K21026//acetylajmaline esterase [EC:3.1.1.80]+ko00901//Indole alkaloid biosynthesis+ko01110//Biosynthesis of secondary metabolites
CL4481.Contig3_All ats:109762802 K10691//E3 ubiquitin-protein ligase UBR4 [EC:2.3.2.27];K21026//acetylajmaline esterase [EC:3.1.1.80]+ko00901//Indole alkaloid biosynthesis+ko01110//Biosynthesis of secondary metabolites
CL4481.Contig3_All bna:106421972 K10691//E3 ubiquitin-protein ligase UBR4 [EC:2.3.2.27];K21026//acetylajmaline esterase [EC:3.1.1.80]+ko00901//Indole alkaloid biosynthesis+ko01110//Biosynthesis of secondary metabolites
CL4481.Contig3_All brp:103838944 K10691//E3 ubiquitin-protein ligase UBR4 [EC:2.3.2.27];K21026//acetylajmaline esterase [EC:3.1.1.80]+ko00901//Indole alkaloid biosynthesis+ko01110//Biosynthesis of secondary metabolites
CL4481.Contig3_All boe:106292724 K10691//E3 ubiquitin-protein ligase UBR4 [EC:2.3.2.27];K21026//acetylajmaline esterase [EC:3.1.1.80]+ko00901//Indole alkaloid biosynthesis+ko01110//Biosynthesis of secondary metabolites
CL4481.Contig3_All bna:106397516 K10691//E3 ubiquitin-protein ligase UBR4 [EC:2.3.2.27];K21026//acetylajmaline esterase [EC:3.1.1.80]+ko00901//Indole alkaloid biosynthesis+ko01110//Biosynthesis of secondary metabolites
CL4481.Contig4_All ats:109762802 K10691//E3 ubiquitin-protein ligase UBR4 [EC:2.3.2.27];K00679//phospholipid:diacylglycerol acyltransferase [EC:2.3.1.158]+ko01100//Metabolic pathways+ko00561//Glycerolipid metabolism;K21026//acetylajmaline esterase [EC:3.1.1.80]+ko00901//Indole alkaloid biosynthesis+ko01110//Biosynthesis of secondary metabolites
CL4481.Contig4_All brp:103838944 K10691//E3 ubiquitin-protein ligase UBR4 [EC:2.3.2.27];K00679//phospholipid:diacylglycerol acyltransferase [EC:2.3.1.158]+ko01100//Metabolic pathways+ko00561//Glycerolipid metabolism;K21026//acetylajmaline esterase [EC:3.1.1.80]+ko00901//Indole alkaloid biosynthesis+ko01110//Biosynthesis of secondary metabolites
CL4481.Contig4_All bna:106421972 K10691//E3 ubiquitin-protein ligase UBR4 [EC:2.3.2.27];K00679//phospholipid:diacylglycerol acyltransferase [EC:2.3.1.158]+ko01100//Metabolic pathways+ko00561//Glycerolipid metabolism;K21026//acetylajmaline esterase [EC:3.1.1.80]+ko00901//Indole alkaloid biosynthesis+ko01110//Biosynthesis of secondary metabolites
CL4481.Contig4_All bna:106397516 K10691//E3 ubiquitin-protein ligase UBR4 [EC:2.3.2.27];K00679//phospholipid:diacylglycerol acyltransferase [EC:2.3.1.158]+ko01100//Metabolic pathways+ko00561//Glycerolipid metabolism;K21026//acetylajmaline esterase [EC:3.1.1.80]+ko00901//Indole alkaloid biosynthesis+ko01110//Biosynthesis of secondary metabolites
CL4481.Contig5_All ats:109762802 K10691//E3 ubiquitin-protein ligase UBR4 [EC:2.3.2.27];K00679//phospholipid:diacylglycerol acyltransferase [EC:2.3.1.158]+ko01100//Metabolic pathways+ko00561//Glycerolipid metabolism;K21026//acetylajmaline esterase [EC:3.1.1.80]+ko00901//Indole alkaloid biosynthesis+ko01110//Biosynthesis of secondary metabolites
CL4481.Contig5_All bna:106421972 K10691//E3 ubiquitin-protein ligase UBR4 [EC:2.3.2.27];K00679//phospholipid:diacylglycerol acyltransferase [EC:2.3.1.158]+ko01100//Metabolic pathways+ko00561//Glycerolipid metabolism;K21026//acetylajmaline esterase [EC:3.1.1.80]+ko00901//Indole alkaloid biosynthesis+ko01110//Biosynthesis of secondary metabolites
CL4481.Contig5_All brp:103838944 K10691//E3 ubiquitin-protein ligase UBR4 [EC:2.3.2.27];K00679//phospholipid:diacylglycerol acyltransferase [EC:2.3.1.158]+ko01100//Metabolic pathways+ko00561//Glycerolipid metabolism;K21026//acetylajmaline esterase [EC:3.1.1.80]+ko00901//Indole alkaloid biosynthesis+ko01110//Biosynthesis of secondary metabolites
CL4481.Contig5_All boe:106292724 K10691//E3 ubiquitin-protein ligase UBR4 [EC:2.3.2.27];K00679//phospholipid:diacylglycerol acyltransferase [EC:2.3.1.158]+ko01100//Metabolic pathways+ko00561//Glycerolipid metabolism;K21026//acetylajmaline esterase [EC:3.1.1.80]+ko00901//Indole alkaloid biosynthesis+ko01110//Biosynthesis of secondary metabolites
CL4481.Contig6_All ats:109762802 K10691//E3 ubiquitin-protein ligase UBR4 [EC:2.3.2.27];K21026//acetylajmaline esterase [EC:3.1.1.80]+ko00901//Indole alkaloid biosynthesis+ko01110//Biosynthesis of secondary metabolites
CL4481.Contig6_All brp:103838944 K10691//E3 ubiquitin-protein ligase UBR4 [EC:2.3.2.27];K21026//acetylajmaline esterase [EC:3.1.1.80]+ko00901//Indole alkaloid biosynthesis+ko01110//Biosynthesis of secondary metabolites
CL4481.Contig6_All bna:106421972 K10691//E3 ubiquitin-protein ligase UBR4 [EC:2.3.2.27];K21026//acetylajmaline esterase [EC:3.1.1.80]+ko00901//Indole alkaloid biosynthesis+ko01110//Biosynthesis of secondary metabolites
CL4481.Contig6_All bna:106397516 K10691//E3 ubiquitin-protein ligase UBR4 [EC:2.3.2.27];K21026//acetylajmaline esterase [EC:3.1.1.80]+ko00901//Indole alkaloid biosynthesis+ko01110//Biosynthesis of secondary metabolites
CL4481.Contig6_All boe:106292724 K10691//E3 ubiquitin-protein ligase UBR4 [EC:2.3.2.27];K21026//acetylajmaline esterase [EC:3.1.1.80]+ko00901//Indole alkaloid biosynthesis+ko01110//Biosynthesis of secondary metabolites
CL4481.Contig7_All ats:109762802 K10691//E3 ubiquitin-protein ligase UBR4 [EC:2.3.2.27];K00679//phospholipid:diacylglycerol acyltransferase [EC:2.3.1.158]+ko01100//Metabolic pathways+ko00561//Glycerolipid metabolism;K21026//acetylajmaline esterase [EC:3.1.1.80]+ko00901//Indole alkaloid biosynthesis+ko01110//Biosynthesis of secondary metabolites
CL4481.Contig7_All sita:101762727 K10691//E3 ubiquitin-protein ligase UBR4 [EC:2.3.2.27];K00679//phospholipid:diacylglycerol acyltransferase [EC:2.3.1.158]+ko01100//Metabolic pathways+ko00561//Glycerolipid metabolism;K21026//acetylajmaline esterase [EC:3.1.1.80]+ko00901//Indole alkaloid biosynthesis+ko01110//Biosynthesis of secondary metabolites
CL4481.Contig7_All bna:106421972 K10691//E3 ubiquitin-protein ligase UBR4 [EC:2.3.2.27];K00679//phospholipid:diacylglycerol acyltransferase [EC:2.3.1.158]+ko01100//Metabolic pathways+ko00561//Glycerolipid metabolism;K21026//acetylajmaline esterase [EC:3.1.1.80]+ko00901//Indole alkaloid biosynthesis+ko01110//Biosynthesis of secondary metabolites
CL4481.Contig7_All brp:103838944 K10691//E3 ubiquitin-protein ligase UBR4 [EC:2.3.2.27];K00679//phospholipid:diacylglycerol acyltransferase [EC:2.3.1.158]+ko01100//Metabolic pathways+ko00561//Glycerolipid metabolism;K21026//acetylajmaline esterase [EC:3.1.1.80]+ko00901//Indole alkaloid biosynthesis+ko01110//Biosynthesis of secondary metabolites
CL4509.Contig1_All bvg:104905117 "K06901//putative MFS transporter	AGZA family	xanthine/uracil permease;K00475//naringenin 3-dioxygenase [EC:1.14.11.9]+ko01100//Metabolic pathways+ko01110//Biosynthesis of secondary metabolites+ko00941//Flavonoid biosynthesis;K05278//flavonol synthase [EC:1.14.20.6]+ko01100//Metabolic pathways+ko01110//Biosynthesis of secondary metabolites+ko00941//Flavonoid biosynthesis;K04125//gibberellin 2-oxidase [EC:1.14.11.13]+ko00904//Diterpenoid bios…
CL4509.Contig1_All vvi:100243852 "K06901//putative MFS transporter	AGZA family	xanthine/uracil permease;K00475//naringenin 3-dioxygenase [EC:1.14.11.9]+ko01100//Metabolic pathways+ko01110//Biosynthesis of secondary metabolites+ko00941//Flavonoid biosynthesis;K05278//flavonol synthase [EC:1.14.20.6]+ko01100//Metabolic pathways+ko01110//Biosynthesis of secondary metabolites+ko00941//Flavonoid biosynthesis;K04125//gibberellin 2-oxidase [EC:1.14.11.13]+ko00904//Diterpenoid bios…
CL4509.Contig1_All bna:106404190 "K06901//putative MFS transporter	AGZA family	xanthine/uracil permease;K00475//naringenin 3-dioxygenase [EC:1.14.11.9]+ko01100//Metabolic pathways+ko01110//Biosynthesis of secondary metabolites+ko00941//Flavonoid biosynthesis;K05278//flavonol synthase [EC:1.14.20.6]+ko01100//Metabolic pathways+ko01110//Biosynthesis of secondary metabolites+ko00941//Flavonoid biosynthesis;K04125//gibberellin 2-oxidase [EC:1.14.11.13]+ko00904//Diterpenoid bios…
CL4509.Contig1_All dcr:108213380 "K06901//putative MFS transporter	AGZA family	xanthine/uracil permease;K00475//naringenin 3-dioxygenase [EC:1.14.11.9]+ko01100//Metabolic pathways+ko01110//Biosynthesis of secondary metabolites+ko00941//Flavonoid biosynthesis;K05278//flavonol synthase [EC:1.14.20.6]+ko01100//Metabolic pathways+ko01110//Biosynthesis of secondary metabolites+ko00941//Flavonoid biosynthesis;K04125//gibberellin 2-oxidase [EC:1.14.11.13]+ko00904//Diterpenoid bios…
CL4509.Contig2_All nsy:104215879 "K06901//putative MFS transporter	AGZA family	xanthine/uracil permease;K06892//feruloyl-CoA ortho-hydroxylase [EC:1.14.11.-]+ko01110//Biosynthesis of secondary metabolites+ko00940//Phenylpropanoid biosynthesis"
CL4509.Contig2_All nta:107784295 "K06901//putative MFS transporter	AGZA family	xanthine/uracil permease;K06892//feruloyl-CoA ortho-hydroxylase [EC:1.14.11.-]+ko01110//Biosynthesis of secondary metabolites+ko00940//Phenylpropanoid biosynthesis"
CL4509.Contig2_All csat:104738722 "K06901//putative MFS transporter	AGZA family	xanthine/uracil permease;K06892//feruloyl-CoA ortho-hydroxylase [EC:1.14.11.-]+ko01110//Biosynthesis of secondary metabolites+ko00940//Phenylpropanoid biosynthesis"
CL4509.Contig2_All csat:104759752 "K06901//putative MFS transporter	AGZA family	xanthine/uracil permease;K06892//feruloyl-CoA ortho-hydroxylase [EC:1.14.11.-]+ko01110//Biosynthesis of secondary metabolites+ko00940//Phenylpropanoid biosynthesis"
CL4509.Contig3_All nsy:104215879 "K06901//putative MFS transporter	AGZA family	xanthine/uracil permease;K06892//feruloyl-CoA ortho-hydroxylase [EC:1.14.11.-]+ko01110//Biosynthesis of secondary metabolites+ko00940//Phenylpropanoid biosynthesis"
CL4509.Contig3_All nta:107784295 "K06901//putative MFS transporter	AGZA family	xanthine/uracil permease;K06892//feruloyl-CoA ortho-hydroxylase [EC:1.14.11.-]+ko01110//Biosynthesis of secondary metabolites+ko00940//Phenylpropanoid biosynthesis"
CL4509.Contig3_All csat:104738722 "K06901//putative MFS transporter	AGZA family	xanthine/uracil permease;K06892//feruloyl-CoA ortho-hydroxylase [EC:1.14.11.-]+ko01110//Biosynthesis of secondary metabolites+ko00940//Phenylpropanoid biosynthesis"
CL4509.Contig3_All csat:104759752 "K06901//putative MFS transporter	AGZA family	xanthine/uracil permease;K06892//feruloyl-CoA ortho-hydroxylase [EC:1.14.11.-]+ko01110//Biosynthesis of secondary metabolites+ko00940//Phenylpropanoid biosynthesis"
CL4509.Contig7_All ghi:107956851 "K06901//putative MFS transporter	AGZA family	xanthine/uracil permease;K05282//gibberellin 20-oxidase [EC:1.14.11.12]+ko00904//Diterpenoid biosynthesis+ko01100//Metabolic pathways+ko01110//Biosynthesis of secondary metabolites;K00475//naringenin 3-dioxygenase [EC:1.14.11.9]+ko01100//Metabolic pathways+ko01110//Biosynthesis of secondary metabolites+ko00941//Flavonoid biosynthesis"
CL4509.Contig7_All bvg:104905117 "K06901//putative MFS transporter	AGZA family	xanthine/uracil permease;K05282//gibberellin 20-oxidase [EC:1.14.11.12]+ko00904//Diterpenoid biosynthesis+ko01100//Metabolic pathways+ko01110//Biosynthesis of secondary metabolites;K00475//naringenin 3-dioxygenase [EC:1.14.11.9]+ko01100//Metabolic pathways+ko01110//Biosynthesis of secondary metabolites+ko00941//Flavonoid biosynthesis"
CL4509.Contig7_All ghi:107954585 "K06901//putative MFS transporter	AGZA family	xanthine/uracil permease;K05282//gibberellin 20-oxidase [EC:1.14.11.12]+ko00904//Diterpenoid biosynthesis+ko01100//Metabolic pathways+ko01110//Biosynthesis of secondary metabolites;K00475//naringenin 3-dioxygenase [EC:1.14.11.9]+ko01100//Metabolic pathways+ko01110//Biosynthesis of secondary metabolites+ko00941//Flavonoid biosynthesis"
CL4509.Contig7_All gra:105797483 "K06901//putative MFS transporter	AGZA family	xanthine/uracil permease;K05282//gibberellin 20-oxidase [EC:1.14.11.12]+ko00904//Diterpenoid biosynthesis+ko01100//Metabolic pathways+ko01110//Biosynthesis of secondary metabolites;K00475//naringenin 3-dioxygenase [EC:1.14.11.9]+ko01100//Metabolic pathways+ko01110//Biosynthesis of secondary metabolites+ko00941//Flavonoid biosynthesis"
CL4509.Contig10_All jre:108981974 "K06901//putative MFS transporter	AGZA family	xanthine/uracil permease;K05278//flavonol synthase [EC:1.14.20.6]+ko01100//Metabolic pathways+ko01110//Biosynthesis of secondary metabolites+ko00941//Flavonoid biosynthesis"
CL4509.Contig10_All bvg:104883093 "K06901//putative MFS transporter	AGZA family	xanthine/uracil permease;K05278//flavonol synthase [EC:1.14.20.6]+ko01100//Metabolic pathways+ko01110//Biosynthesis of secondary metabolites+ko00941//Flavonoid biosynthesis"
CL4509.Contig10_All cpap:110816514 "K06901//putative MFS transporter	AGZA family	xanthine/uracil permease;K05278//flavonol synthase [EC:1.14.20.6]+ko01100//Metabolic pathways+ko01110//Biosynthesis of secondary metabolites+ko00941//Flavonoid biosynthesis"
CL4509.Contig10_All aof:109820207 "K06901//putative MFS transporter	AGZA family	xanthine/uracil permease;K05278//flavonol synthase [EC:1.14.20.6]+ko01100//Metabolic pathways+ko01110//Biosynthesis of secondary metabolites+ko00941//Flavonoid biosynthesis"
CL4509.Contig11_All pda:103712517 "K06901//putative MFS transporter	AGZA family	xanthine/uracil permease;K05278//flavonol synthase [EC:1.14.20.6]+ko01100//Metabolic pathways+ko01110//Biosynthesis of secondary metabolites+ko00941//Flavonoid biosynthesis;K00475//naringenin 3-dioxygenase [EC:1.14.11.9]+ko01100//Metabolic pathways+ko01110//Biosynthesis of secondary metabolites+ko00941//Flavonoid biosynthesis"
CL4509.Contig11_All aof:109820207 "K06901//putative MFS transporter	AGZA family	xanthine/uracil permease;K05278//flavonol synthase [EC:1.14.20.6]+ko01100//Metabolic pathways+ko01110//Biosynthesis of secondary metabolites+ko00941//Flavonoid biosynthesis;K00475//naringenin 3-dioxygenase [EC:1.14.11.9]+ko01100//Metabolic pathways+ko01110//Biosynthesis of secondary metabolites+ko00941//Flavonoid biosynthesis"
CL4509.Contig11_All soe:110799527 "K06901//putative MFS transporter	AGZA family	xanthine/uracil permease;K05278//flavonol synthase [EC:1.14.20.6]+ko01100//Metabolic pathways+ko01110//Biosynthesis of secondary metabolites+ko00941//Flavonoid biosynthesis;K00475//naringenin 3-dioxygenase [EC:1.14.11.9]+ko01100//Metabolic pathways+ko01110//Biosynthesis of secondary metabolites+ko00941//Flavonoid biosynthesis"
CL4509.Contig11_All bvg:104905117 "K06901//putative MFS transporter	AGZA family	xanthine/uracil permease;K05278//flavonol synthase [EC:1.14.20.6]+ko01100//Metabolic pathways+ko01110//Biosynthesis of secondary metabolites+ko00941//Flavonoid biosynthesis;K00475//naringenin 3-dioxygenase [EC:1.14.11.9]+ko01100//Metabolic pathways+ko01110//Biosynthesis of secondary metabolites+ko00941//Flavonoid biosynthesis"
CL4509.Contig12_All ghi:107956442 "K06901//putative MFS transporter	AGZA family	xanthine/uracil permease;K05282//gibberellin 20-oxidase [EC:1.14.11.12]+ko00904//Diterpenoid biosynthesis+ko01100//Metabolic pathways+ko01110//Biosynthesis of secondary metabolites;K05278//flavonol synthase [EC:1.14.20.6]+ko01100//Metabolic pathways+ko01110//Biosynthesis of secondary metabolites+ko00941//Flavonoid biosynthesis"
CL4509.Contig12_All ghi:107954585 "K06901//putative MFS transporter	AGZA family	xanthine/uracil permease;K05282//gibberellin 20-oxidase [EC:1.14.11.12]+ko00904//Diterpenoid biosynthesis+ko01100//Metabolic pathways+ko01110//Biosynthesis of secondary metabolites;K05278//flavonol synthase [EC:1.14.20.6]+ko01100//Metabolic pathways+ko01110//Biosynthesis of secondary metabolites+ko00941//Flavonoid biosynthesis"
CL4509.Contig12_All jre:108981974 "K06901//putative MFS transporter	AGZA family	xanthine/uracil permease;K05282//gibberellin 20-oxidase [EC:1.14.11.12]+ko00904//Diterpenoid biosynthesis+ko01100//Metabolic pathways+ko01110//Biosynthesis of secondary metabolites;K05278//flavonol synthase [EC:1.14.20.6]+ko01100//Metabolic pathways+ko01110//Biosynthesis of secondary metabolites+ko00941//Flavonoid biosynthesis"
CL4509.Contig12_All gra:105797483 "K06901//putative MFS transporter	AGZA family	xanthine/uracil permease;K05282//gibberellin 20-oxidase [EC:1.14.11.12]+ko00904//Diterpenoid biosynthesis+ko01100//Metabolic pathways+ko01110//Biosynthesis of secondary metabolites;K05278//flavonol synthase [EC:1.14.20.6]+ko01100//Metabolic pathways+ko01110//Biosynthesis of secondary metabolites+ko00941//Flavonoid biosynthesis"
CL4509.Contig13_All cam:101510845 "K06901//putative MFS transporter	AGZA family	xanthine/uracil permease;K04125//gibberellin 2-oxidase [EC:1.14.11.13]+ko00904//Diterpenoid biosynthesis+ko01110//Biosynthesis of secondary metabolites;K05278//flavonol synthase [EC:1.14.20.6]+ko01100//Metabolic pathways+ko01110//Biosynthesis of secondary metabolites+ko00941//Flavonoid biosynthesis"
CL4509.Contig13_All zma:103631860 "K06901//putative MFS transporter	AGZA family	xanthine/uracil permease;K04125//gibberellin 2-oxidase [EC:1.14.11.13]+ko00904//Diterpenoid biosynthesis+ko01110//Biosynthesis of secondary metabolites;K05278//flavonol synthase [EC:1.14.20.6]+ko01100//Metabolic pathways+ko01110//Biosynthesis of secondary metabolites+ko00941//Flavonoid biosynthesis"
CL4509.Contig13_All cpap:110816514 "K06901//putative MFS transporter	AGZA family	xanthine/uracil permease;K04125//gibberellin 2-oxidase [EC:1.14.11.13]+ko00904//Diterpenoid biosynthesis+ko01110//Biosynthesis of secondary metabolites;K05278//flavonol synthase [EC:1.14.20.6]+ko01100//Metabolic pathways+ko01110//Biosynthesis of secondary metabolites+ko00941//Flavonoid biosynthesis"
CL4509.Contig13_All zju:107429538 "K06901//putative MFS transporter	AGZA family	xanthine/uracil permease;K04125//gibberellin 2-oxidase [EC:1.14.11.13]+ko00904//Diterpenoid biosynthesis+ko01110//Biosynthesis of secondary metabolites;K05278//flavonol synthase [EC:1.14.20.6]+ko01100//Metabolic pathways+ko01110//Biosynthesis of secondary metabolites+ko00941//Flavonoid biosynthesis"
CL4558.Contig1_All oeu:111368968 "K15718//linoleate 9S-lipoxygenase [EC:1.13.11.58]+ko00591//Linoleic acid metabolism;K08176//MFS transporter	PHS family	inorganic phosphate transporter;K09754//coumaroylquinate(coumaroylshikimate) 3'-monooxygenase [EC:1.14.13.36]+ko01100//Metabolic pathways+ko01110//Biosynthesis of secondary metabolites+ko00940//Phenylpropanoid biosynthesis+ko00941//Flavonoid biosynthesis+ko00945//Stilbenoid	diarylheptanoid and gingerol biosynthesis;K07478//putative ATPase;K22530//ATPase family AAA domain-containing protein 1 [EC:3.6.1.-]"
CL4558.Contig1_All ccaj:109813542 "K15718//linoleate 9S-lipoxygenase [EC:1.13.11.58]+ko00591//Linoleic acid metabolism;K08176//MFS transporter	PHS family	inorganic phosphate transporter;K09754//coumaroylquinate(coumaroylshikimate) 3'-monooxygenase [EC:1.14.13.36]+ko01100//Metabolic pathways+ko01110//Biosynthesis of secondary metabolites+ko00940//Phenylpropanoid biosynthesis+ko00941//Flavonoid biosynthesis+ko00945//Stilbenoid	diarylheptanoid and gingerol biosynthesis;K07478//putative ATPase;K22530//ATPase family AAA domain-containing protein 1 [EC:3.6.1.-]"
CL4558.Contig1_All bna:106386334 "K15718//linoleate 9S-lipoxygenase [EC:1.13.11.58]+ko00591//Linoleic acid metabolism;K08176//MFS transporter	PHS family	inorganic phosphate transporter;K09754//coumaroylquinate(coumaroylshikimate) 3'-monooxygenase [EC:1.14.13.36]+ko01100//Metabolic pathways+ko01110//Biosynthesis of secondary metabolites+ko00940//Phenylpropanoid biosynthesis+ko00941//Flavonoid biosynthesis+ko00945//Stilbenoid	diarylheptanoid and gingerol biosynthesis;K07478//putative ATPase;K22530//ATPase family AAA domain-containing protein 1 [EC:3.6.1.-]"
CL4558.Contig1_All gmx:100796568 "K15718//linoleate 9S-lipoxygenase [EC:1.13.11.58]+ko00591//Linoleic acid metabolism;K08176//MFS transporter	PHS family	inorganic phosphate transporter;K09754//coumaroylquinate(coumaroylshikimate) 3'-monooxygenase [EC:1.14.13.36]+ko01100//Metabolic pathways+ko01110//Biosynthesis of secondary metabolites+ko00940//Phenylpropanoid biosynthesis+ko00941//Flavonoid biosynthesis+ko00945//Stilbenoid	diarylheptanoid and gingerol biosynthesis;K07478//putative ATPase;K22530//ATPase family AAA domain-containing protein 1 [EC:3.6.1.-]"
CL4558.Contig3_All ccaj:109813542 "K08176//MFS transporter	PHS family	inorganic phosphate transporter;K15718//linoleate 9S-lipoxygenase [EC:1.13.11.58]+ko00591//Linoleic acid metabolism;K09754//coumaroylquinate(coumaroylshikimate) 3'-monooxygenase [EC:1.14.13.36]+ko01100//Metabolic pathways+ko01110//Biosynthesis of secondary metabolites+ko00940//Phenylpropanoid biosynthesis+ko00941//Flavonoid biosynthesis+ko00945//Stilbenoid	diarylheptanoid and gingerol biosynthesis;K10706//senataxin [EC:3.6.4.-]"
CL4558.Contig3_All oeu:111368968 "K08176//MFS transporter	PHS family	inorganic phosphate transporter;K15718//linoleate 9S-lipoxygenase [EC:1.13.11.58]+ko00591//Linoleic acid metabolism;K09754//coumaroylquinate(coumaroylshikimate) 3'-monooxygenase [EC:1.14.13.36]+ko01100//Metabolic pathways+ko01110//Biosynthesis of secondary metabolites+ko00940//Phenylpropanoid biosynthesis+ko00941//Flavonoid biosynthesis+ko00945//Stilbenoid	diarylheptanoid and gingerol biosynthesis;K10706//senataxin [EC:3.6.4.-]"
CL4558.Contig3_All bna:106386334 "K08176//MFS transporter	PHS family	inorganic phosphate transporter;K15718//linoleate 9S-lipoxygenase [EC:1.13.11.58]+ko00591//Linoleic acid metabolism;K09754//coumaroylquinate(coumaroylshikimate) 3'-monooxygenase [EC:1.14.13.36]+ko01100//Metabolic pathways+ko01110//Biosynthesis of secondary metabolites+ko00940//Phenylpropanoid biosynthesis+ko00941//Flavonoid biosynthesis+ko00945//Stilbenoid	diarylheptanoid and gingerol biosynthesis;K10706//senataxin [EC:3.6.4.-]"
CL4558.Contig3_All mcha:111014153 "K08176//MFS transporter	PHS family	inorganic phosphate transporter;K15718//linoleate 9S-lipoxygenase [EC:1.13.11.58]+ko00591//Linoleic acid metabolism;K09754//coumaroylquinate(coumaroylshikimate) 3'-monooxygenase [EC:1.14.13.36]+ko01100//Metabolic pathways+ko01110//Biosynthesis of secondary metabolites+ko00940//Phenylpropanoid biosynthesis+ko00941//Flavonoid biosynthesis+ko00945//Stilbenoid	diarylheptanoid and gingerol biosynthesis;K10706//senataxin [EC:3.6.4.-]"
CL4701.Contig1_All ini:109193148 K08857//NIMA (never in mitosis gene a)-related kinase 1/4/5 [EC:2.7.11.1];K05349//beta-glucosidase [EC:3.2.1.21]+ko01100//Metabolic pathways+ko00500//Starch and sucrose metabolism+ko01110//Biosynthesis of secondary metabolites+ko00460//Cyanoamino acid metabolism+ko00940//Phenylpropanoid biosynthesis
CL4701.Contig1_All ini:109192820 K08857//NIMA (never in mitosis gene a)-related kinase 1/4/5 [EC:2.7.11.1];K05349//beta-glucosidase [EC:3.2.1.21]+ko01100//Metabolic pathways+ko00500//Starch and sucrose metabolism+ko01110//Biosynthesis of secondary metabolites+ko00460//Cyanoamino acid metabolism+ko00940//Phenylpropanoid biosynthesis
CL4701.Contig2_All ini:109193148 K08857//NIMA (never in mitosis gene a)-related kinase 1/4/5 [EC:2.7.11.1];K05349//beta-glucosidase [EC:3.2.1.21]+ko01100//Metabolic pathways+ko00500//Starch and sucrose metabolism+ko01110//Biosynthesis of secondary metabolites+ko00460//Cyanoamino acid metabolism+ko00940//Phenylpropanoid biosynthesis
CL4701.Contig2_All ini:109192820 K08857//NIMA (never in mitosis gene a)-related kinase 1/4/5 [EC:2.7.11.1];K05349//beta-glucosidase [EC:3.2.1.21]+ko01100//Metabolic pathways+ko00500//Starch and sucrose metabolism+ko01110//Biosynthesis of secondary metabolites+ko00460//Cyanoamino acid metabolism+ko00940//Phenylpropanoid biosynthesis
CL4738.Contig1_All sbi:8070754 "K13229//2	4-dihydroxy-1	4-benzoxazin-3-one-glucoside dioxygenase [EC:1.14.11.59]+ko00402//Benzoxazinoid biosynthesis"
CL4738.Contig1_All sita:101778204 "K13229//2	4-dihydroxy-1	4-benzoxazin-3-one-glucoside dioxygenase [EC:1.14.11.59]+ko00402//Benzoxazinoid biosynthesis"
CL4738.Contig1_All ats:109766943 "K13229//2	4-dihydroxy-1	4-benzoxazin-3-one-glucoside dioxygenase [EC:1.14.11.59]+ko00402//Benzoxazinoid biosynthesis"
CL4738.Contig1_All zma:541977 "K13229//2	4-dihydroxy-1	4-benzoxazin-3-one-glucoside dioxygenase [EC:1.14.11.59]+ko00402//Benzoxazinoid biosynthesis"
CL4738.Contig1_All dcr:108216893 "K13229//2	4-dihydroxy-1	4-benzoxazin-3-one-glucoside dioxygenase [EC:1.14.11.59]+ko00402//Benzoxazinoid biosynthesis"
CL4738.Contig2_All sbi:8070754 "K13229//2	4-dihydroxy-1	4-benzoxazin-3-one-glucoside dioxygenase [EC:1.14.11.59]+ko00402//Benzoxazinoid biosynthesis"
CL4738.Contig2_All sita:101778204 "K13229//2	4-dihydroxy-1	4-benzoxazin-3-one-glucoside dioxygenase [EC:1.14.11.59]+ko00402//Benzoxazinoid biosynthesis"
CL4738.Contig2_All ats:109766943 "K13229//2	4-dihydroxy-1	4-benzoxazin-3-one-glucoside dioxygenase [EC:1.14.11.59]+ko00402//Benzoxazinoid biosynthesis"
CL4738.Contig2_All zma:541977 "K13229//2	4-dihydroxy-1	4-benzoxazin-3-one-glucoside dioxygenase [EC:1.14.11.59]+ko00402//Benzoxazinoid biosynthesis"
CL4738.Contig2_All smo:SELMODRAFT_451460 "K13229//2	4-dihydroxy-1	4-benzoxazin-3-one-glucoside dioxygenase [EC:1.14.11.59]+ko00402//Benzoxazinoid biosynthesis"
CL4738.Contig3_All sbi:8070754 "K13229//2	4-dihydroxy-1	4-benzoxazin-3-one-glucoside dioxygenase [EC:1.14.11.59]+ko00402//Benzoxazinoid biosynthesis"
CL4738.Contig3_All sita:101778204 "K13229//2	4-dihydroxy-1	4-benzoxazin-3-one-glucoside dioxygenase [EC:1.14.11.59]+ko00402//Benzoxazinoid biosynthesis"
CL4738.Contig3_All ats:109766943 "K13229//2	4-dihydroxy-1	4-benzoxazin-3-one-glucoside dioxygenase [EC:1.14.11.59]+ko00402//Benzoxazinoid biosynthesis"
CL4738.Contig3_All zma:541977 "K13229//2	4-dihydroxy-1	4-benzoxazin-3-one-glucoside dioxygenase [EC:1.14.11.59]+ko00402//Benzoxazinoid biosynthesis"
CL4738.Contig3_All dcr:108216893 "K13229//2	4-dihydroxy-1	4-benzoxazin-3-one-glucoside dioxygenase [EC:1.14.11.59]+ko00402//Benzoxazinoid biosynthesis"
CL4738.Contig4_All sbi:8070754 "K13229//2	4-dihydroxy-1	4-benzoxazin-3-one-glucoside dioxygenase [EC:1.14.11.59]+ko00402//Benzoxazinoid biosynthesis"
CL4738.Contig4_All ats:109766943 "K13229//2	4-dihydroxy-1	4-benzoxazin-3-one-glucoside dioxygenase [EC:1.14.11.59]+ko00402//Benzoxazinoid biosynthesis"
CL4738.Contig4_All sita:101778204 "K13229//2	4-dihydroxy-1	4-benzoxazin-3-one-glucoside dioxygenase [EC:1.14.11.59]+ko00402//Benzoxazinoid biosynthesis"
CL4738.Contig4_All zma:541977 "K13229//2	4-dihydroxy-1	4-benzoxazin-3-one-glucoside dioxygenase [EC:1.14.11.59]+ko00402//Benzoxazinoid biosynthesis"
CL4738.Contig4_All jre:109000614 "K13229//2	4-dihydroxy-1	4-benzoxazin-3-one-glucoside dioxygenase [EC:1.14.11.59]+ko00402//Benzoxazinoid biosynthesis"
CL4795.Contig1_All ats:109762802 K00679//phospholipid:diacylglycerol acyltransferase [EC:2.3.1.158]+ko01100//Metabolic pathways+ko00561//Glycerolipid metabolism;K10691//E3 ubiquitin-protein ligase UBR4 [EC:2.3.2.27];K14209//solute carrier family 36 (proton-coupled amino acid transporter);K01188//beta-glucosidase [EC:3.2.1.21]+ko01100//Metabolic pathways+ko00500//Starch and sucrose metabolism+ko01…
CL4795.Contig1_All ats:109773794 K00679//phospholipid:diacylglycerol acyltransferase [EC:2.3.1.158]+ko01100//Metabolic pathways+ko00561//Glycerolipid metabolism;K10691//E3 ubiquitin-protein ligase UBR4 [EC:2.3.2.27];K14209//solute carrier family 36 (proton-coupled amino acid transporter);K01188//beta-glucosidase [EC:3.2.1.21]+ko01100//Metabolic pathways+ko00500//Starch and sucrose metabolism+ko01…
CL4795.Contig1_All aly:ARALYDRAFT_316517 K00679//phospholipid:diacylglycerol acyltransferase [EC:2.3.1.158]+ko01100//Metabolic pathways+ko00561//Glycerolipid metabolism;K10691//E3 ubiquitin-protein ligase UBR4 [EC:2.3.2.27];K14209//solute carrier family 36 (proton-coupled amino acid transporter);K01188//beta-glucosidase [EC:3.2.1.21]+ko01100//Metabolic pathways+ko00500//Starch and sucrose metabol…
CL4795.Contig1_All pop:18109394 K00679//phospholipid:diacylglycerol acyltransferase [EC:2.3.1.158]+ko01100//Metabolic pathways+ko00561//Glycerolipid metabolism;K10691//E3 ubiquitin-protein ligase UBR4 [EC:2.3.2.27];K14209//solute carrier family 36 (proton-coupled amino acid transporter);K01188//beta-glucosidase [EC:3.2.1.21]+ko01100//Metabolic pathways+ko00500//Starch and sucrose metabolism+ko011…
CL4795.Contig2_All ats:109762802 K10691//E3 ubiquitin-protein ligase UBR4 [EC:2.3.2.27];K00679//phospholipid:diacylglycerol acyltransferase [EC:2.3.1.158]+ko01100//Metabolic pathways+ko00561//Glycerolipid metabolism;K14209//solute carrier family 36 (proton-coupled amino acid transporter);K01188//beta-glucosidase [EC:3.2.1.21]+ko01100//Metabolic pathways+ko00500//Starch and sucrose metabolism+ko01…
CL4795.Contig2_All ats:109773794 K10691//E3 ubiquitin-protein ligase UBR4 [EC:2.3.2.27];K00679//phospholipid:diacylglycerol acyltransferase [EC:2.3.1.158]+ko01100//Metabolic pathways+ko00561//Glycerolipid metabolism;K14209//solute carrier family 36 (proton-coupled amino acid transporter);K01188//beta-glucosidase [EC:3.2.1.21]+ko01100//Metabolic pathways+ko00500//Starch and sucrose metabolism+ko01…
CL4795.Contig2_All aly:ARALYDRAFT_316517 K10691//E3 ubiquitin-protein ligase UBR4 [EC:2.3.2.27];K00679//phospholipid:diacylglycerol acyltransferase [EC:2.3.1.158]+ko01100//Metabolic pathways+ko00561//Glycerolipid metabolism;K14209//solute carrier family 36 (proton-coupled amino acid transporter);K01188//beta-glucosidase [EC:3.2.1.21]+ko01100//Metabolic pathways+ko00500//Starch and sucrose metabol…
CL4795.Contig2_All bna:106397516 K10691//E3 ubiquitin-protein ligase UBR4 [EC:2.3.2.27];K00679//phospholipid:diacylglycerol acyltransferase [EC:2.3.1.158]+ko01100//Metabolic pathways+ko00561//Glycerolipid metabolism;K14209//solute carrier family 36 (proton-coupled amino acid transporter);K01188//beta-glucosidase [EC:3.2.1.21]+ko01100//Metabolic pathways+ko00500//Starch and sucrose metabolism+ko01…
CL4795.Contig6_All ats:109762802 K10691//E3 ubiquitin-protein ligase UBR4 [EC:2.3.2.27];K00679//phospholipid:diacylglycerol acyltransferase [EC:2.3.1.158]+ko01100//Metabolic pathways+ko00561//Glycerolipid metabolism;K14209//solute carrier family 36 (proton-coupled amino acid transporter);K01188//beta-glucosidase [EC:3.2.1.21]+ko01100//Metabolic pathways+ko00500//Starch and sucrose metabolism+ko01…
CL4795.Contig6_All ats:109773794 K10691//E3 ubiquitin-protein ligase UBR4 [EC:2.3.2.27];K00679//phospholipid:diacylglycerol acyltransferase [EC:2.3.1.158]+ko01100//Metabolic pathways+ko00561//Glycerolipid metabolism;K14209//solute carrier family 36 (proton-coupled amino acid transporter);K01188//beta-glucosidase [EC:3.2.1.21]+ko01100//Metabolic pathways+ko00500//Starch and sucrose metabolism+ko01…
CL4795.Contig6_All aly:ARALYDRAFT_316517 K10691//E3 ubiquitin-protein ligase UBR4 [EC:2.3.2.27];K00679//phospholipid:diacylglycerol acyltransferase [EC:2.3.1.158]+ko01100//Metabolic pathways+ko00561//Glycerolipid metabolism;K14209//solute carrier family 36 (proton-coupled amino acid transporter);K01188//beta-glucosidase [EC:3.2.1.21]+ko01100//Metabolic pathways+ko00500//Starch and sucrose metabol…
CL4795.Contig6_All lang:109334728 K10691//E3 ubiquitin-protein ligase UBR4 [EC:2.3.2.27];K00679//phospholipid:diacylglycerol acyltransferase [EC:2.3.1.158]+ko01100//Metabolic pathways+ko00561//Glycerolipid metabolism;K14209//solute carrier family 36 (proton-coupled amino acid transporter);K01188//beta-glucosidase [EC:3.2.1.21]+ko01100//Metabolic pathways+ko00500//Starch and sucrose metabolism+ko0…
CL4795.Contig7_All ats:109762802 K00679//phospholipid:diacylglycerol acyltransferase [EC:2.3.1.158]+ko01100//Metabolic pathways+ko00561//Glycerolipid metabolism;K10691//E3 ubiquitin-protein ligase UBR4 [EC:2.3.2.27];K01188//beta-glucosidase [EC:3.2.1.21]+ko01100//Metabolic pathways+ko00500//Starch and sucrose metabolism+ko01110//Biosynthesis of secondary metabolites+ko00460//Cyanoamino acid metab…
CL4795.Contig7_All aly:ARALYDRAFT_316517 K00679//phospholipid:diacylglycerol acyltransferase [EC:2.3.1.158]+ko01100//Metabolic pathways+ko00561//Glycerolipid metabolism;K10691//E3 ubiquitin-protein ligase UBR4 [EC:2.3.2.27];K01188//beta-glucosidase [EC:3.2.1.21]+ko01100//Metabolic pathways+ko00500//Starch and sucrose metabolism+ko01110//Biosynthesis of secondary metabolites+ko00460//Cyanoamino ac…
CL4795.Contig7_All ats:109773794 K00679//phospholipid:diacylglycerol acyltransferase [EC:2.3.1.158]+ko01100//Metabolic pathways+ko00561//Glycerolipid metabolism;K10691//E3 ubiquitin-protein ligase UBR4 [EC:2.3.2.27];K01188//beta-glucosidase [EC:3.2.1.21]+ko01100//Metabolic pathways+ko00500//Starch and sucrose metabolism+ko01110//Biosynthesis of secondary metabolites+ko00460//Cyanoamino acid metab…
CL4795.Contig7_All spen:107005415 K00679//phospholipid:diacylglycerol acyltransferase [EC:2.3.1.158]+ko01100//Metabolic pathways+ko00561//Glycerolipid metabolism;K10691//E3 ubiquitin-protein ligase UBR4 [EC:2.3.2.27];K01188//beta-glucosidase [EC:3.2.1.21]+ko01100//Metabolic pathways+ko00500//Starch and sucrose metabolism+ko01110//Biosynthesis of secondary metabolites+ko00460//Cyanoamino acid meta…
CL4795.Contig8_All ats:109762802 K00679//phospholipid:diacylglycerol acyltransferase [EC:2.3.1.158]+ko01100//Metabolic pathways+ko00561//Glycerolipid metabolism;K10691//E3 ubiquitin-protein ligase UBR4 [EC:2.3.2.27];K01188//beta-glucosidase [EC:3.2.1.21]+ko01100//Metabolic pathways+ko00500//Starch and sucrose metabolism+ko01110//Biosynthesis of secondary metabolites+ko00460//Cyanoamino acid metab…
CL4795.Contig8_All aly:ARALYDRAFT_316517 K00679//phospholipid:diacylglycerol acyltransferase [EC:2.3.1.158]+ko01100//Metabolic pathways+ko00561//Glycerolipid metabolism;K10691//E3 ubiquitin-protein ligase UBR4 [EC:2.3.2.27];K01188//beta-glucosidase [EC:3.2.1.21]+ko01100//Metabolic pathways+ko00500//Starch and sucrose metabolism+ko01110//Biosynthesis of secondary metabolites+ko00460//Cyanoamino ac…
CL4795.Contig8_All ats:109773794 K00679//phospholipid:diacylglycerol acyltransferase [EC:2.3.1.158]+ko01100//Metabolic pathways+ko00561//Glycerolipid metabolism;K10691//E3 ubiquitin-protein ligase UBR4 [EC:2.3.2.27];K01188//beta-glucosidase [EC:3.2.1.21]+ko01100//Metabolic pathways+ko00500//Starch and sucrose metabolism+ko01110//Biosynthesis of secondary metabolites+ko00460//Cyanoamino acid metab…
CL4795.Contig8_All spen:107005415 K00679//phospholipid:diacylglycerol acyltransferase [EC:2.3.1.158]+ko01100//Metabolic pathways+ko00561//Glycerolipid metabolism;K10691//E3 ubiquitin-protein ligase UBR4 [EC:2.3.2.27];K01188//beta-glucosidase [EC:3.2.1.21]+ko01100//Metabolic pathways+ko00500//Starch and sucrose metabolism+ko01110//Biosynthesis of secondary metabolites+ko00460//Cyanoamino acid meta…
CL4795.Contig9_All ats:109762802 K10691//E3 ubiquitin-protein ligase UBR4 [EC:2.3.2.27];K00679//phospholipid:diacylglycerol acyltransferase [EC:2.3.1.158]+ko01100//Metabolic pathways+ko00561//Glycerolipid metabolism;K14209//solute carrier family 36 (proton-coupled amino acid transporter);K01188//beta-glucosidase [EC:3.2.1.21]+ko01100//Metabolic pathways+ko00500//Starch and sucrose metabolism+ko01…
CL4795.Contig9_All ats:109773794 K10691//E3 ubiquitin-protein ligase UBR4 [EC:2.3.2.27];K00679//phospholipid:diacylglycerol acyltransferase [EC:2.3.1.158]+ko01100//Metabolic pathways+ko00561//Glycerolipid metabolism;K14209//solute carrier family 36 (proton-coupled amino acid transporter);K01188//beta-glucosidase [EC:3.2.1.21]+ko01100//Metabolic pathways+ko00500//Starch and sucrose metabolism+ko01…
CL4795.Contig9_All aly:ARALYDRAFT_316517 K10691//E3 ubiquitin-protein ligase UBR4 [EC:2.3.2.27];K00679//phospholipid:diacylglycerol acyltransferase [EC:2.3.1.158]+ko01100//Metabolic pathways+ko00561//Glycerolipid metabolism;K14209//solute carrier family 36 (proton-coupled amino acid transporter);K01188//beta-glucosidase [EC:3.2.1.21]+ko01100//Metabolic pathways+ko00500//Starch and sucrose metabol…
CL4795.Contig9_All bna:106397516 K10691//E3 ubiquitin-protein ligase UBR4 [EC:2.3.2.27];K00679//phospholipid:diacylglycerol acyltransferase [EC:2.3.1.158]+ko01100//Metabolic pathways+ko00561//Glycerolipid metabolism;K14209//solute carrier family 36 (proton-coupled amino acid transporter);K01188//beta-glucosidase [EC:3.2.1.21]+ko01100//Metabolic pathways+ko00500//Starch and sucrose metabolism+ko01…
CL4810.Contig1_All nto:104085001 K17500//integrin-linked kinase-associated serine/threonine phosphatase 2C [EC:3.1.3.16];K07874//Ras-related protein Rab-1A;K22395//cinnamyl-alcohol dehydrogenase [EC:1.1.1.195]+ko01100//Metabolic pathways+ko01110//Biosynthesis of secondary metabolites+ko00940//Phenylpropanoid biosynthesis
CL4810.Contig1_All nta:107765414 K17500//integrin-linked kinase-associated serine/threonine phosphatase 2C [EC:3.1.3.16];K07874//Ras-related protein Rab-1A;K22395//cinnamyl-alcohol dehydrogenase [EC:1.1.1.195]+ko01100//Metabolic pathways+ko01110//Biosynthesis of secondary metabolites+ko00940//Phenylpropanoid biosynthesis
CL4810.Contig1_All gmx:102668139 K17500//integrin-linked kinase-associated serine/threonine phosphatase 2C [EC:3.1.3.16];K07874//Ras-related protein Rab-1A;K22395//cinnamyl-alcohol dehydrogenase [EC:1.1.1.195]+ko01100//Metabolic pathways+ko01110//Biosynthesis of secondary metabolites+ko00940//Phenylpropanoid biosynthesis
CL4810.Contig1_All gmx:100817142 K17500//integrin-linked kinase-associated serine/threonine phosphatase 2C [EC:3.1.3.16];K07874//Ras-related protein Rab-1A;K22395//cinnamyl-alcohol dehydrogenase [EC:1.1.1.195]+ko01100//Metabolic pathways+ko01110//Biosynthesis of secondary metabolites+ko00940//Phenylpropanoid biosynthesis
CL4810.Contig2_All nto:104085001 K17500//integrin-linked kinase-associated serine/threonine phosphatase 2C [EC:3.1.3.16];K07874//Ras-related protein Rab-1A;K22395//cinnamyl-alcohol dehydrogenase [EC:1.1.1.195]+ko01100//Metabolic pathways+ko01110//Biosynthesis of secondary metabolites+ko00940//Phenylpropanoid biosynthesis
CL4810.Contig2_All nta:107765414 K17500//integrin-linked kinase-associated serine/threonine phosphatase 2C [EC:3.1.3.16];K07874//Ras-related protein Rab-1A;K22395//cinnamyl-alcohol dehydrogenase [EC:1.1.1.195]+ko01100//Metabolic pathways+ko01110//Biosynthesis of secondary metabolites+ko00940//Phenylpropanoid biosynthesis
CL4810.Contig2_All gmx:102668139 K17500//integrin-linked kinase-associated serine/threonine phosphatase 2C [EC:3.1.3.16];K07874//Ras-related protein Rab-1A;K22395//cinnamyl-alcohol dehydrogenase [EC:1.1.1.195]+ko01100//Metabolic pathways+ko01110//Biosynthesis of secondary metabolites+ko00940//Phenylpropanoid biosynthesis
CL4810.Contig2_All gmx:100817142 K17500//integrin-linked kinase-associated serine/threonine phosphatase 2C [EC:3.1.3.16];K07874//Ras-related protein Rab-1A;K22395//cinnamyl-alcohol dehydrogenase [EC:1.1.1.195]+ko01100//Metabolic pathways+ko01110//Biosynthesis of secondary metabolites+ko00940//Phenylpropanoid biosynthesis
CL4810.Contig3_All nto:104085001 K17500//integrin-linked kinase-associated serine/threonine phosphatase 2C [EC:3.1.3.16];K22395//cinnamyl-alcohol dehydrogenase [EC:1.1.1.195]+ko01100//Metabolic pathways+ko01110//Biosynthesis of secondary metabolites+ko00940//Phenylpropanoid biosynthesis
CL4810.Contig3_All nta:107765414 K17500//integrin-linked kinase-associated serine/threonine phosphatase 2C [EC:3.1.3.16];K22395//cinnamyl-alcohol dehydrogenase [EC:1.1.1.195]+ko01100//Metabolic pathways+ko01110//Biosynthesis of secondary metabolites+ko00940//Phenylpropanoid biosynthesis
CL4810.Contig3_All gmx:100817142 K17500//integrin-linked kinase-associated serine/threonine phosphatase 2C [EC:3.1.3.16];K22395//cinnamyl-alcohol dehydrogenase [EC:1.1.1.195]+ko01100//Metabolic pathways+ko01110//Biosynthesis of secondary metabolites+ko00940//Phenylpropanoid biosynthesis
CL4810.Contig4_All nto:104085001 K17500//integrin-linked kinase-associated serine/threonine phosphatase 2C [EC:3.1.3.16];K22395//cinnamyl-alcohol dehydrogenase [EC:1.1.1.195]+ko01100//Metabolic pathways+ko01110//Biosynthesis of secondary metabolites+ko00940//Phenylpropanoid biosynthesis
CL4810.Contig4_All nta:107765414 K17500//integrin-linked kinase-associated serine/threonine phosphatase 2C [EC:3.1.3.16];K22395//cinnamyl-alcohol dehydrogenase [EC:1.1.1.195]+ko01100//Metabolic pathways+ko01110//Biosynthesis of secondary metabolites+ko00940//Phenylpropanoid biosynthesis
CL4810.Contig4_All gmx:100817142 K17500//integrin-linked kinase-associated serine/threonine phosphatase 2C [EC:3.1.3.16];K22395//cinnamyl-alcohol dehydrogenase [EC:1.1.1.195]+ko01100//Metabolic pathways+ko01110//Biosynthesis of secondary metabolites+ko00940//Phenylpropanoid biosynthesis
CL4810.Contig5_All nto:104085001 K17500//integrin-linked kinase-associated serine/threonine phosphatase 2C [EC:3.1.3.16];K22395//cinnamyl-alcohol dehydrogenase [EC:1.1.1.195]+ko01100//Metabolic pathways+ko01110//Biosynthesis of secondary metabolites+ko00940//Phenylpropanoid biosynthesis
CL4810.Contig5_All nta:107765414 K17500//integrin-linked kinase-associated serine/threonine phosphatase 2C [EC:3.1.3.16];K22395//cinnamyl-alcohol dehydrogenase [EC:1.1.1.195]+ko01100//Metabolic pathways+ko01110//Biosynthesis of secondary metabolites+ko00940//Phenylpropanoid biosynthesis
CL4810.Contig5_All gmx:100817142 K17500//integrin-linked kinase-associated serine/threonine phosphatase 2C [EC:3.1.3.16];K22395//cinnamyl-alcohol dehydrogenase [EC:1.1.1.195]+ko01100//Metabolic pathways+ko01110//Biosynthesis of secondary metabolites+ko00940//Phenylpropanoid biosynthesis
CL4810.Contig6_All nto:104085001 K17500//integrin-linked kinase-associated serine/threonine phosphatase 2C [EC:3.1.3.16];K22395//cinnamyl-alcohol dehydrogenase [EC:1.1.1.195]+ko01100//Metabolic pathways+ko01110//Biosynthesis of secondary metabolites+ko00940//Phenylpropanoid biosynthesis
CL4810.Contig6_All nta:107765414 K17500//integrin-linked kinase-associated serine/threonine phosphatase 2C [EC:3.1.3.16];K22395//cinnamyl-alcohol dehydrogenase [EC:1.1.1.195]+ko01100//Metabolic pathways+ko01110//Biosynthesis of secondary metabolites+ko00940//Phenylpropanoid biosynthesis
CL4810.Contig6_All gmx:100817142 K17500//integrin-linked kinase-associated serine/threonine phosphatase 2C [EC:3.1.3.16];K22395//cinnamyl-alcohol dehydrogenase [EC:1.1.1.195]+ko01100//Metabolic pathways+ko01110//Biosynthesis of secondary metabolites+ko00940//Phenylpropanoid biosynthesis
CL4810.Contig7_All nto:104085001 K17500//integrin-linked kinase-associated serine/threonine phosphatase 2C [EC:3.1.3.16];K07874//Ras-related protein Rab-1A;K22395//cinnamyl-alcohol dehydrogenase [EC:1.1.1.195]+ko01100//Metabolic pathways+ko01110//Biosynthesis of secondary metabolites+ko00940//Phenylpropanoid biosynthesis
CL4810.Contig7_All nta:107765414 K17500//integrin-linked kinase-associated serine/threonine phosphatase 2C [EC:3.1.3.16];K07874//Ras-related protein Rab-1A;K22395//cinnamyl-alcohol dehydrogenase [EC:1.1.1.195]+ko01100//Metabolic pathways+ko01110//Biosynthesis of secondary metabolites+ko00940//Phenylpropanoid biosynthesis
CL4810.Contig7_All gmx:102668139 K17500//integrin-linked kinase-associated serine/threonine phosphatase 2C [EC:3.1.3.16];K07874//Ras-related protein Rab-1A;K22395//cinnamyl-alcohol dehydrogenase [EC:1.1.1.195]+ko01100//Metabolic pathways+ko01110//Biosynthesis of secondary metabolites+ko00940//Phenylpropanoid biosynthesis
CL4810.Contig7_All gmx:100817142 K17500//integrin-linked kinase-associated serine/threonine phosphatase 2C [EC:3.1.3.16];K07874//Ras-related protein Rab-1A;K22395//cinnamyl-alcohol dehydrogenase [EC:1.1.1.195]+ko01100//Metabolic pathways+ko01110//Biosynthesis of secondary metabolites+ko00940//Phenylpropanoid biosynthesis
CL4810.Contig8_All nto:104085001 K17500//integrin-linked kinase-associated serine/threonine phosphatase 2C [EC:3.1.3.16];K07874//Ras-related protein Rab-1A;K22395//cinnamyl-alcohol dehydrogenase [EC:1.1.1.195]+ko01100//Metabolic pathways+ko01110//Biosynthesis of secondary metabolites+ko00940//Phenylpropanoid biosynthesis
CL4810.Contig8_All nta:107765414 K17500//integrin-linked kinase-associated serine/threonine phosphatase 2C [EC:3.1.3.16];K07874//Ras-related protein Rab-1A;K22395//cinnamyl-alcohol dehydrogenase [EC:1.1.1.195]+ko01100//Metabolic pathways+ko01110//Biosynthesis of secondary metabolites+ko00940//Phenylpropanoid biosynthesis
CL4810.Contig8_All gmx:102668139 K17500//integrin-linked kinase-associated serine/threonine phosphatase 2C [EC:3.1.3.16];K07874//Ras-related protein Rab-1A;K22395//cinnamyl-alcohol dehydrogenase [EC:1.1.1.195]+ko01100//Metabolic pathways+ko01110//Biosynthesis of secondary metabolites+ko00940//Phenylpropanoid biosynthesis
CL4810.Contig8_All gmx:100817142 K17500//integrin-linked kinase-associated serine/threonine phosphatase 2C [EC:3.1.3.16];K07874//Ras-related protein Rab-1A;K22395//cinnamyl-alcohol dehydrogenase [EC:1.1.1.195]+ko01100//Metabolic pathways+ko01110//Biosynthesis of secondary metabolites+ko00940//Phenylpropanoid biosynthesis
CL4810.Contig9_All nto:104085001 K17500//integrin-linked kinase-associated serine/threonine phosphatase 2C [EC:3.1.3.16];K07874//Ras-related protein Rab-1A;K22395//cinnamyl-alcohol dehydrogenase [EC:1.1.1.195]+ko01100//Metabolic pathways+ko01110//Biosynthesis of secondary metabolites+ko00940//Phenylpropanoid biosynthesis
CL4810.Contig9_All nta:107765414 K17500//integrin-linked kinase-associated serine/threonine phosphatase 2C [EC:3.1.3.16];K07874//Ras-related protein Rab-1A;K22395//cinnamyl-alcohol dehydrogenase [EC:1.1.1.195]+ko01100//Metabolic pathways+ko01110//Biosynthesis of secondary metabolites+ko00940//Phenylpropanoid biosynthesis
CL4810.Contig9_All gmx:102668139 K17500//integrin-linked kinase-associated serine/threonine phosphatase 2C [EC:3.1.3.16];K07874//Ras-related protein Rab-1A;K22395//cinnamyl-alcohol dehydrogenase [EC:1.1.1.195]+ko01100//Metabolic pathways+ko01110//Biosynthesis of secondary metabolites+ko00940//Phenylpropanoid biosynthesis
CL4810.Contig9_All gmx:100817142 K17500//integrin-linked kinase-associated serine/threonine phosphatase 2C [EC:3.1.3.16];K07874//Ras-related protein Rab-1A;K22395//cinnamyl-alcohol dehydrogenase [EC:1.1.1.195]+ko01100//Metabolic pathways+ko01110//Biosynthesis of secondary metabolites+ko00940//Phenylpropanoid biosynthesis
CL4810.Contig10_All nto:104085001 K17500//integrin-linked kinase-associated serine/threonine phosphatase 2C [EC:3.1.3.16];K07874//Ras-related protein Rab-1A;K22395//cinnamyl-alcohol dehydrogenase [EC:1.1.1.195]+ko01100//Metabolic pathways+ko01110//Biosynthesis of secondary metabolites+ko00940//Phenylpropanoid biosynthesis
CL4810.Contig10_All nta:107765414 K17500//integrin-linked kinase-associated serine/threonine phosphatase 2C [EC:3.1.3.16];K07874//Ras-related protein Rab-1A;K22395//cinnamyl-alcohol dehydrogenase [EC:1.1.1.195]+ko01100//Metabolic pathways+ko01110//Biosynthesis of secondary metabolites+ko00940//Phenylpropanoid biosynthesis
CL4810.Contig10_All gmx:102668139 K17500//integrin-linked kinase-associated serine/threonine phosphatase 2C [EC:3.1.3.16];K07874//Ras-related protein Rab-1A;K22395//cinnamyl-alcohol dehydrogenase [EC:1.1.1.195]+ko01100//Metabolic pathways+ko01110//Biosynthesis of secondary metabolites+ko00940//Phenylpropanoid biosynthesis
CL4810.Contig10_All gmx:100817142 K17500//integrin-linked kinase-associated serine/threonine phosphatase 2C [EC:3.1.3.16];K07874//Ras-related protein Rab-1A;K22395//cinnamyl-alcohol dehydrogenase [EC:1.1.1.195]+ko01100//Metabolic pathways+ko01110//Biosynthesis of secondary metabolites+ko00940//Phenylpropanoid biosynthesis
CL4825.Contig1_All rcu:8284818 K12355//coniferyl-aldehyde dehydrogenase [EC:1.2.1.68]+ko00940//Phenylpropanoid biosynthesis
CL4825.Contig1_All rcu:8284821 K12355//coniferyl-aldehyde dehydrogenase [EC:1.2.1.68]+ko00940//Phenylpropanoid biosynthesis
CL4825.Contig1_All gmx:100811540 K12355//coniferyl-aldehyde dehydrogenase [EC:1.2.1.68]+ko00940//Phenylpropanoid biosynthesis
CL4825.Contig1_All gmx:100783920 K12355//coniferyl-aldehyde dehydrogenase [EC:1.2.1.68]+ko00940//Phenylpropanoid biosynthesis
CL4825.Contig1_All mtr:MTR_6g086300 K12355//coniferyl-aldehyde dehydrogenase [EC:1.2.1.68]+ko00940//Phenylpropanoid biosynthesis
CL4825.Contig2_All rcu:8284821 K12355//coniferyl-aldehyde dehydrogenase [EC:1.2.1.68]+ko00940//Phenylpropanoid biosynthesis
CL4825.Contig2_All gmx:100811540 K12355//coniferyl-aldehyde dehydrogenase [EC:1.2.1.68]+ko00940//Phenylpropanoid biosynthesis
CL4825.Contig2_All rcu:8284818 K12355//coniferyl-aldehyde dehydrogenase [EC:1.2.1.68]+ko00940//Phenylpropanoid biosynthesis
CL4825.Contig2_All gmx:100783920 K12355//coniferyl-aldehyde dehydrogenase [EC:1.2.1.68]+ko00940//Phenylpropanoid biosynthesis
CL4825.Contig2_All mtr:MTR_6g086300 K12355//coniferyl-aldehyde dehydrogenase [EC:1.2.1.68]+ko00940//Phenylpropanoid biosynthesis
CL4825.Contig3_All rcu:8284821 K12355//coniferyl-aldehyde dehydrogenase [EC:1.2.1.68]+ko00940//Phenylpropanoid biosynthesis
CL4825.Contig3_All gmx:100811540 K12355//coniferyl-aldehyde dehydrogenase [EC:1.2.1.68]+ko00940//Phenylpropanoid biosynthesis
CL4825.Contig3_All rcu:8284818 K12355//coniferyl-aldehyde dehydrogenase [EC:1.2.1.68]+ko00940//Phenylpropanoid biosynthesis
CL4825.Contig3_All gmx:100783920 K12355//coniferyl-aldehyde dehydrogenase [EC:1.2.1.68]+ko00940//Phenylpropanoid biosynthesis
CL4825.Contig3_All mtr:MTR_6g086300 K12355//coniferyl-aldehyde dehydrogenase [EC:1.2.1.68]+ko00940//Phenylpropanoid biosynthesis
CL4825.Contig4_All rcu:8284818 K12355//coniferyl-aldehyde dehydrogenase [EC:1.2.1.68]+ko00940//Phenylpropanoid biosynthesis
CL4825.Contig4_All gmx:100783920 K12355//coniferyl-aldehyde dehydrogenase [EC:1.2.1.68]+ko00940//Phenylpropanoid biosynthesis
CL4825.Contig4_All rcu:8284821 K12355//coniferyl-aldehyde dehydrogenase [EC:1.2.1.68]+ko00940//Phenylpropanoid biosynthesis
CL4825.Contig4_All gmx:100811540 K12355//coniferyl-aldehyde dehydrogenase [EC:1.2.1.68]+ko00940//Phenylpropanoid biosynthesis
CL4825.Contig4_All mtr:MTR_6g086300 K12355//coniferyl-aldehyde dehydrogenase [EC:1.2.1.68]+ko00940//Phenylpropanoid biosynthesis
CL4825.Contig5_All rcu:8284818 K12355//coniferyl-aldehyde dehydrogenase [EC:1.2.1.68]+ko00940//Phenylpropanoid biosynthesis
CL4825.Contig5_All rcu:8284821 K12355//coniferyl-aldehyde dehydrogenase [EC:1.2.1.68]+ko00940//Phenylpropanoid biosynthesis
CL4825.Contig5_All gmx:100811540 K12355//coniferyl-aldehyde dehydrogenase [EC:1.2.1.68]+ko00940//Phenylpropanoid biosynthesis
CL4825.Contig5_All gmx:100783920 K12355//coniferyl-aldehyde dehydrogenase [EC:1.2.1.68]+ko00940//Phenylpropanoid biosynthesis
CL4825.Contig5_All mtr:MTR_6g086300 K12355//coniferyl-aldehyde dehydrogenase [EC:1.2.1.68]+ko00940//Phenylpropanoid biosynthesis
CL4825.Contig6_All rcu:8284821 K12355//coniferyl-aldehyde dehydrogenase [EC:1.2.1.68]+ko00940//Phenylpropanoid biosynthesis
CL4825.Contig6_All rcu:8284818 K12355//coniferyl-aldehyde dehydrogenase [EC:1.2.1.68]+ko00940//Phenylpropanoid biosynthesis
CL4825.Contig6_All gmx:100783920 K12355//coniferyl-aldehyde dehydrogenase [EC:1.2.1.68]+ko00940//Phenylpropanoid biosynthesis
CL4825.Contig6_All gmx:100811540 K12355//coniferyl-aldehyde dehydrogenase [EC:1.2.1.68]+ko00940//Phenylpropanoid biosynthesis
CL4825.Contig6_All mtr:MTR_6g086300 K12355//coniferyl-aldehyde dehydrogenase [EC:1.2.1.68]+ko00940//Phenylpropanoid biosynthesis
CL4825.Contig7_All rcu:8284818 K12355//coniferyl-aldehyde dehydrogenase [EC:1.2.1.68]+ko00940//Phenylpropanoid biosynthesis
CL4825.Contig7_All rcu:8284821 K12355//coniferyl-aldehyde dehydrogenase [EC:1.2.1.68]+ko00940//Phenylpropanoid biosynthesis
CL4825.Contig7_All gmx:100811540 K12355//coniferyl-aldehyde dehydrogenase [EC:1.2.1.68]+ko00940//Phenylpropanoid biosynthesis
CL4825.Contig7_All gmx:100783920 K12355//coniferyl-aldehyde dehydrogenase [EC:1.2.1.68]+ko00940//Phenylpropanoid biosynthesis
CL4825.Contig7_All mtr:MTR_6g086300 K12355//coniferyl-aldehyde dehydrogenase [EC:1.2.1.68]+ko00940//Phenylpropanoid biosynthesis
CL4825.Contig8_All rcu:8284821 K12355//coniferyl-aldehyde dehydrogenase [EC:1.2.1.68]+ko00940//Phenylpropanoid biosynthesis
CL4825.Contig8_All gmx:100811540 K12355//coniferyl-aldehyde dehydrogenase [EC:1.2.1.68]+ko00940//Phenylpropanoid biosynthesis
CL4825.Contig8_All gmx:100783920 K12355//coniferyl-aldehyde dehydrogenase [EC:1.2.1.68]+ko00940//Phenylpropanoid biosynthesis
CL4825.Contig8_All rcu:8284818 K12355//coniferyl-aldehyde dehydrogenase [EC:1.2.1.68]+ko00940//Phenylpropanoid biosynthesis
CL4825.Contig8_All mtr:MTR_6g086300 K12355//coniferyl-aldehyde dehydrogenase [EC:1.2.1.68]+ko00940//Phenylpropanoid biosynthesis
CL4825.Contig9_All rcu:8284821 K12355//coniferyl-aldehyde dehydrogenase [EC:1.2.1.68]+ko00940//Phenylpropanoid biosynthesis
CL4825.Contig9_All rcu:8284818 K12355//coniferyl-aldehyde dehydrogenase [EC:1.2.1.68]+ko00940//Phenylpropanoid biosynthesis
CL4825.Contig9_All gmx:100811540 K12355//coniferyl-aldehyde dehydrogenase [EC:1.2.1.68]+ko00940//Phenylpropanoid biosynthesis
CL4825.Contig9_All gmx:100783920 K12355//coniferyl-aldehyde dehydrogenase [EC:1.2.1.68]+ko00940//Phenylpropanoid biosynthesis
CL4825.Contig9_All mtr:MTR_6g086300 K12355//coniferyl-aldehyde dehydrogenase [EC:1.2.1.68]+ko00940//Phenylpropanoid biosynthesis
CL4847.Contig1_All bna:106355645 K01881//prolyl-tRNA synthetase [EC:6.1.1.15]+ko00970//Aminoacyl-tRNA biosynthesis;K00430//peroxidase [EC:1.11.1.7]+ko01100//Metabolic pathways+ko01110//Biosynthesis of secondary metabolites+ko00940//Phenylpropanoid biosynthesis
CL4847.Contig1_All bna:106356872 K01881//prolyl-tRNA synthetase [EC:6.1.1.15]+ko00970//Aminoacyl-tRNA biosynthesis;K00430//peroxidase [EC:1.11.1.7]+ko01100//Metabolic pathways+ko01110//Biosynthesis of secondary metabolites+ko00940//Phenylpropanoid biosynthesis
CL4847.Contig1_All brp:103830342 K01881//prolyl-tRNA synthetase [EC:6.1.1.15]+ko00970//Aminoacyl-tRNA biosynthesis;K00430//peroxidase [EC:1.11.1.7]+ko01100//Metabolic pathways+ko01110//Biosynthesis of secondary metabolites+ko00940//Phenylpropanoid biosynthesis
CL4847.Contig1_All crb:111831248 K01881//prolyl-tRNA synthetase [EC:6.1.1.15]+ko00970//Aminoacyl-tRNA biosynthesis;K00430//peroxidase [EC:1.11.1.7]+ko01100//Metabolic pathways+ko01110//Biosynthesis of secondary metabolites+ko00940//Phenylpropanoid biosynthesis
CL4847.Contig2_All bna:106356872 K01881//prolyl-tRNA synthetase [EC:6.1.1.15]+ko00970//Aminoacyl-tRNA biosynthesis;K00430//peroxidase [EC:1.11.1.7]+ko01100//Metabolic pathways+ko01110//Biosynthesis of secondary metabolites+ko00940//Phenylpropanoid biosynthesis
CL4847.Contig2_All bna:106355645 K01881//prolyl-tRNA synthetase [EC:6.1.1.15]+ko00970//Aminoacyl-tRNA biosynthesis;K00430//peroxidase [EC:1.11.1.7]+ko01100//Metabolic pathways+ko01110//Biosynthesis of secondary metabolites+ko00940//Phenylpropanoid biosynthesis
CL4847.Contig2_All brp:103830342 K01881//prolyl-tRNA synthetase [EC:6.1.1.15]+ko00970//Aminoacyl-tRNA biosynthesis;K00430//peroxidase [EC:1.11.1.7]+ko01100//Metabolic pathways+ko01110//Biosynthesis of secondary metabolites+ko00940//Phenylpropanoid biosynthesis
CL4847.Contig2_All crb:111831248 K01881//prolyl-tRNA synthetase [EC:6.1.1.15]+ko00970//Aminoacyl-tRNA biosynthesis;K00430//peroxidase [EC:1.11.1.7]+ko01100//Metabolic pathways+ko01110//Biosynthesis of secondary metabolites+ko00940//Phenylpropanoid biosynthesis
CL4902.Contig10_All thj:104807859 "K00083//cinnamyl-alcohol dehydrogenase [EC:1.1.1.195]+ko01100//Metabolic pathways+ko01110//Biosynthesis of secondary metabolites+ko00940//Phenylpropanoid biosynthesis;K13065//shikimate O-hydroxycinnamoyltransferase [EC:2.3.1.133]+ko01100//Metabolic pathways+ko01110//Biosynthesis of secondary metabolites+ko00940//Phenylpropanoid biosynthesis+ko00941//Flavonoid bi…	diarylheptanoid and gingerol biosynthesis;K03163//DNA topoisomerase I [EC:5.99.1.2];K02350//DNA polymerase zeta [EC:2.7.7.7]+ko01100//Metabolic pathways"
CL4902.Contig10_All oeu:111404589 "K00083//cinnamyl-alcohol dehydrogenase [EC:1.1.1.195]+ko01100//Metabolic pathways+ko01110//Biosynthesis of secondary metabolites+ko00940//Phenylpropanoid biosynthesis;K13065//shikimate O-hydroxycinnamoyltransferase [EC:2.3.1.133]+ko01100//Metabolic pathways+ko01110//Biosynthesis of secondary metabolites+ko00940//Phenylpropanoid biosynthesis+ko00941//Flavonoid bi…	diarylheptanoid and gingerol biosynthesis;K03163//DNA topoisomerase I [EC:5.99.1.2];K02350//DNA polymerase zeta [EC:2.7.7.7]+ko01100//Metabolic pathways"
CL4902.Contig10_All zju:107416021 "K00083//cinnamyl-alcohol dehydrogenase [EC:1.1.1.195]+ko01100//Metabolic pathways+ko01110//Biosynthesis of secondary metabolites+ko00940//Phenylpropanoid biosynthesis;K13065//shikimate O-hydroxycinnamoyltransferase [EC:2.3.1.133]+ko01100//Metabolic pathways+ko01110//Biosynthesis of secondary metabolites+ko00940//Phenylpropanoid biosynthesis+ko00941//Flavonoid bi…	diarylheptanoid and gingerol biosynthesis;K03163//DNA topoisomerase I [EC:5.99.1.2];K02350//DNA polymerase zeta [EC:2.7.7.7]+ko01100//Metabolic pathways"
CL4902.Contig10_All mdm:103451319 "K00083//cinnamyl-alcohol dehydrogenase [EC:1.1.1.195]+ko01100//Metabolic pathways+ko01110//Biosynthesis of secondary metabolites+ko00940//Phenylpropanoid biosynthesis;K13065//shikimate O-hydroxycinnamoyltransferase [EC:2.3.1.133]+ko01100//Metabolic pathways+ko01110//Biosynthesis of secondary metabolites+ko00940//Phenylpropanoid biosynthesis+ko00941//Flavonoid bi…	diarylheptanoid and gingerol biosynthesis;K03163//DNA topoisomerase I [EC:5.99.1.2];K02350//DNA polymerase zeta [EC:2.7.7.7]+ko01100//Metabolic pathways"
CL4937.Contig1_All fve:105353223 K17535//serine/threonine-protein kinase TNNI3K [EC:2.7.11.1];K00962//polyribonucleotide nucleotidyltransferase [EC:2.7.7.8]+ko00230//Purine metabolism+ko03018//RNA degradation+ko00240//Pyrimidine metabolism;K01188//beta-glucosidase [EC:3.2.1.21]+ko01100//Metabolic pathways+ko00500//Starch and sucrose metabolism+ko01110//Biosynthesis of secondary metabolites+ko0046…
CL4937.Contig1_All gmx:100819741 K17535//serine/threonine-protein kinase TNNI3K [EC:2.7.11.1];K00962//polyribonucleotide nucleotidyltransferase [EC:2.7.7.8]+ko00230//Purine metabolism+ko03018//RNA degradation+ko00240//Pyrimidine metabolism;K01188//beta-glucosidase [EC:3.2.1.21]+ko01100//Metabolic pathways+ko00500//Starch and sucrose metabolism+ko01110//Biosynthesis of secondary metabolites+ko0046…
CL4937.Contig1_All bna:106394339 K17535//serine/threonine-protein kinase TNNI3K [EC:2.7.11.1];K00962//polyribonucleotide nucleotidyltransferase [EC:2.7.7.8]+ko00230//Purine metabolism+ko03018//RNA degradation+ko00240//Pyrimidine metabolism;K01188//beta-glucosidase [EC:3.2.1.21]+ko01100//Metabolic pathways+ko00500//Starch and sucrose metabolism+ko01110//Biosynthesis of secondary metabolites+ko0046…
CL4992.Contig1_All tcc:18595421 K09753//cinnamoyl-CoA reductase [EC:1.2.1.44]+ko01100//Metabolic pathways+ko01110//Biosynthesis of secondary metabolites+ko00940//Phenylpropanoid biosynthesis
CL4992.Contig1_All sot:102580211 K09753//cinnamoyl-CoA reductase [EC:1.2.1.44]+ko01100//Metabolic pathways+ko01110//Biosynthesis of secondary metabolites+ko00940//Phenylpropanoid biosynthesis
CL4992.Contig1_All jcu:105630319 K09753//cinnamoyl-CoA reductase [EC:1.2.1.44]+ko01100//Metabolic pathways+ko01110//Biosynthesis of secondary metabolites+ko00940//Phenylpropanoid biosynthesis
CL4992.Contig1_All sly:100125904 K09753//cinnamoyl-CoA reductase [EC:1.2.1.44]+ko01100//Metabolic pathways+ko01110//Biosynthesis of secondary metabolites+ko00940//Phenylpropanoid biosynthesis
CL4992.Contig1_All spen:107023856 K09753//cinnamoyl-CoA reductase [EC:1.2.1.44]+ko01100//Metabolic pathways+ko01110//Biosynthesis of secondary metabolites+ko00940//Phenylpropanoid biosynthesis
CL5010.Contig1_All cpep:111781709 "K05658//ATP-binding cassette	subfamily B (MDR/TAP)	member 1 [EC:3.6.3.44]+ko02010//ABC transporters;K05278//flavonol synthase [EC:1.14.20.6]+ko01100//Metabolic pathways+ko01110//Biosynthesis of secondary metabolites+ko00941//Flavonoid biosynthesis"
CL5010.Contig1_All mtr:MTR_3g072820 "K05658//ATP-binding cassette	subfamily B (MDR/TAP)	member 1 [EC:3.6.3.44]+ko02010//ABC transporters;K05278//flavonol synthase [EC:1.14.20.6]+ko01100//Metabolic pathways+ko01110//Biosynthesis of secondary metabolites+ko00941//Flavonoid biosynthesis"
CL5010.Contig1_All pxb:103933697 "K05658//ATP-binding cassette	subfamily B (MDR/TAP)	member 1 [EC:3.6.3.44]+ko02010//ABC transporters;K05278//flavonol synthase [EC:1.14.20.6]+ko01100//Metabolic pathways+ko01110//Biosynthesis of secondary metabolites+ko00941//Flavonoid biosynthesis"
CL5010.Contig1_All cmax:111486888 "K05658//ATP-binding cassette	subfamily B (MDR/TAP)	member 1 [EC:3.6.3.44]+ko02010//ABC transporters;K05278//flavonol synthase [EC:1.14.20.6]+ko01100//Metabolic pathways+ko01110//Biosynthesis of secondary metabolites+ko00941//Flavonoid biosynthesis"
CL5010.Contig1_All mdm:103413102 "K05658//ATP-binding cassette	subfamily B (MDR/TAP)	member 1 [EC:3.6.3.44]+ko02010//ABC transporters;K05278//flavonol synthase [EC:1.14.20.6]+ko01100//Metabolic pathways+ko01110//Biosynthesis of secondary metabolites+ko00941//Flavonoid biosynthesis"
CL5010.Contig2_All cpep:111781709 "K05658//ATP-binding cassette	subfamily B (MDR/TAP)	member 1 [EC:3.6.3.44]+ko02010//ABC transporters;K05278//flavonol synthase [EC:1.14.20.6]+ko01100//Metabolic pathways+ko01110//Biosynthesis of secondary metabolites+ko00941//Flavonoid biosynthesis"
CL5010.Contig2_All rcu:8275129 "K05658//ATP-binding cassette	subfamily B (MDR/TAP)	member 1 [EC:3.6.3.44]+ko02010//ABC transporters;K05278//flavonol synthase [EC:1.14.20.6]+ko01100//Metabolic pathways+ko01110//Biosynthesis of secondary metabolites+ko00941//Flavonoid biosynthesis"
CL5010.Contig2_All egr:104450481 "K05658//ATP-binding cassette	subfamily B (MDR/TAP)	member 1 [EC:3.6.3.44]+ko02010//ABC transporters;K05278//flavonol synthase [EC:1.14.20.6]+ko01100//Metabolic pathways+ko01110//Biosynthesis of secondary metabolites+ko00941//Flavonoid biosynthesis"
CL5010.Contig2_All egr:104450482 "K05658//ATP-binding cassette	subfamily B (MDR/TAP)	member 1 [EC:3.6.3.44]+ko02010//ABC transporters;K05278//flavonol synthase [EC:1.14.20.6]+ko01100//Metabolic pathways+ko01110//Biosynthesis of secondary metabolites+ko00941//Flavonoid biosynthesis"
CL5010.Contig2_All nnu:104596714 "K05658//ATP-binding cassette	subfamily B (MDR/TAP)	member 1 [EC:3.6.3.44]+ko02010//ABC transporters;K05278//flavonol synthase [EC:1.14.20.6]+ko01100//Metabolic pathways+ko01110//Biosynthesis of secondary metabolites+ko00941//Flavonoid biosynthesis"
CL5010.Contig3_All cpep:111781709 "K05658//ATP-binding cassette	subfamily B (MDR/TAP)	member 1 [EC:3.6.3.44]+ko02010//ABC transporters;K05278//flavonol synthase [EC:1.14.20.6]+ko01100//Metabolic pathways+ko01110//Biosynthesis of secondary metabolites+ko00941//Flavonoid biosynthesis"
CL5010.Contig3_All rcu:8275129 "K05658//ATP-binding cassette	subfamily B (MDR/TAP)	member 1 [EC:3.6.3.44]+ko02010//ABC transporters;K05278//flavonol synthase [EC:1.14.20.6]+ko01100//Metabolic pathways+ko01110//Biosynthesis of secondary metabolites+ko00941//Flavonoid biosynthesis"
CL5010.Contig3_All ghi:107940456 "K05658//ATP-binding cassette	subfamily B (MDR/TAP)	member 1 [EC:3.6.3.44]+ko02010//ABC transporters;K05278//flavonol synthase [EC:1.14.20.6]+ko01100//Metabolic pathways+ko01110//Biosynthesis of secondary metabolites+ko00941//Flavonoid biosynthesis"
CL5010.Contig3_All nnu:104596714 "K05658//ATP-binding cassette	subfamily B (MDR/TAP)	member 1 [EC:3.6.3.44]+ko02010//ABC transporters;K05278//flavonol synthase [EC:1.14.20.6]+ko01100//Metabolic pathways+ko01110//Biosynthesis of secondary metabolites+ko00941//Flavonoid biosynthesis"
CL5010.Contig3_All atr:18424242 "K05658//ATP-binding cassette	subfamily B (MDR/TAP)	member 1 [EC:3.6.3.44]+ko02010//ABC transporters;K05278//flavonol synthase [EC:1.14.20.6]+ko01100//Metabolic pathways+ko01110//Biosynthesis of secondary metabolites+ko00941//Flavonoid biosynthesis"
CL5010.Contig4_All cpep:111781709 "K05658//ATP-binding cassette	subfamily B (MDR/TAP)	member 1 [EC:3.6.3.44]+ko02010//ABC transporters;K05278//flavonol synthase [EC:1.14.20.6]+ko01100//Metabolic pathways+ko01110//Biosynthesis of secondary metabolites+ko00941//Flavonoid biosynthesis"
CL5010.Contig4_All rcu:8275129 "K05658//ATP-binding cassette	subfamily B (MDR/TAP)	member 1 [EC:3.6.3.44]+ko02010//ABC transporters;K05278//flavonol synthase [EC:1.14.20.6]+ko01100//Metabolic pathways+ko01110//Biosynthesis of secondary metabolites+ko00941//Flavonoid biosynthesis"
CL5010.Contig4_All nnu:104596714 "K05658//ATP-binding cassette	subfamily B (MDR/TAP)	member 1 [EC:3.6.3.44]+ko02010//ABC transporters;K05278//flavonol synthase [EC:1.14.20.6]+ko01100//Metabolic pathways+ko01110//Biosynthesis of secondary metabolites+ko00941//Flavonoid biosynthesis"
CL5010.Contig4_All fve:101296827 "K05658//ATP-binding cassette	subfamily B (MDR/TAP)	member 1 [EC:3.6.3.44]+ko02010//ABC transporters;K05278//flavonol synthase [EC:1.14.20.6]+ko01100//Metabolic pathways+ko01110//Biosynthesis of secondary metabolites+ko00941//Flavonoid biosynthesis"
CL5010.Contig4_All atr:18424242 "K05658//ATP-binding cassette	subfamily B (MDR/TAP)	member 1 [EC:3.6.3.44]+ko02010//ABC transporters;K05278//flavonol synthase [EC:1.14.20.6]+ko01100//Metabolic pathways+ko01110//Biosynthesis of secondary metabolites+ko00941//Flavonoid biosynthesis"
CL5045.Contig1_All dcr:108201274 K22395//cinnamyl-alcohol dehydrogenase [EC:1.1.1.195]+ko01100//Metabolic pathways+ko01110//Biosynthesis of secondary metabolites+ko00940//Phenylpropanoid biosynthesis
CL5045.Contig1_All dcr:108207397 K22395//cinnamyl-alcohol dehydrogenase [EC:1.1.1.195]+ko01100//Metabolic pathways+ko01110//Biosynthesis of secondary metabolites+ko00940//Phenylpropanoid biosynthesis
CL5045.Contig1_All dcr:108197770 K22395//cinnamyl-alcohol dehydrogenase [EC:1.1.1.195]+ko01100//Metabolic pathways+ko01110//Biosynthesis of secondary metabolites+ko00940//Phenylpropanoid biosynthesis
CL5045.Contig1_All dcr:108198629 K22395//cinnamyl-alcohol dehydrogenase [EC:1.1.1.195]+ko01100//Metabolic pathways+ko01110//Biosynthesis of secondary metabolites+ko00940//Phenylpropanoid biosynthesis
CL5045.Contig1_All dcr:108198817 K22395//cinnamyl-alcohol dehydrogenase [EC:1.1.1.195]+ko01100//Metabolic pathways+ko01110//Biosynthesis of secondary metabolites+ko00940//Phenylpropanoid biosynthesis
CL5045.Contig2_All dcr:108207397 K22395//cinnamyl-alcohol dehydrogenase [EC:1.1.1.195]+ko01100//Metabolic pathways+ko01110//Biosynthesis of secondary metabolites+ko00940//Phenylpropanoid biosynthesis
CL5045.Contig2_All dcr:108197770 K22395//cinnamyl-alcohol dehydrogenase [EC:1.1.1.195]+ko01100//Metabolic pathways+ko01110//Biosynthesis of secondary metabolites+ko00940//Phenylpropanoid biosynthesis
CL5045.Contig2_All dcr:108198629 K22395//cinnamyl-alcohol dehydrogenase [EC:1.1.1.195]+ko01100//Metabolic pathways+ko01110//Biosynthesis of secondary metabolites+ko00940//Phenylpropanoid biosynthesis
CL5045.Contig2_All dcr:108194477 K22395//cinnamyl-alcohol dehydrogenase [EC:1.1.1.195]+ko01100//Metabolic pathways+ko01110//Biosynthesis of secondary metabolites+ko00940//Phenylpropanoid biosynthesis
CL5045.Contig2_All dcr:108198817 K22395//cinnamyl-alcohol dehydrogenase [EC:1.1.1.195]+ko01100//Metabolic pathways+ko01110//Biosynthesis of secondary metabolites+ko00940//Phenylpropanoid biosynthesis
CL5078.Contig2_All gra:105794537 "K00059//3-oxoacyl-[acyl-carrier protein] reductase [EC:1.1.1.100]+ko01100//Metabolic pathways+ko00061//Fatty acid biosynthesis+ko01212//Fatty acid metabolism+ko00780//Biotin metabolism+ko01040//Biosynthesis of unsaturated fatty acids;K08081//tropinone reductase I [EC:1.1.1.206]+ko00960//Tropane	piperidine and pyridine alkaloid biosynthesis+ko01100//Metabolic pathways+ko01110//Biosynthesis of secondary metabolites"
CL5078.Contig2_All ghi:107909818 "K00059//3-oxoacyl-[acyl-carrier protein] reductase [EC:1.1.1.100]+ko01100//Metabolic pathways+ko00061//Fatty acid biosynthesis+ko01212//Fatty acid metabolism+ko00780//Biotin metabolism+ko01040//Biosynthesis of unsaturated fatty acids;K08081//tropinone reductase I [EC:1.1.1.206]+ko00960//Tropane	piperidine and pyridine alkaloid biosynthesis+ko01100//Metabolic pathways+ko01110//Biosynthesis of secondary metabolites"
CL5078.Contig2_All ghi:107955135 "K00059//3-oxoacyl-[acyl-carrier protein] reductase [EC:1.1.1.100]+ko01100//Metabolic pathways+ko00061//Fatty acid biosynthesis+ko01212//Fatty acid metabolism+ko00780//Biotin metabolism+ko01040//Biosynthesis of unsaturated fatty acids;K08081//tropinone reductase I [EC:1.1.1.206]+ko00960//Tropane	piperidine and pyridine alkaloid biosynthesis+ko01100//Metabolic pathways+ko01110//Biosynthesis of secondary metabolites"
CL5078.Contig2_All gra:105780469 "K00059//3-oxoacyl-[acyl-carrier protein] reductase [EC:1.1.1.100]+ko01100//Metabolic pathways+ko00061//Fatty acid biosynthesis+ko01212//Fatty acid metabolism+ko00780//Biotin metabolism+ko01040//Biosynthesis of unsaturated fatty acids;K08081//tropinone reductase I [EC:1.1.1.206]+ko00960//Tropane	piperidine and pyridine alkaloid biosynthesis+ko01100//Metabolic pathways+ko01110//Biosynthesis of secondary metabolites"
CL5078.Contig2_All nto:104105335 "K00059//3-oxoacyl-[acyl-carrier protein] reductase [EC:1.1.1.100]+ko01100//Metabolic pathways+ko00061//Fatty acid biosynthesis+ko01212//Fatty acid metabolism+ko00780//Biotin metabolism+ko01040//Biosynthesis of unsaturated fatty acids;K08081//tropinone reductase I [EC:1.1.1.206]+ko00960//Tropane	piperidine and pyridine alkaloid biosynthesis+ko01100//Metabolic pathways+ko01110//Biosynthesis of secondary metabolites"
CL5127.Contig1_All oeu:111368968 "K15718//linoleate 9S-lipoxygenase [EC:1.13.11.58]+ko00591//Linoleic acid metabolism;K09754//coumaroylquinate(coumaroylshikimate) 3'-monooxygenase [EC:1.14.13.36]+ko01100//Metabolic pathways+ko01110//Biosynthesis of secondary metabolites+ko00940//Phenylpropanoid biosynthesis+ko00941//Flavonoid biosynthesis+ko00945//Stilbenoid	diarylheptanoid and gingerol biosynthesis;K08176//MFS transporter	PHS family	inorganic phosphate transporter;K01303//acylaminoacyl-peptidase [EC:3.4.19.1];K07478//putative ATPase"
CL5127.Contig1_All bna:106386334 "K15718//linoleate 9S-lipoxygenase [EC:1.13.11.58]+ko00591//Linoleic acid metabolism;K09754//coumaroylquinate(coumaroylshikimate) 3'-monooxygenase [EC:1.14.13.36]+ko01100//Metabolic pathways+ko01110//Biosynthesis of secondary metabolites+ko00940//Phenylpropanoid biosynthesis+ko00941//Flavonoid biosynthesis+ko00945//Stilbenoid	diarylheptanoid and gingerol biosynthesis;K08176//MFS transporter	PHS family	inorganic phosphate transporter;K01303//acylaminoacyl-peptidase [EC:3.4.19.1];K07478//putative ATPase"
CL5127.Contig1_All ccaj:109813542 "K15718//linoleate 9S-lipoxygenase [EC:1.13.11.58]+ko00591//Linoleic acid metabolism;K09754//coumaroylquinate(coumaroylshikimate) 3'-monooxygenase [EC:1.14.13.36]+ko01100//Metabolic pathways+ko01110//Biosynthesis of secondary metabolites+ko00940//Phenylpropanoid biosynthesis+ko00941//Flavonoid biosynthesis+ko00945//Stilbenoid	diarylheptanoid and gingerol biosynthesis;K08176//MFS transporter	PHS family	inorganic phosphate transporter;K01303//acylaminoacyl-peptidase [EC:3.4.19.1];K07478//putative ATPase"
CL5127.Contig1_All fve:101311565 "K15718//linoleate 9S-lipoxygenase [EC:1.13.11.58]+ko00591//Linoleic acid metabolism;K09754//coumaroylquinate(coumaroylshikimate) 3'-monooxygenase [EC:1.14.13.36]+ko01100//Metabolic pathways+ko01110//Biosynthesis of secondary metabolites+ko00940//Phenylpropanoid biosynthesis+ko00941//Flavonoid biosynthesis+ko00945//Stilbenoid	diarylheptanoid and gingerol biosynthesis;K08176//MFS transporter	PHS family	inorganic phosphate transporter;K01303//acylaminoacyl-peptidase [EC:3.4.19.1];K07478//putative ATPase"
CL5127.Contig2_All fve:101311565 "K01303//acylaminoacyl-peptidase [EC:3.4.19.1];K15718//linoleate 9S-lipoxygenase [EC:1.13.11.58]+ko00591//Linoleic acid metabolism;K09754//coumaroylquinate(coumaroylshikimate) 3'-monooxygenase [EC:1.14.13.36]+ko01100//Metabolic pathways+ko01110//Biosynthesis of secondary metabolites+ko00940//Phenylpropanoid biosynthesis+ko00941//Flavonoid biosynthesis+ko00945//Sti…	diarylheptanoid and gingerol biosynthesis;K08775//breast cancer 2 susceptibility protein+ko03440//Homologous recombination"
CL5127.Contig2_All oeu:111368968 "K01303//acylaminoacyl-peptidase [EC:3.4.19.1];K15718//linoleate 9S-lipoxygenase [EC:1.13.11.58]+ko00591//Linoleic acid metabolism;K09754//coumaroylquinate(coumaroylshikimate) 3'-monooxygenase [EC:1.14.13.36]+ko01100//Metabolic pathways+ko01110//Biosynthesis of secondary metabolites+ko00940//Phenylpropanoid biosynthesis+ko00941//Flavonoid biosynthesis+ko00945//Sti…	diarylheptanoid and gingerol biosynthesis;K08775//breast cancer 2 susceptibility protein+ko03440//Homologous recombination"
CL5127.Contig2_All bna:106386334 "K01303//acylaminoacyl-peptidase [EC:3.4.19.1];K15718//linoleate 9S-lipoxygenase [EC:1.13.11.58]+ko00591//Linoleic acid metabolism;K09754//coumaroylquinate(coumaroylshikimate) 3'-monooxygenase [EC:1.14.13.36]+ko01100//Metabolic pathways+ko01110//Biosynthesis of secondary metabolites+ko00940//Phenylpropanoid biosynthesis+ko00941//Flavonoid biosynthesis+ko00945//Sti…	diarylheptanoid and gingerol biosynthesis;K08775//breast cancer 2 susceptibility protein+ko03440//Homologous recombination"
CL5127.Contig2_All oeu:111406546 "K01303//acylaminoacyl-peptidase [EC:3.4.19.1];K15718//linoleate 9S-lipoxygenase [EC:1.13.11.58]+ko00591//Linoleic acid metabolism;K09754//coumaroylquinate(coumaroylshikimate) 3'-monooxygenase [EC:1.14.13.36]+ko01100//Metabolic pathways+ko01110//Biosynthesis of secondary metabolites+ko00940//Phenylpropanoid biosynthesis+ko00941//Flavonoid biosynthesis+ko00945//Sti…	diarylheptanoid and gingerol biosynthesis;K08775//breast cancer 2 susceptibility protein+ko03440//Homologous recombination"
CL5127.Contig5_All oeu:111368968 "K15718//linoleate 9S-lipoxygenase [EC:1.13.11.58]+ko00591//Linoleic acid metabolism;K09754//coumaroylquinate(coumaroylshikimate) 3'-monooxygenase [EC:1.14.13.36]+ko01100//Metabolic pathways+ko01110//Biosynthesis of secondary metabolites+ko00940//Phenylpropanoid biosynthesis+ko00941//Flavonoid biosynthesis+ko00945//Stilbenoid	diarylheptanoid and gingerol biosynthesis;K08176//MFS transporter	PHS family	inorganic phosphate transporter;K10706//senataxin [EC:3.6.4.-];K12472//epidermal growth factor receptor substrate 15+ko04144//Endocytosis"
CL5127.Contig5_All bna:106386334 "K15718//linoleate 9S-lipoxygenase [EC:1.13.11.58]+ko00591//Linoleic acid metabolism;K09754//coumaroylquinate(coumaroylshikimate) 3'-monooxygenase [EC:1.14.13.36]+ko01100//Metabolic pathways+ko01110//Biosynthesis of secondary metabolites+ko00940//Phenylpropanoid biosynthesis+ko00941//Flavonoid biosynthesis+ko00945//Stilbenoid	diarylheptanoid and gingerol biosynthesis;K08176//MFS transporter	PHS family	inorganic phosphate transporter;K10706//senataxin [EC:3.6.4.-];K12472//epidermal growth factor receptor substrate 15+ko04144//Endocytosis"
CL5127.Contig5_All ccaj:109813542 "K15718//linoleate 9S-lipoxygenase [EC:1.13.11.58]+ko00591//Linoleic acid metabolism;K09754//coumaroylquinate(coumaroylshikimate) 3'-monooxygenase [EC:1.14.13.36]+ko01100//Metabolic pathways+ko01110//Biosynthesis of secondary metabolites+ko00940//Phenylpropanoid biosynthesis+ko00941//Flavonoid biosynthesis+ko00945//Stilbenoid	diarylheptanoid and gingerol biosynthesis;K08176//MFS transporter	PHS family	inorganic phosphate transporter;K10706//senataxin [EC:3.6.4.-];K12472//epidermal growth factor receptor substrate 15+ko04144//Endocytosis"
CL5127.Contig5_All mcha:111014153 "K15718//linoleate 9S-lipoxygenase [EC:1.13.11.58]+ko00591//Linoleic acid metabolism;K09754//coumaroylquinate(coumaroylshikimate) 3'-monooxygenase [EC:1.14.13.36]+ko01100//Metabolic pathways+ko01110//Biosynthesis of secondary metabolites+ko00940//Phenylpropanoid biosynthesis+ko00941//Flavonoid biosynthesis+ko00945//Stilbenoid	diarylheptanoid and gingerol biosynthesis;K08176//MFS transporter	PHS family	inorganic phosphate transporter;K10706//senataxin [EC:3.6.4.-];K12472//epidermal growth factor receptor substrate 15+ko04144//Endocytosis"
CL5127.Contig5_All bvg:104885038 "K15718//linoleate 9S-lipoxygenase [EC:1.13.11.58]+ko00591//Linoleic acid metabolism;K09754//coumaroylquinate(coumaroylshikimate) 3'-monooxygenase [EC:1.14.13.36]+ko01100//Metabolic pathways+ko01110//Biosynthesis of secondary metabolites+ko00940//Phenylpropanoid biosynthesis+ko00941//Flavonoid biosynthesis+ko00945//Stilbenoid	diarylheptanoid and gingerol biosynthesis;K08176//MFS transporter	PHS family	inorganic phosphate transporter;K10706//senataxin [EC:3.6.4.-];K12472//epidermal growth factor receptor substrate 15+ko04144//Endocytosis"
CL5144.Contig1_All ats:109773794 K00679//phospholipid:diacylglycerol acyltransferase [EC:2.3.1.158]+ko01100//Metabolic pathways+ko00561//Glycerolipid metabolism;K14209//solute carrier family 36 (proton-coupled amino acid transporter);K10691//E3 ubiquitin-protein ligase UBR4 [EC:2.3.2.27];K01188//beta-glucosidase [EC:3.2.1.21]+ko01100//Metabolic pathways+ko00500//Starch and sucrose metabolism+ko01…
CL5144.Contig1_All ats:109762802 K00679//phospholipid:diacylglycerol acyltransferase [EC:2.3.1.158]+ko01100//Metabolic pathways+ko00561//Glycerolipid metabolism;K14209//solute carrier family 36 (proton-coupled amino acid transporter);K10691//E3 ubiquitin-protein ligase UBR4 [EC:2.3.2.27];K01188//beta-glucosidase [EC:3.2.1.21]+ko01100//Metabolic pathways+ko00500//Starch and sucrose metabolism+ko01…
CL5144.Contig1_All aly:ARALYDRAFT_316517 K00679//phospholipid:diacylglycerol acyltransferase [EC:2.3.1.158]+ko01100//Metabolic pathways+ko00561//Glycerolipid metabolism;K14209//solute carrier family 36 (proton-coupled amino acid transporter);K10691//E3 ubiquitin-protein ligase UBR4 [EC:2.3.2.27];K01188//beta-glucosidase [EC:3.2.1.21]+ko01100//Metabolic pathways+ko00500//Starch and sucrose metabol…
CL5144.Contig1_All sot:102592229 K00679//phospholipid:diacylglycerol acyltransferase [EC:2.3.1.158]+ko01100//Metabolic pathways+ko00561//Glycerolipid metabolism;K14209//solute carrier family 36 (proton-coupled amino acid transporter);K10691//E3 ubiquitin-protein ligase UBR4 [EC:2.3.2.27];K01188//beta-glucosidase [EC:3.2.1.21]+ko01100//Metabolic pathways+ko00500//Starch and sucrose metabolism+ko01…
CL5144.Contig2_All ats:109773794 K00679//phospholipid:diacylglycerol acyltransferase [EC:2.3.1.158]+ko01100//Metabolic pathways+ko00561//Glycerolipid metabolism;K14209//solute carrier family 36 (proton-coupled amino acid transporter);K10691//E3 ubiquitin-protein ligase UBR4 [EC:2.3.2.27];K01188//beta-glucosidase [EC:3.2.1.21]+ko01100//Metabolic pathways+ko00500//Starch and sucrose metabolism+ko01…
CL5144.Contig2_All ats:109762802 K00679//phospholipid:diacylglycerol acyltransferase [EC:2.3.1.158]+ko01100//Metabolic pathways+ko00561//Glycerolipid metabolism;K14209//solute carrier family 36 (proton-coupled amino acid transporter);K10691//E3 ubiquitin-protein ligase UBR4 [EC:2.3.2.27];K01188//beta-glucosidase [EC:3.2.1.21]+ko01100//Metabolic pathways+ko00500//Starch and sucrose metabolism+ko01…
CL5144.Contig2_All aly:ARALYDRAFT_316517 K00679//phospholipid:diacylglycerol acyltransferase [EC:2.3.1.158]+ko01100//Metabolic pathways+ko00561//Glycerolipid metabolism;K14209//solute carrier family 36 (proton-coupled amino acid transporter);K10691//E3 ubiquitin-protein ligase UBR4 [EC:2.3.2.27];K01188//beta-glucosidase [EC:3.2.1.21]+ko01100//Metabolic pathways+ko00500//Starch and sucrose metabol…
CL5144.Contig2_All sot:102592229 K00679//phospholipid:diacylglycerol acyltransferase [EC:2.3.1.158]+ko01100//Metabolic pathways+ko00561//Glycerolipid metabolism;K14209//solute carrier family 36 (proton-coupled amino acid transporter);K10691//E3 ubiquitin-protein ligase UBR4 [EC:2.3.2.27];K01188//beta-glucosidase [EC:3.2.1.21]+ko01100//Metabolic pathways+ko00500//Starch and sucrose metabolism+ko01…
CL5144.Contig3_All bvg:104891474 "K00815//tyrosine aminotransferase [EC:2.6.1.5]+ko00130//Ubiquinone and other terpenoid-quinone biosynthesis+ko01230//Biosynthesis of amino acids+ko00960//Tropane	piperidine and pyridine alkaloid biosynthesis+ko00350//Tyrosine metabolism+ko01100//Metabolic pathways+ko00950//Isoquinoline alkaloid biosynthesis+ko01110//Biosynthesis of secondary metabolites+ko00270//Cysteine and methionine metabolism+ko00400//Phenylalanine	tyrosine and tryptophan biosynthesis+ko00360//Phenylalanine metabolism;K11294//nucleolin;K14209//solute carrier family 36 (proton-coupled amino acid transporter);K01188//beta-glucosidase [EC:3.2.1.21]+ko01100//Metabolic pathways+ko00500//Starch and sucrose metabolism+ko01110//Biosynthesis of secondary metabolites+ko00460//Cyanoamino acid metabolism+ko00940//Phenylpropanoid biosynthesis"
CL5144.Contig3_All ini:109185820 "K00815//tyrosine aminotransferase [EC:2.6.1.5]+ko00130//Ubiquinone and other terpenoid-quinone biosynthesis+ko01230//Biosynthesis of amino acids+ko00960//Tropane	piperidine and pyridine alkaloid biosynthesis+ko00350//Tyrosine metabolism+ko01100//Metabolic pathways+ko00950//Isoquinoline alkaloid biosynthesis+ko01110//Biosynthesis of secondary metabolites+ko00270//Cysteine and methionine metabolism+ko00400//Phenylalanine	tyrosine and tryptophan biosynthesis+ko00360//Phenylalanine metabolism;K11294//nucleolin;K14209//solute carrier family 36 (proton-coupled amino acid transporter);K01188//beta-glucosidase [EC:3.2.1.21]+ko01100//Metabolic pathways+ko00500//Starch and sucrose metabolism+ko01110//Biosynthesis of secondary metabolites+ko00460//Cyanoamino acid metabolism+ko00940//Phenylpropanoid biosynthesis"
CL5144.Contig3_All ats:109773794 "K00815//tyrosine aminotransferase [EC:2.6.1.5]+ko00130//Ubiquinone and other terpenoid-quinone biosynthesis+ko01230//Biosynthesis of amino acids+ko00960//Tropane	piperidine and pyridine alkaloid biosynthesis+ko00350//Tyrosine metabolism+ko01100//Metabolic pathways+ko00950//Isoquinoline alkaloid biosynthesis+ko01110//Biosynthesis of secondary metabolites+ko00270//Cysteine and methionine metabolism+ko00400//Phenylalanine	tyrosine and tryptophan biosynthesis+ko00360//Phenylalanine metabolism;K11294//nucleolin;K14209//solute carrier family 36 (proton-coupled amino acid transporter);K01188//beta-glucosidase [EC:3.2.1.21]+ko01100//Metabolic pathways+ko00500//Starch and sucrose metabolism+ko01110//Biosynthesis of secondary metabolites+ko00460//Cyanoamino acid metabolism+ko00940//Phenylpropanoid biosynthesis"
CL5144.Contig3_All aly:ARALYDRAFT_316517 "K00815//tyrosine aminotransferase [EC:2.6.1.5]+ko00130//Ubiquinone and other terpenoid-quinone biosynthesis+ko01230//Biosynthesis of amino acids+ko00960//Tropane	piperidine and pyridine alkaloid biosynthesis+ko00350//Tyrosine metabolism+ko01100//Metabolic pathways+ko00950//Isoquinoline alkaloid biosynthesis+ko01110//Biosynthesis of secondary metabolites+ko00270//Cysteine and methionine metabolism+ko00400//Phenylalanine	tyrosine and tryptophan biosynthesis+ko00360//Phenylalanine metabolism;K11294//nucleolin;K14209//solute carrier family 36 (proton-coupled amino acid transporter);K01188//beta-glucosidase [EC:3.2.1.21]+ko01100//Metabolic pathways+ko00500//Starch and sucrose metabolism+ko01110//Biosynthesis of secondary metabolites+ko00460//Cyanoamino acid metabolism+ko00940//Phenylpropanoid biosynthesis"
CL5144.Contig3_All nta:107760795 "K00815//tyrosine aminotransferase [EC:2.6.1.5]+ko00130//Ubiquinone and other terpenoid-quinone biosynthesis+ko01230//Biosynthesis of amino acids+ko00960//Tropane	piperidine and pyridine alkaloid biosynthesis+ko00350//Tyrosine metabolism+ko01100//Metabolic pathways+ko00950//Isoquinoline alkaloid biosynthesis+ko01110//Biosynthesis of secondary metabolites+ko00270//Cysteine and methionine metabolism+ko00400//Phenylalanine	tyrosine and tryptophan biosynthesis+ko00360//Phenylalanine metabolism;K11294//nucleolin;K14209//solute carrier family 36 (proton-coupled amino acid transporter);K01188//beta-glucosidase [EC:3.2.1.21]+ko01100//Metabolic pathways+ko00500//Starch and sucrose metabolism+ko01110//Biosynthesis of secondary metabolites+ko00460//Cyanoamino acid metabolism+ko00940//Phenylpropanoid biosynthesis"
CL5144.Contig4_All bvg:104891474 "K00815//tyrosine aminotransferase [EC:2.6.1.5]+ko00130//Ubiquinone and other terpenoid-quinone biosynthesis+ko01230//Biosynthesis of amino acids+ko00960//Tropane	piperidine and pyridine alkaloid biosynthesis+ko00350//Tyrosine metabolism+ko01100//Metabolic pathways+ko00950//Isoquinoline alkaloid biosynthesis+ko01110//Biosynthesis of secondary metabolites+ko00270//Cysteine and methionine metabolism+ko00400//Phenylalanine	tyrosine and tryptophan biosynthesis+ko00360//Phenylalanine metabolism;K11294//nucleolin;K14209//solute carrier family 36 (proton-coupled amino acid transporter);K19026//spatacsin"
CL5144.Contig4_All ini:109185820 "K00815//tyrosine aminotransferase [EC:2.6.1.5]+ko00130//Ubiquinone and other terpenoid-quinone biosynthesis+ko01230//Biosynthesis of amino acids+ko00960//Tropane	piperidine and pyridine alkaloid biosynthesis+ko00350//Tyrosine metabolism+ko01100//Metabolic pathways+ko00950//Isoquinoline alkaloid biosynthesis+ko01110//Biosynthesis of secondary metabolites+ko00270//Cysteine and methionine metabolism+ko00400//Phenylalanine	tyrosine and tryptophan biosynthesis+ko00360//Phenylalanine metabolism;K11294//nucleolin;K14209//solute carrier family 36 (proton-coupled amino acid transporter);K19026//spatacsin"
CL5144.Contig4_All ats:109773794 "K00815//tyrosine aminotransferase [EC:2.6.1.5]+ko00130//Ubiquinone and other terpenoid-quinone biosynthesis+ko01230//Biosynthesis of amino acids+ko00960//Tropane	piperidine and pyridine alkaloid biosynthesis+ko00350//Tyrosine metabolism+ko01100//Metabolic pathways+ko00950//Isoquinoline alkaloid biosynthesis+ko01110//Biosynthesis of secondary metabolites+ko00270//Cysteine and methionine metabolism+ko00400//Phenylalanine	tyrosine and tryptophan biosynthesis+ko00360//Phenylalanine metabolism;K11294//nucleolin;K14209//solute carrier family 36 (proton-coupled amino acid transporter);K19026//spatacsin"
CL5144.Contig4_All nta:107760795 "K00815//tyrosine aminotransferase [EC:2.6.1.5]+ko00130//Ubiquinone and other terpenoid-quinone biosynthesis+ko01230//Biosynthesis of amino acids+ko00960//Tropane	piperidine and pyridine alkaloid biosynthesis+ko00350//Tyrosine metabolism+ko01100//Metabolic pathways+ko00950//Isoquinoline alkaloid biosynthesis+ko01110//Biosynthesis of secondary metabolites+ko00270//Cysteine and methionine metabolism+ko00400//Phenylalanine	tyrosine and tryptophan biosynthesis+ko00360//Phenylalanine metabolism;K11294//nucleolin;K14209//solute carrier family 36 (proton-coupled amino acid transporter);K19026//spatacsin"
CL5144.Contig4_All ghi:107892630 "K00815//tyrosine aminotransferase [EC:2.6.1.5]+ko00130//Ubiquinone and other terpenoid-quinone biosynthesis+ko01230//Biosynthesis of amino acids+ko00960//Tropane	piperidine and pyridine alkaloid biosynthesis+ko00350//Tyrosine metabolism+ko01100//Metabolic pathways+ko00950//Isoquinoline alkaloid biosynthesis+ko01110//Biosynthesis of secondary metabolites+ko00270//Cysteine and methionine metabolism+ko00400//Phenylalanine	tyrosine and tryptophan biosynthesis+ko00360//Phenylalanine metabolism;K11294//nucleolin;K14209//solute carrier family 36 (proton-coupled amino acid transporter);K19026//spatacsin"
CL5144.Contig5_All ats:109762802 K00679//phospholipid:diacylglycerol acyltransferase [EC:2.3.1.158]+ko01100//Metabolic pathways+ko00561//Glycerolipid metabolism;K10691//E3 ubiquitin-protein ligase UBR4 [EC:2.3.2.27];K14209//solute carrier family 36 (proton-coupled amino acid transporter);K01188//beta-glucosidase [EC:3.2.1.21]+ko01100//Metabolic pathways+ko00500//Starch and sucrose metabolism+ko01…
CL5144.Contig5_All ats:109773794 K00679//phospholipid:diacylglycerol acyltransferase [EC:2.3.1.158]+ko01100//Metabolic pathways+ko00561//Glycerolipid metabolism;K10691//E3 ubiquitin-protein ligase UBR4 [EC:2.3.2.27];K14209//solute carrier family 36 (proton-coupled amino acid transporter);K01188//beta-glucosidase [EC:3.2.1.21]+ko01100//Metabolic pathways+ko00500//Starch and sucrose metabolism+ko01…
CL5144.Contig5_All aly:ARALYDRAFT_316517 K00679//phospholipid:diacylglycerol acyltransferase [EC:2.3.1.158]+ko01100//Metabolic pathways+ko00561//Glycerolipid metabolism;K10691//E3 ubiquitin-protein ligase UBR4 [EC:2.3.2.27];K14209//solute carrier family 36 (proton-coupled amino acid transporter);K01188//beta-glucosidase [EC:3.2.1.21]+ko01100//Metabolic pathways+ko00500//Starch and sucrose metabol…
CL5144.Contig5_All aip:107622533 K00679//phospholipid:diacylglycerol acyltransferase [EC:2.3.1.158]+ko01100//Metabolic pathways+ko00561//Glycerolipid metabolism;K10691//E3 ubiquitin-protein ligase UBR4 [EC:2.3.2.27];K14209//solute carrier family 36 (proton-coupled amino acid transporter);K01188//beta-glucosidase [EC:3.2.1.21]+ko01100//Metabolic pathways+ko00500//Starch and sucrose metabolism+ko01…
CL5144.Contig6_All ats:109762802 K00679//phospholipid:diacylglycerol acyltransferase [EC:2.3.1.158]+ko01100//Metabolic pathways+ko00561//Glycerolipid metabolism;K10691//E3 ubiquitin-protein ligase UBR4 [EC:2.3.2.27];K14209//solute carrier family 36 (proton-coupled amino acid transporter);K01188//beta-glucosidase [EC:3.2.1.21]+ko01100//Metabolic pathways+ko00500//Starch and sucrose metabolism+ko01…
CL5144.Contig6_All ats:109773794 K00679//phospholipid:diacylglycerol acyltransferase [EC:2.3.1.158]+ko01100//Metabolic pathways+ko00561//Glycerolipid metabolism;K10691//E3 ubiquitin-protein ligase UBR4 [EC:2.3.2.27];K14209//solute carrier family 36 (proton-coupled amino acid transporter);K01188//beta-glucosidase [EC:3.2.1.21]+ko01100//Metabolic pathways+ko00500//Starch and sucrose metabolism+ko01…
CL5144.Contig6_All aly:ARALYDRAFT_316517 K00679//phospholipid:diacylglycerol acyltransferase [EC:2.3.1.158]+ko01100//Metabolic pathways+ko00561//Glycerolipid metabolism;K10691//E3 ubiquitin-protein ligase UBR4 [EC:2.3.2.27];K14209//solute carrier family 36 (proton-coupled amino acid transporter);K01188//beta-glucosidase [EC:3.2.1.21]+ko01100//Metabolic pathways+ko00500//Starch and sucrose metabol…
CL5144.Contig6_All aip:107622533 K00679//phospholipid:diacylglycerol acyltransferase [EC:2.3.1.158]+ko01100//Metabolic pathways+ko00561//Glycerolipid metabolism;K10691//E3 ubiquitin-protein ligase UBR4 [EC:2.3.2.27];K14209//solute carrier family 36 (proton-coupled amino acid transporter);K01188//beta-glucosidase [EC:3.2.1.21]+ko01100//Metabolic pathways+ko00500//Starch and sucrose metabolism+ko01…
CL5144.Contig7_All ats:109773794 K14209//solute carrier family 36 (proton-coupled amino acid transporter);K01188//beta-glucosidase [EC:3.2.1.21]+ko01100//Metabolic pathways+ko00500//Starch and sucrose metabolism+ko01110//Biosynthesis of secondary metabolites+ko00460//Cyanoamino acid metabolism+ko00940//Phenylpropanoid biosynthesis;K21026//acetylajmaline esterase [EC:3.1.1.80]+ko00901//Indole alka…
CL5144.Contig7_All aly:ARALYDRAFT_316517 K14209//solute carrier family 36 (proton-coupled amino acid transporter);K01188//beta-glucosidase [EC:3.2.1.21]+ko01100//Metabolic pathways+ko00500//Starch and sucrose metabolism+ko01110//Biosynthesis of secondary metabolites+ko00460//Cyanoamino acid metabolism+ko00940//Phenylpropanoid biosynthesis;K21026//acetylajmaline esterase [EC:3.1.1.80]+ko00901//Ind…
CL5144.Contig7_All sot:102592229 K14209//solute carrier family 36 (proton-coupled amino acid transporter);K01188//beta-glucosidase [EC:3.2.1.21]+ko01100//Metabolic pathways+ko00500//Starch and sucrose metabolism+ko01110//Biosynthesis of secondary metabolites+ko00460//Cyanoamino acid metabolism+ko00940//Phenylpropanoid biosynthesis;K21026//acetylajmaline esterase [EC:3.1.1.80]+ko00901//Indole alka…
CL5144.Contig7_All han:110912520 K14209//solute carrier family 36 (proton-coupled amino acid transporter);K01188//beta-glucosidase [EC:3.2.1.21]+ko01100//Metabolic pathways+ko00500//Starch and sucrose metabolism+ko01110//Biosynthesis of secondary metabolites+ko00460//Cyanoamino acid metabolism+ko00940//Phenylpropanoid biosynthesis;K21026//acetylajmaline esterase [EC:3.1.1.80]+ko00901//Indole alka…
CL5144.Contig7_All ats:109770612 K14209//solute carrier family 36 (proton-coupled amino acid transporter);K01188//beta-glucosidase [EC:3.2.1.21]+ko01100//Metabolic pathways+ko00500//Starch and sucrose metabolism+ko01110//Biosynthesis of secondary metabolites+ko00460//Cyanoamino acid metabolism+ko00940//Phenylpropanoid biosynthesis;K21026//acetylajmaline esterase [EC:3.1.1.80]+ko00901//Indole alka…
CL5144.Contig9_All ini:109185820 K11294//nucleolin;K14209//solute carrier family 36 (proton-coupled amino acid transporter);K01188//beta-glucosidase [EC:3.2.1.21]+ko01100//Metabolic pathways+ko00500//Starch and sucrose metabolism+ko01110//Biosynthesis of secondary metabolites+ko00460//Cyanoamino acid metabolism+ko00940//Phenylpropanoid biosynthesis
CL5144.Contig9_All ats:109773794 K11294//nucleolin;K14209//solute carrier family 36 (proton-coupled amino acid transporter);K01188//beta-glucosidase [EC:3.2.1.21]+ko01100//Metabolic pathways+ko00500//Starch and sucrose metabolism+ko01110//Biosynthesis of secondary metabolites+ko00460//Cyanoamino acid metabolism+ko00940//Phenylpropanoid biosynthesis
CL5144.Contig9_All aly:ARALYDRAFT_316517 K11294//nucleolin;K14209//solute carrier family 36 (proton-coupled amino acid transporter);K01188//beta-glucosidase [EC:3.2.1.21]+ko01100//Metabolic pathways+ko00500//Starch and sucrose metabolism+ko01110//Biosynthesis of secondary metabolites+ko00460//Cyanoamino acid metabolism+ko00940//Phenylpropanoid biosynthesis
CL5144.Contig9_All ghi:107892630 K11294//nucleolin;K14209//solute carrier family 36 (proton-coupled amino acid transporter);K01188//beta-glucosidase [EC:3.2.1.21]+ko01100//Metabolic pathways+ko00500//Starch and sucrose metabolism+ko01110//Biosynthesis of secondary metabolites+ko00460//Cyanoamino acid metabolism+ko00940//Phenylpropanoid biosynthesis
CL5144.Contig9_All bvg:104891474 K11294//nucleolin;K14209//solute carrier family 36 (proton-coupled amino acid transporter);K01188//beta-glucosidase [EC:3.2.1.21]+ko01100//Metabolic pathways+ko00500//Starch and sucrose metabolism+ko01110//Biosynthesis of secondary metabolites+ko00460//Cyanoamino acid metabolism+ko00940//Phenylpropanoid biosynthesis
CL5144.Contig10_All ini:109185820 "K11294//nucleolin;K14677//aminoacylase [EC:3.5.1.14]+ko00220//Arginine biosynthesis+ko01230//Biosynthesis of amino acids+ko01100//Metabolic pathways+ko01110//Biosynthesis of secondary metabolites+ko01210//2-Oxocarboxylic acid metabolism;K00815//tyrosine aminotransferase [EC:2.6.1.5]+ko00130//Ubiquinone and other terpenoid-quinone biosynthesis+ko01230//Biosynthes…	piperidine and pyridine alkaloid biosynthesis+ko00350//Tyrosine metabolism+ko01100//Metabolic pathways+ko00950//Isoquinoline alkaloid biosynthesis+ko01110//Biosynthesis of secondary metabolites+ko00270//Cysteine and methionine metabolism+ko00400//Phenylalanine	tyrosine and tryptophan biosynthesis+ko00360//Phenylalanine metabolism;K19026//spatacsin;K20299//vacuolar protein sorting-associated protein 53"
CL5144.Contig10_All ghi:107892630 "K11294//nucleolin;K14677//aminoacylase [EC:3.5.1.14]+ko00220//Arginine biosynthesis+ko01230//Biosynthesis of amino acids+ko01100//Metabolic pathways+ko01110//Biosynthesis of secondary metabolites+ko01210//2-Oxocarboxylic acid metabolism;K00815//tyrosine aminotransferase [EC:2.6.1.5]+ko00130//Ubiquinone and other terpenoid-quinone biosynthesis+ko01230//Biosynthes…	piperidine and pyridine alkaloid biosynthesis+ko00350//Tyrosine metabolism+ko01100//Metabolic pathways+ko00950//Isoquinoline alkaloid biosynthesis+ko01110//Biosynthesis of secondary metabolites+ko00270//Cysteine and methionine metabolism+ko00400//Phenylalanine	tyrosine and tryptophan biosynthesis+ko00360//Phenylalanine metabolism;K19026//spatacsin;K20299//vacuolar protein sorting-associated protein 53"
CL5144.Contig10_All bvg:104891474 "K11294//nucleolin;K14677//aminoacylase [EC:3.5.1.14]+ko00220//Arginine biosynthesis+ko01230//Biosynthesis of amino acids+ko01100//Metabolic pathways+ko01110//Biosynthesis of secondary metabolites+ko01210//2-Oxocarboxylic acid metabolism;K00815//tyrosine aminotransferase [EC:2.6.1.5]+ko00130//Ubiquinone and other terpenoid-quinone biosynthesis+ko01230//Biosynthes…	piperidine and pyridine alkaloid biosynthesis+ko00350//Tyrosine metabolism+ko01100//Metabolic pathways+ko00950//Isoquinoline alkaloid biosynthesis+ko01110//Biosynthesis of secondary metabolites+ko00270//Cysteine and methionine metabolism+ko00400//Phenylalanine	tyrosine and tryptophan biosynthesis+ko00360//Phenylalanine metabolism;K19026//spatacsin;K20299//vacuolar protein sorting-associated protein 53"
CL5144.Contig10_All nta:107760795 "K11294//nucleolin;K14677//aminoacylase [EC:3.5.1.14]+ko00220//Arginine biosynthesis+ko01230//Biosynthesis of amino acids+ko01100//Metabolic pathways+ko01110//Biosynthesis of secondary metabolites+ko01210//2-Oxocarboxylic acid metabolism;K00815//tyrosine aminotransferase [EC:2.6.1.5]+ko00130//Ubiquinone and other terpenoid-quinone biosynthesis+ko01230//Biosynthes…	piperidine and pyridine alkaloid biosynthesis+ko00350//Tyrosine metabolism+ko01100//Metabolic pathways+ko00950//Isoquinoline alkaloid biosynthesis+ko01110//Biosynthesis of secondary metabolites+ko00270//Cysteine and methionine metabolism+ko00400//Phenylalanine	tyrosine and tryptophan biosynthesis+ko00360//Phenylalanine metabolism;K19026//spatacsin;K20299//vacuolar protein sorting-associated protein 53"
CL5144.Contig10_All jre:108995769 "K11294//nucleolin;K14677//aminoacylase [EC:3.5.1.14]+ko00220//Arginine biosynthesis+ko01230//Biosynthesis of amino acids+ko01100//Metabolic pathways+ko01110//Biosynthesis of secondary metabolites+ko01210//2-Oxocarboxylic acid metabolism;K00815//tyrosine aminotransferase [EC:2.6.1.5]+ko00130//Ubiquinone and other terpenoid-quinone biosynthesis+ko01230//Biosynthes…	piperidine and pyridine alkaloid biosynthesis+ko00350//Tyrosine metabolism+ko01100//Metabolic pathways+ko00950//Isoquinoline alkaloid biosynthesis+ko01110//Biosynthesis of secondary metabolites+ko00270//Cysteine and methionine metabolism+ko00400//Phenylalanine	tyrosine and tryptophan biosynthesis+ko00360//Phenylalanine metabolism;K19026//spatacsin;K20299//vacuolar protein sorting-associated protein 53"
CL5144.Contig11_All ats:109773794 K00679//phospholipid:diacylglycerol acyltransferase [EC:2.3.1.158]+ko01100//Metabolic pathways+ko00561//Glycerolipid metabolism;K14209//solute carrier family 36 (proton-coupled amino acid transporter);K01188//beta-glucosidase [EC:3.2.1.21]+ko01100//Metabolic pathways+ko00500//Starch and sucrose metabolism+ko01110//Biosynthesis of secondary metabolites+ko00460//Cy…
CL5144.Contig11_All aly:ARALYDRAFT_316517 K00679//phospholipid:diacylglycerol acyltransferase [EC:2.3.1.158]+ko01100//Metabolic pathways+ko00561//Glycerolipid metabolism;K14209//solute carrier family 36 (proton-coupled amino acid transporter);K01188//beta-glucosidase [EC:3.2.1.21]+ko01100//Metabolic pathways+ko00500//Starch and sucrose metabolism+ko01110//Biosynthesis of secondary metabolites+ko0…
CL5144.Contig11_All ats:109762802 K00679//phospholipid:diacylglycerol acyltransferase [EC:2.3.1.158]+ko01100//Metabolic pathways+ko00561//Glycerolipid metabolism;K14209//solute carrier family 36 (proton-coupled amino acid transporter);K01188//beta-glucosidase [EC:3.2.1.21]+ko01100//Metabolic pathways+ko00500//Starch and sucrose metabolism+ko01110//Biosynthesis of secondary metabolites+ko00460//Cy…
CL5144.Contig11_All sot:102592229 K00679//phospholipid:diacylglycerol acyltransferase [EC:2.3.1.158]+ko01100//Metabolic pathways+ko00561//Glycerolipid metabolism;K14209//solute carrier family 36 (proton-coupled amino acid transporter);K01188//beta-glucosidase [EC:3.2.1.21]+ko01100//Metabolic pathways+ko00500//Starch and sucrose metabolism+ko01110//Biosynthesis of secondary metabolites+ko00460//Cy…
CL5144.Contig12_All bvg:104891474 "K00815//tyrosine aminotransferase [EC:2.6.1.5]+ko00130//Ubiquinone and other terpenoid-quinone biosynthesis+ko01230//Biosynthesis of amino acids+ko00960//Tropane	piperidine and pyridine alkaloid biosynthesis+ko00350//Tyrosine metabolism+ko01100//Metabolic pathways+ko00950//Isoquinoline alkaloid biosynthesis+ko01110//Biosynthesis of secondary metabolites+ko00270//Cysteine and methionine metabolism+ko00400//Phenylalanine	tyrosine and tryptophan biosynthesis+ko00360//Phenylalanine metabolism;K14209//solute carrier family 36 (proton-coupled amino acid transporter);K01188//beta-glucosidase [EC:3.2.1.21]+ko01100//Metabolic pathways+ko00500//Starch and sucrose metabolism+ko01110//Biosynthesis of secondary metabolites+ko00460//Cyanoamino acid metabolism+ko00940//Phenylpropanoid biosynthesis"
CL5144.Contig12_All ats:109773794 "K00815//tyrosine aminotransferase [EC:2.6.1.5]+ko00130//Ubiquinone and other terpenoid-quinone biosynthesis+ko01230//Biosynthesis of amino acids+ko00960//Tropane	piperidine and pyridine alkaloid biosynthesis+ko00350//Tyrosine metabolism+ko01100//Metabolic pathways+ko00950//Isoquinoline alkaloid biosynthesis+ko01110//Biosynthesis of secondary metabolites+ko00270//Cysteine and methionine metabolism+ko00400//Phenylalanine	tyrosine and tryptophan biosynthesis+ko00360//Phenylalanine metabolism;K14209//solute carrier family 36 (proton-coupled amino acid transporter);K01188//beta-glucosidase [EC:3.2.1.21]+ko01100//Metabolic pathways+ko00500//Starch and sucrose metabolism+ko01110//Biosynthesis of secondary metabolites+ko00460//Cyanoamino acid metabolism+ko00940//Phenylpropanoid biosynthesis"
CL5144.Contig12_All aly:ARALYDRAFT_316517 "K00815//tyrosine aminotransferase [EC:2.6.1.5]+ko00130//Ubiquinone and other terpenoid-quinone biosynthesis+ko01230//Biosynthesis of amino acids+ko00960//Tropane	piperidine and pyridine alkaloid biosynthesis+ko00350//Tyrosine metabolism+ko01100//Metabolic pathways+ko00950//Isoquinoline alkaloid biosynthesis+ko01110//Biosynthesis of secondary metabolites+ko00270//Cysteine and methionine metabolism+ko00400//Phenylalanine	tyrosine and tryptophan biosynthesis+ko00360//Phenylalanine metabolism;K14209//solute carrier family 36 (proton-coupled amino acid transporter);K01188//beta-glucosidase [EC:3.2.1.21]+ko01100//Metabolic pathways+ko00500//Starch and sucrose metabolism+ko01110//Biosynthesis of secondary metabolites+ko00460//Cyanoamino acid metabolism+ko00940//Phenylpropanoid biosynthesis"
CL5144.Contig12_All nta:107760795 "K00815//tyrosine aminotransferase [EC:2.6.1.5]+ko00130//Ubiquinone and other terpenoid-quinone biosynthesis+ko01230//Biosynthesis of amino acids+ko00960//Tropane	piperidine and pyridine alkaloid biosynthesis+ko00350//Tyrosine metabolism+ko01100//Metabolic pathways+ko00950//Isoquinoline alkaloid biosynthesis+ko01110//Biosynthesis of secondary metabolites+ko00270//Cysteine and methionine metabolism+ko00400//Phenylalanine	tyrosine and tryptophan biosynthesis+ko00360//Phenylalanine metabolism;K14209//solute carrier family 36 (proton-coupled amino acid transporter);K01188//beta-glucosidase [EC:3.2.1.21]+ko01100//Metabolic pathways+ko00500//Starch and sucrose metabolism+ko01110//Biosynthesis of secondary metabolites+ko00460//Cyanoamino acid metabolism+ko00940//Phenylpropanoid biosynthesis"
CL5144.Contig12_All ghi:107892630 "K00815//tyrosine aminotransferase [EC:2.6.1.5]+ko00130//Ubiquinone and other terpenoid-quinone biosynthesis+ko01230//Biosynthesis of amino acids+ko00960//Tropane	piperidine and pyridine alkaloid biosynthesis+ko00350//Tyrosine metabolism+ko01100//Metabolic pathways+ko00950//Isoquinoline alkaloid biosynthesis+ko01110//Biosynthesis of secondary metabolites+ko00270//Cysteine and methionine metabolism+ko00400//Phenylalanine	tyrosine and tryptophan biosynthesis+ko00360//Phenylalanine metabolism;K14209//solute carrier family 36 (proton-coupled amino acid transporter);K01188//beta-glucosidase [EC:3.2.1.21]+ko01100//Metabolic pathways+ko00500//Starch and sucrose metabolism+ko01110//Biosynthesis of secondary metabolites+ko00460//Cyanoamino acid metabolism+ko00940//Phenylpropanoid biosynthesis"
CL5144.Contig13_All bvg:104891474 "K00815//tyrosine aminotransferase [EC:2.6.1.5]+ko00130//Ubiquinone and other terpenoid-quinone biosynthesis+ko01230//Biosynthesis of amino acids+ko00960//Tropane	piperidine and pyridine alkaloid biosynthesis+ko00350//Tyrosine metabolism+ko01100//Metabolic pathways+ko00950//Isoquinoline alkaloid biosynthesis+ko01110//Biosynthesis of secondary metabolites+ko00270//Cysteine and methionine metabolism+ko00400//Phenylalanine	tyrosine and tryptophan biosynthesis+ko00360//Phenylalanine metabolism;K14209//solute carrier family 36 (proton-coupled amino acid transporter);K19026//spatacsin;K14677//aminoacylase [EC:3.5.1.14]+ko00220//Arginine biosynthesis+ko01230//Biosynthesis of amino acids+ko01100//Metabolic pathways+ko01110//Biosynthesis of secondary metabolites+ko01210//2-Oxocarboxylic acid metabolism"
CL5144.Contig13_All ats:109773794 "K00815//tyrosine aminotransferase [EC:2.6.1.5]+ko00130//Ubiquinone and other terpenoid-quinone biosynthesis+ko01230//Biosynthesis of amino acids+ko00960//Tropane	piperidine and pyridine alkaloid biosynthesis+ko00350//Tyrosine metabolism+ko01100//Metabolic pathways+ko00950//Isoquinoline alkaloid biosynthesis+ko01110//Biosynthesis of secondary metabolites+ko00270//Cysteine and methionine metabolism+ko00400//Phenylalanine	tyrosine and tryptophan biosynthesis+ko00360//Phenylalanine metabolism;K14209//solute carrier family 36 (proton-coupled amino acid transporter);K19026//spatacsin;K14677//aminoacylase [EC:3.5.1.14]+ko00220//Arginine biosynthesis+ko01230//Biosynthesis of amino acids+ko01100//Metabolic pathways+ko01110//Biosynthesis of secondary metabolites+ko01210//2-Oxocarboxylic acid metabolism"
CL5144.Contig13_All nta:107760795 "K00815//tyrosine aminotransferase [EC:2.6.1.5]+ko00130//Ubiquinone and other terpenoid-quinone biosynthesis+ko01230//Biosynthesis of amino acids+ko00960//Tropane	piperidine and pyridine alkaloid biosynthesis+ko00350//Tyrosine metabolism+ko01100//Metabolic pathways+ko00950//Isoquinoline alkaloid biosynthesis+ko01110//Biosynthesis of secondary metabolites+ko00270//Cysteine and methionine metabolism+ko00400//Phenylalanine	tyrosine and tryptophan biosynthesis+ko00360//Phenylalanine metabolism;K14209//solute carrier family 36 (proton-coupled amino acid transporter);K19026//spatacsin;K14677//aminoacylase [EC:3.5.1.14]+ko00220//Arginine biosynthesis+ko01230//Biosynthesis of amino acids+ko01100//Metabolic pathways+ko01110//Biosynthesis of secondary metabolites+ko01210//2-Oxocarboxylic acid metabolism"
CL5144.Contig13_All ghi:107892630 "K00815//tyrosine aminotransferase [EC:2.6.1.5]+ko00130//Ubiquinone and other terpenoid-quinone biosynthesis+ko01230//Biosynthesis of amino acids+ko00960//Tropane	piperidine and pyridine alkaloid biosynthesis+ko00350//Tyrosine metabolism+ko01100//Metabolic pathways+ko00950//Isoquinoline alkaloid biosynthesis+ko01110//Biosynthesis of secondary metabolites+ko00270//Cysteine and methionine metabolism+ko00400//Phenylalanine	tyrosine and tryptophan biosynthesis+ko00360//Phenylalanine metabolism;K14209//solute carrier family 36 (proton-coupled amino acid transporter);K19026//spatacsin;K14677//aminoacylase [EC:3.5.1.14]+ko00220//Arginine biosynthesis+ko01230//Biosynthesis of amino acids+ko01100//Metabolic pathways+ko01110//Biosynthesis of secondary metabolites+ko01210//2-Oxocarboxylic acid metabolism"
CL5144.Contig14_All bvg:104891474 "K00815//tyrosine aminotransferase [EC:2.6.1.5]+ko00130//Ubiquinone and other terpenoid-quinone biosynthesis+ko01230//Biosynthesis of amino acids+ko00960//Tropane	piperidine and pyridine alkaloid biosynthesis+ko00350//Tyrosine metabolism+ko01100//Metabolic pathways+ko00950//Isoquinoline alkaloid biosynthesis+ko01110//Biosynthesis of secondary metabolites+ko00270//Cysteine and methionine metabolism+ko00400//Phenylalanine	tyrosine and tryptophan biosynthesis+ko00360//Phenylalanine metabolism;K14209//solute carrier family 36 (proton-coupled amino acid transporter);K19026//spatacsin;K14677//aminoacylase [EC:3.5.1.14]+ko00220//Arginine biosynthesis+ko01230//Biosynthesis of amino acids+ko01100//Metabolic pathways+ko01110//Biosynthesis of secondary metabolites+ko01210//2-Oxocarboxylic acid metabolism"
CL5144.Contig14_All ats:109773794 "K00815//tyrosine aminotransferase [EC:2.6.1.5]+ko00130//Ubiquinone and other terpenoid-quinone biosynthesis+ko01230//Biosynthesis of amino acids+ko00960//Tropane	piperidine and pyridine alkaloid biosynthesis+ko00350//Tyrosine metabolism+ko01100//Metabolic pathways+ko00950//Isoquinoline alkaloid biosynthesis+ko01110//Biosynthesis of secondary metabolites+ko00270//Cysteine and methionine metabolism+ko00400//Phenylalanine	tyrosine and tryptophan biosynthesis+ko00360//Phenylalanine metabolism;K14209//solute carrier family 36 (proton-coupled amino acid transporter);K19026//spatacsin;K14677//aminoacylase [EC:3.5.1.14]+ko00220//Arginine biosynthesis+ko01230//Biosynthesis of amino acids+ko01100//Metabolic pathways+ko01110//Biosynthesis of secondary metabolites+ko01210//2-Oxocarboxylic acid metabolism"
CL5144.Contig14_All nta:107760795 "K00815//tyrosine aminotransferase [EC:2.6.1.5]+ko00130//Ubiquinone and other terpenoid-quinone biosynthesis+ko01230//Biosynthesis of amino acids+ko00960//Tropane	piperidine and pyridine alkaloid biosynthesis+ko00350//Tyrosine metabolism+ko01100//Metabolic pathways+ko00950//Isoquinoline alkaloid biosynthesis+ko01110//Biosynthesis of secondary metabolites+ko00270//Cysteine and methionine metabolism+ko00400//Phenylalanine	tyrosine and tryptophan biosynthesis+ko00360//Phenylalanine metabolism;K14209//solute carrier family 36 (proton-coupled amino acid transporter);K19026//spatacsin;K14677//aminoacylase [EC:3.5.1.14]+ko00220//Arginine biosynthesis+ko01230//Biosynthesis of amino acids+ko01100//Metabolic pathways+ko01110//Biosynthesis of secondary metabolites+ko01210//2-Oxocarboxylic acid metabolism"
CL5144.Contig14_All ghi:107892630 "K00815//tyrosine aminotransferase [EC:2.6.1.5]+ko00130//Ubiquinone and other terpenoid-quinone biosynthesis+ko01230//Biosynthesis of amino acids+ko00960//Tropane	piperidine and pyridine alkaloid biosynthesis+ko00350//Tyrosine metabolism+ko01100//Metabolic pathways+ko00950//Isoquinoline alkaloid biosynthesis+ko01110//Biosynthesis of secondary metabolites+ko00270//Cysteine and methionine metabolism+ko00400//Phenylalanine	tyrosine and tryptophan biosynthesis+ko00360//Phenylalanine metabolism;K14209//solute carrier family 36 (proton-coupled amino acid transporter);K19026//spatacsin;K14677//aminoacylase [EC:3.5.1.14]+ko00220//Arginine biosynthesis+ko01230//Biosynthesis of amino acids+ko01100//Metabolic pathways+ko01110//Biosynthesis of secondary metabolites+ko01210//2-Oxocarboxylic acid metabolism"
CL5144.Contig15_All bvg:104891474 "K00815//tyrosine aminotransferase [EC:2.6.1.5]+ko00130//Ubiquinone and other terpenoid-quinone biosynthesis+ko01230//Biosynthesis of amino acids+ko00960//Tropane	piperidine and pyridine alkaloid biosynthesis+ko00350//Tyrosine metabolism+ko01100//Metabolic pathways+ko00950//Isoquinoline alkaloid biosynthesis+ko01110//Biosynthesis of secondary metabolites+ko00270//Cysteine and methionine metabolism+ko00400//Phenylalanine	tyrosine and tryptophan biosynthesis+ko00360//Phenylalanine metabolism;K11294//nucleolin;K14209//solute carrier family 36 (proton-coupled amino acid transporter);K19026//spatacsin"
CL5144.Contig15_All ini:109185820 "K00815//tyrosine aminotransferase [EC:2.6.1.5]+ko00130//Ubiquinone and other terpenoid-quinone biosynthesis+ko01230//Biosynthesis of amino acids+ko00960//Tropane	piperidine and pyridine alkaloid biosynthesis+ko00350//Tyrosine metabolism+ko01100//Metabolic pathways+ko00950//Isoquinoline alkaloid biosynthesis+ko01110//Biosynthesis of secondary metabolites+ko00270//Cysteine and methionine metabolism+ko00400//Phenylalanine	tyrosine and tryptophan biosynthesis+ko00360//Phenylalanine metabolism;K11294//nucleolin;K14209//solute carrier family 36 (proton-coupled amino acid transporter);K19026//spatacsin"
CL5144.Contig15_All ats:109773794 "K00815//tyrosine aminotransferase [EC:2.6.1.5]+ko00130//Ubiquinone and other terpenoid-quinone biosynthesis+ko01230//Biosynthesis of amino acids+ko00960//Tropane	piperidine and pyridine alkaloid biosynthesis+ko00350//Tyrosine metabolism+ko01100//Metabolic pathways+ko00950//Isoquinoline alkaloid biosynthesis+ko01110//Biosynthesis of secondary metabolites+ko00270//Cysteine and methionine metabolism+ko00400//Phenylalanine	tyrosine and tryptophan biosynthesis+ko00360//Phenylalanine metabolism;K11294//nucleolin;K14209//solute carrier family 36 (proton-coupled amino acid transporter);K19026//spatacsin"
CL5144.Contig15_All nta:107760795 "K00815//tyrosine aminotransferase [EC:2.6.1.5]+ko00130//Ubiquinone and other terpenoid-quinone biosynthesis+ko01230//Biosynthesis of amino acids+ko00960//Tropane	piperidine and pyridine alkaloid biosynthesis+ko00350//Tyrosine metabolism+ko01100//Metabolic pathways+ko00950//Isoquinoline alkaloid biosynthesis+ko01110//Biosynthesis of secondary metabolites+ko00270//Cysteine and methionine metabolism+ko00400//Phenylalanine	tyrosine and tryptophan biosynthesis+ko00360//Phenylalanine metabolism;K11294//nucleolin;K14209//solute carrier family 36 (proton-coupled amino acid transporter);K19026//spatacsin"
CL5144.Contig15_All ghi:107892630 "K00815//tyrosine aminotransferase [EC:2.6.1.5]+ko00130//Ubiquinone and other terpenoid-quinone biosynthesis+ko01230//Biosynthesis of amino acids+ko00960//Tropane	piperidine and pyridine alkaloid biosynthesis+ko00350//Tyrosine metabolism+ko01100//Metabolic pathways+ko00950//Isoquinoline alkaloid biosynthesis+ko01110//Biosynthesis of secondary metabolites+ko00270//Cysteine and methionine metabolism+ko00400//Phenylalanine	tyrosine and tryptophan biosynthesis+ko00360//Phenylalanine metabolism;K11294//nucleolin;K14209//solute carrier family 36 (proton-coupled amino acid transporter);K19026//spatacsin"
CL5144.Contig16_All bvg:104891474 "K00815//tyrosine aminotransferase [EC:2.6.1.5]+ko00130//Ubiquinone and other terpenoid-quinone biosynthesis+ko01230//Biosynthesis of amino acids+ko00960//Tropane	piperidine and pyridine alkaloid biosynthesis+ko00350//Tyrosine metabolism+ko01100//Metabolic pathways+ko00950//Isoquinoline alkaloid biosynthesis+ko01110//Biosynthesis of secondary metabolites+ko00270//Cysteine and methionine metabolism+ko00400//Phenylalanine	tyrosine and tryptophan biosynthesis+ko00360//Phenylalanine metabolism;K11294//nucleolin;K14209//solute carrier family 36 (proton-coupled amino acid transporter);K19026//spatacsin"
CL5144.Contig16_All ini:109185820 "K00815//tyrosine aminotransferase [EC:2.6.1.5]+ko00130//Ubiquinone and other terpenoid-quinone biosynthesis+ko01230//Biosynthesis of amino acids+ko00960//Tropane	piperidine and pyridine alkaloid biosynthesis+ko00350//Tyrosine metabolism+ko01100//Metabolic pathways+ko00950//Isoquinoline alkaloid biosynthesis+ko01110//Biosynthesis of secondary metabolites+ko00270//Cysteine and methionine metabolism+ko00400//Phenylalanine	tyrosine and tryptophan biosynthesis+ko00360//Phenylalanine metabolism;K11294//nucleolin;K14209//solute carrier family 36 (proton-coupled amino acid transporter);K19026//spatacsin"
CL5144.Contig16_All ats:109773794 "K00815//tyrosine aminotransferase [EC:2.6.1.5]+ko00130//Ubiquinone and other terpenoid-quinone biosynthesis+ko01230//Biosynthesis of amino acids+ko00960//Tropane	piperidine and pyridine alkaloid biosynthesis+ko00350//Tyrosine metabolism+ko01100//Metabolic pathways+ko00950//Isoquinoline alkaloid biosynthesis+ko01110//Biosynthesis of secondary metabolites+ko00270//Cysteine and methionine metabolism+ko00400//Phenylalanine	tyrosine and tryptophan biosynthesis+ko00360//Phenylalanine metabolism;K11294//nucleolin;K14209//solute carrier family 36 (proton-coupled amino acid transporter);K19026//spatacsin"
CL5144.Contig16_All nta:107760795 "K00815//tyrosine aminotransferase [EC:2.6.1.5]+ko00130//Ubiquinone and other terpenoid-quinone biosynthesis+ko01230//Biosynthesis of amino acids+ko00960//Tropane	piperidine and pyridine alkaloid biosynthesis+ko00350//Tyrosine metabolism+ko01100//Metabolic pathways+ko00950//Isoquinoline alkaloid biosynthesis+ko01110//Biosynthesis of secondary metabolites+ko00270//Cysteine and methionine metabolism+ko00400//Phenylalanine	tyrosine and tryptophan biosynthesis+ko00360//Phenylalanine metabolism;K11294//nucleolin;K14209//solute carrier family 36 (proton-coupled amino acid transporter);K19026//spatacsin"
CL5144.Contig16_All ghi:107892630 "K00815//tyrosine aminotransferase [EC:2.6.1.5]+ko00130//Ubiquinone and other terpenoid-quinone biosynthesis+ko01230//Biosynthesis of amino acids+ko00960//Tropane	piperidine and pyridine alkaloid biosynthesis+ko00350//Tyrosine metabolism+ko01100//Metabolic pathways+ko00950//Isoquinoline alkaloid biosynthesis+ko01110//Biosynthesis of secondary metabolites+ko00270//Cysteine and methionine metabolism+ko00400//Phenylalanine	tyrosine and tryptophan biosynthesis+ko00360//Phenylalanine metabolism;K11294//nucleolin;K14209//solute carrier family 36 (proton-coupled amino acid transporter);K19026//spatacsin"
CL5243.Contig1_All dcr:108204950 K00083//cinnamyl-alcohol dehydrogenase [EC:1.1.1.195]+ko01100//Metabolic pathways+ko01110//Biosynthesis of secondary metabolites+ko00940//Phenylpropanoid biosynthesis
CL5243.Contig1_All dzi:111308982 K00083//cinnamyl-alcohol dehydrogenase [EC:1.1.1.195]+ko01100//Metabolic pathways+ko01110//Biosynthesis of secondary metabolites+ko00940//Phenylpropanoid biosynthesis
CL5243.Contig1_All jre:108996320 K00083//cinnamyl-alcohol dehydrogenase [EC:1.1.1.195]+ko01100//Metabolic pathways+ko01110//Biosynthesis of secondary metabolites+ko00940//Phenylpropanoid biosynthesis
CL5243.Contig1_All ghi:107938254 K00083//cinnamyl-alcohol dehydrogenase [EC:1.1.1.195]+ko01100//Metabolic pathways+ko01110//Biosynthesis of secondary metabolites+ko00940//Phenylpropanoid biosynthesis
CL5243.Contig1_All gra:105762794 K00083//cinnamyl-alcohol dehydrogenase [EC:1.1.1.195]+ko01100//Metabolic pathways+ko01110//Biosynthesis of secondary metabolites+ko00940//Phenylpropanoid biosynthesis
CL5243.Contig2_All dcr:108225755 K00083//cinnamyl-alcohol dehydrogenase [EC:1.1.1.195]+ko01100//Metabolic pathways+ko01110//Biosynthesis of secondary metabolites+ko00940//Phenylpropanoid biosynthesis
CL5243.Contig2_All jre:108997233 K00083//cinnamyl-alcohol dehydrogenase [EC:1.1.1.195]+ko01100//Metabolic pathways+ko01110//Biosynthesis of secondary metabolites+ko00940//Phenylpropanoid biosynthesis
CL5243.Contig2_All dcr:108204950 K00083//cinnamyl-alcohol dehydrogenase [EC:1.1.1.195]+ko01100//Metabolic pathways+ko01110//Biosynthesis of secondary metabolites+ko00940//Phenylpropanoid biosynthesis
CL5243.Contig2_All vvi:100257308 K00083//cinnamyl-alcohol dehydrogenase [EC:1.1.1.195]+ko01100//Metabolic pathways+ko01110//Biosynthesis of secondary metabolites+ko00940//Phenylpropanoid biosynthesis
CL5243.Contig2_All sind:105169503 K00083//cinnamyl-alcohol dehydrogenase [EC:1.1.1.195]+ko01100//Metabolic pathways+ko01110//Biosynthesis of secondary metabolites+ko00940//Phenylpropanoid biosynthesis
CL5243.Contig3_All dcr:108225755 K00083//cinnamyl-alcohol dehydrogenase [EC:1.1.1.195]+ko01100//Metabolic pathways+ko01110//Biosynthesis of secondary metabolites+ko00940//Phenylpropanoid biosynthesis
CL5243.Contig3_All vvi:100257308 K00083//cinnamyl-alcohol dehydrogenase [EC:1.1.1.195]+ko01100//Metabolic pathways+ko01110//Biosynthesis of secondary metabolites+ko00940//Phenylpropanoid biosynthesis
CL5243.Contig3_All jre:109020364 K00083//cinnamyl-alcohol dehydrogenase [EC:1.1.1.195]+ko01100//Metabolic pathways+ko01110//Biosynthesis of secondary metabolites+ko00940//Phenylpropanoid biosynthesis
CL5243.Contig3_All jre:108997233 K00083//cinnamyl-alcohol dehydrogenase [EC:1.1.1.195]+ko01100//Metabolic pathways+ko01110//Biosynthesis of secondary metabolites+ko00940//Phenylpropanoid biosynthesis
CL5243.Contig3_All cpap:110810438 K00083//cinnamyl-alcohol dehydrogenase [EC:1.1.1.195]+ko01100//Metabolic pathways+ko01110//Biosynthesis of secondary metabolites+ko00940//Phenylpropanoid biosynthesis
CL5243.Contig4_All dcr:108225755 K00083//cinnamyl-alcohol dehydrogenase [EC:1.1.1.195]+ko01100//Metabolic pathways+ko01110//Biosynthesis of secondary metabolites+ko00940//Phenylpropanoid biosynthesis
CL5243.Contig4_All dcr:108204950 K00083//cinnamyl-alcohol dehydrogenase [EC:1.1.1.195]+ko01100//Metabolic pathways+ko01110//Biosynthesis of secondary metabolites+ko00940//Phenylpropanoid biosynthesis
CL5243.Contig4_All oeu:111387805 K00083//cinnamyl-alcohol dehydrogenase [EC:1.1.1.195]+ko01100//Metabolic pathways+ko01110//Biosynthesis of secondary metabolites+ko00940//Phenylpropanoid biosynthesis
CL5243.Contig4_All egr:104453143 K00083//cinnamyl-alcohol dehydrogenase [EC:1.1.1.195]+ko01100//Metabolic pathways+ko01110//Biosynthesis of secondary metabolites+ko00940//Phenylpropanoid biosynthesis
CL5243.Contig4_All cit:102623110 K00083//cinnamyl-alcohol dehydrogenase [EC:1.1.1.195]+ko01100//Metabolic pathways+ko01110//Biosynthesis of secondary metabolites+ko00940//Phenylpropanoid biosynthesis
CL5317.Contig1_All dcr:108207600 K22395//cinnamyl-alcohol dehydrogenase [EC:1.1.1.195]+ko01100//Metabolic pathways+ko01110//Biosynthesis of secondary metabolites+ko00940//Phenylpropanoid biosynthesis
CL5317.Contig1_All dcr:108207598 K22395//cinnamyl-alcohol dehydrogenase [EC:1.1.1.195]+ko01100//Metabolic pathways+ko01110//Biosynthesis of secondary metabolites+ko00940//Phenylpropanoid biosynthesis
CL5317.Contig1_All dcr:108207597 K22395//cinnamyl-alcohol dehydrogenase [EC:1.1.1.195]+ko01100//Metabolic pathways+ko01110//Biosynthesis of secondary metabolites+ko00940//Phenylpropanoid biosynthesis
CL5317.Contig1_All dcr:108207601 K22395//cinnamyl-alcohol dehydrogenase [EC:1.1.1.195]+ko01100//Metabolic pathways+ko01110//Biosynthesis of secondary metabolites+ko00940//Phenylpropanoid biosynthesis
CL5317.Contig1_All dcr:108207596 K22395//cinnamyl-alcohol dehydrogenase [EC:1.1.1.195]+ko01100//Metabolic pathways+ko01110//Biosynthesis of secondary metabolites+ko00940//Phenylpropanoid biosynthesis
CL5317.Contig2_All dcr:108207598 K22395//cinnamyl-alcohol dehydrogenase [EC:1.1.1.195]+ko01100//Metabolic pathways+ko01110//Biosynthesis of secondary metabolites+ko00940//Phenylpropanoid biosynthesis
CL5317.Contig2_All dcr:108207601 K22395//cinnamyl-alcohol dehydrogenase [EC:1.1.1.195]+ko01100//Metabolic pathways+ko01110//Biosynthesis of secondary metabolites+ko00940//Phenylpropanoid biosynthesis
CL5317.Contig2_All dcr:108207600 K22395//cinnamyl-alcohol dehydrogenase [EC:1.1.1.195]+ko01100//Metabolic pathways+ko01110//Biosynthesis of secondary metabolites+ko00940//Phenylpropanoid biosynthesis
CL5317.Contig2_All dcr:108207597 K22395//cinnamyl-alcohol dehydrogenase [EC:1.1.1.195]+ko01100//Metabolic pathways+ko01110//Biosynthesis of secondary metabolites+ko00940//Phenylpropanoid biosynthesis
CL5317.Contig2_All dcr:108200128 K22395//cinnamyl-alcohol dehydrogenase [EC:1.1.1.195]+ko01100//Metabolic pathways+ko01110//Biosynthesis of secondary metabolites+ko00940//Phenylpropanoid biosynthesis
CL5331.Contig3_All bna:106442438 K22804//structural maintenance of chromosomes protein 6;K01188//beta-glucosidase [EC:3.2.1.21]+ko01100//Metabolic pathways+ko00500//Starch and sucrose metabolism+ko01110//Biosynthesis of secondary metabolites+ko00460//Cyanoamino acid metabolism+ko00940//Phenylpropanoid biosynthesis;K18195//rhamnogalacturonan endolyase [EC:4.2.2.23];K22048//mechanosensitive ion cha…
CL5331.Contig3_All bna:106394339 K22804//structural maintenance of chromosomes protein 6;K01188//beta-glucosidase [EC:3.2.1.21]+ko01100//Metabolic pathways+ko00500//Starch and sucrose metabolism+ko01110//Biosynthesis of secondary metabolites+ko00460//Cyanoamino acid metabolism+ko00940//Phenylpropanoid biosynthesis;K18195//rhamnogalacturonan endolyase [EC:4.2.2.23];K22048//mechanosensitive ion cha…
CL5331.Contig3_All thj:104807150 K22804//structural maintenance of chromosomes protein 6;K01188//beta-glucosidase [EC:3.2.1.21]+ko01100//Metabolic pathways+ko00500//Starch and sucrose metabolism+ko01110//Biosynthesis of secondary metabolites+ko00460//Cyanoamino acid metabolism+ko00940//Phenylpropanoid biosynthesis;K18195//rhamnogalacturonan endolyase [EC:4.2.2.23];K22048//mechanosensitive ion cha…
CL5331.Contig3_All bna:106453939 K22804//structural maintenance of chromosomes protein 6;K01188//beta-glucosidase [EC:3.2.1.21]+ko01100//Metabolic pathways+ko00500//Starch and sucrose metabolism+ko01110//Biosynthesis of secondary metabolites+ko00460//Cyanoamino acid metabolism+ko00940//Phenylpropanoid biosynthesis;K18195//rhamnogalacturonan endolyase [EC:4.2.2.23];K22048//mechanosensitive ion cha…
CL5331.Contig3_All nta:107760795 K22804//structural maintenance of chromosomes protein 6;K01188//beta-glucosidase [EC:3.2.1.21]+ko01100//Metabolic pathways+ko00500//Starch and sucrose metabolism+ko01110//Biosynthesis of secondary metabolites+ko00460//Cyanoamino acid metabolism+ko00940//Phenylpropanoid biosynthesis;K18195//rhamnogalacturonan endolyase [EC:4.2.2.23];K22048//mechanosensitive ion cha…
CL5331.Contig4_All bna:106442438 K22804//structural maintenance of chromosomes protein 6;K01188//beta-glucosidase [EC:3.2.1.21]+ko01100//Metabolic pathways+ko00500//Starch and sucrose metabolism+ko01110//Biosynthesis of secondary metabolites+ko00460//Cyanoamino acid metabolism+ko00940//Phenylpropanoid biosynthesis;K22048//mechanosensitive ion channel protein 4/5/6/7/8/9/10;K18195//rhamnogalacturo…
CL5331.Contig4_All bna:106394339 K22804//structural maintenance of chromosomes protein 6;K01188//beta-glucosidase [EC:3.2.1.21]+ko01100//Metabolic pathways+ko00500//Starch and sucrose metabolism+ko01110//Biosynthesis of secondary metabolites+ko00460//Cyanoamino acid metabolism+ko00940//Phenylpropanoid biosynthesis;K22048//mechanosensitive ion channel protein 4/5/6/7/8/9/10;K18195//rhamnogalacturo…
CL5331.Contig4_All bna:106453939 K22804//structural maintenance of chromosomes protein 6;K01188//beta-glucosidase [EC:3.2.1.21]+ko01100//Metabolic pathways+ko00500//Starch and sucrose metabolism+ko01110//Biosynthesis of secondary metabolites+ko00460//Cyanoamino acid metabolism+ko00940//Phenylpropanoid biosynthesis;K22048//mechanosensitive ion channel protein 4/5/6/7/8/9/10;K18195//rhamnogalacturo…
CL5331.Contig4_All thj:104807150 K22804//structural maintenance of chromosomes protein 6;K01188//beta-glucosidase [EC:3.2.1.21]+ko01100//Metabolic pathways+ko00500//Starch and sucrose metabolism+ko01110//Biosynthesis of secondary metabolites+ko00460//Cyanoamino acid metabolism+ko00940//Phenylpropanoid biosynthesis;K22048//mechanosensitive ion channel protein 4/5/6/7/8/9/10;K18195//rhamnogalacturo…
CL5331.Contig4_All ini:109185820 K22804//structural maintenance of chromosomes protein 6;K01188//beta-glucosidase [EC:3.2.1.21]+ko01100//Metabolic pathways+ko00500//Starch and sucrose metabolism+ko01110//Biosynthesis of secondary metabolites+ko00460//Cyanoamino acid metabolism+ko00940//Phenylpropanoid biosynthesis;K22048//mechanosensitive ion channel protein 4/5/6/7/8/9/10;K18195//rhamnogalacturo…
CL5398.Contig4_All mcha:111014153 "K10706//senataxin [EC:3.6.4.-];K09754//coumaroylquinate(coumaroylshikimate) 3'-monooxygenase [EC:1.14.13.36]+ko01100//Metabolic pathways+ko01110//Biosynthesis of secondary metabolites+ko00940//Phenylpropanoid biosynthesis+ko00941//Flavonoid biosynthesis+ko00945//Stilbenoid	diarylheptanoid and gingerol biosynthesis"
CL5398.Contig4_All bna:106386334 "K10706//senataxin [EC:3.6.4.-];K09754//coumaroylquinate(coumaroylshikimate) 3'-monooxygenase [EC:1.14.13.36]+ko01100//Metabolic pathways+ko01110//Biosynthesis of secondary metabolites+ko00940//Phenylpropanoid biosynthesis+ko00941//Flavonoid biosynthesis+ko00945//Stilbenoid	diarylheptanoid and gingerol biosynthesis"
CL5418.Contig1_All sly:101264863 "K00815//tyrosine aminotransferase [EC:2.6.1.5]+ko00130//Ubiquinone and other terpenoid-quinone biosynthesis+ko01230//Biosynthesis of amino acids+ko00960//Tropane	piperidine and pyridine alkaloid biosynthesis+ko00350//Tyrosine metabolism+ko01100//Metabolic pathways+ko00950//Isoquinoline alkaloid biosynthesis+ko01110//Biosynthesis of secondary metabolites+ko00270//Cysteine and methionine metabolism+ko00400//Phenylalanine	tyrosine and tryptophan biosynthesis+ko00360//Phenylalanine metabolism"
CL5418.Contig1_All spen:107031866 "K00815//tyrosine aminotransferase [EC:2.6.1.5]+ko00130//Ubiquinone and other terpenoid-quinone biosynthesis+ko01230//Biosynthesis of amino acids+ko00960//Tropane	piperidine and pyridine alkaloid biosynthesis+ko00350//Tyrosine metabolism+ko01100//Metabolic pathways+ko00950//Isoquinoline alkaloid biosynthesis+ko01110//Biosynthesis of secondary metabolites+ko00270//Cysteine and methionine metabolism+ko00400//Phenylalanine	tyrosine and tryptophan biosynthesis+ko00360//Phenylalanine metabolism"
CL5418.Contig1_All ini:109188345 "K00815//tyrosine aminotransferase [EC:2.6.1.5]+ko00130//Ubiquinone and other terpenoid-quinone biosynthesis+ko01230//Biosynthesis of amino acids+ko00960//Tropane	piperidine and pyridine alkaloid biosynthesis+ko00350//Tyrosine metabolism+ko01100//Metabolic pathways+ko00950//Isoquinoline alkaloid biosynthesis+ko01110//Biosynthesis of secondary metabolites+ko00270//Cysteine and methionine metabolism+ko00400//Phenylalanine	tyrosine and tryptophan biosynthesis+ko00360//Phenylalanine metabolism"
CL5418.Contig1_All sot:102590152 "K00815//tyrosine aminotransferase [EC:2.6.1.5]+ko00130//Ubiquinone and other terpenoid-quinone biosynthesis+ko01230//Biosynthesis of amino acids+ko00960//Tropane	piperidine and pyridine alkaloid biosynthesis+ko00350//Tyrosine metabolism+ko01100//Metabolic pathways+ko00950//Isoquinoline alkaloid biosynthesis+ko01110//Biosynthesis of secondary metabolites+ko00270//Cysteine and methionine metabolism+ko00400//Phenylalanine	tyrosine and tryptophan biosynthesis+ko00360//Phenylalanine metabolism"
CL5418.Contig1_All nta:107776772 "K00815//tyrosine aminotransferase [EC:2.6.1.5]+ko00130//Ubiquinone and other terpenoid-quinone biosynthesis+ko01230//Biosynthesis of amino acids+ko00960//Tropane	piperidine and pyridine alkaloid biosynthesis+ko00350//Tyrosine metabolism+ko01100//Metabolic pathways+ko00950//Isoquinoline alkaloid biosynthesis+ko01110//Biosynthesis of secondary metabolites+ko00270//Cysteine and methionine metabolism+ko00400//Phenylalanine	tyrosine and tryptophan biosynthesis+ko00360//Phenylalanine metabolism"
CL5418.Contig2_All dcr:108224044 "K00815//tyrosine aminotransferase [EC:2.6.1.5]+ko00130//Ubiquinone and other terpenoid-quinone biosynthesis+ko01230//Biosynthesis of amino acids+ko00960//Tropane	piperidine and pyridine alkaloid biosynthesis+ko00350//Tyrosine metabolism+ko01100//Metabolic pathways+ko00950//Isoquinoline alkaloid biosynthesis+ko01110//Biosynthesis of secondary metabolites+ko00270//Cysteine and methionine metabolism+ko00400//Phenylalanine	tyrosine and tryptophan biosynthesis+ko00360//Phenylalanine metabolism"
CL5418.Contig2_All spen:107031866 "K00815//tyrosine aminotransferase [EC:2.6.1.5]+ko00130//Ubiquinone and other terpenoid-quinone biosynthesis+ko01230//Biosynthesis of amino acids+ko00960//Tropane	piperidine and pyridine alkaloid biosynthesis+ko00350//Tyrosine metabolism+ko01100//Metabolic pathways+ko00950//Isoquinoline alkaloid biosynthesis+ko01110//Biosynthesis of secondary metabolites+ko00270//Cysteine and methionine metabolism+ko00400//Phenylalanine	tyrosine and tryptophan biosynthesis+ko00360//Phenylalanine metabolism"
CL5418.Contig2_All sly:101264863 "K00815//tyrosine aminotransferase [EC:2.6.1.5]+ko00130//Ubiquinone and other terpenoid-quinone biosynthesis+ko01230//Biosynthesis of amino acids+ko00960//Tropane	piperidine and pyridine alkaloid biosynthesis+ko00350//Tyrosine metabolism+ko01100//Metabolic pathways+ko00950//Isoquinoline alkaloid biosynthesis+ko01110//Biosynthesis of secondary metabolites+ko00270//Cysteine and methionine metabolism+ko00400//Phenylalanine	tyrosine and tryptophan biosynthesis+ko00360//Phenylalanine metabolism"
CL5418.Contig2_All sot:102590152 "K00815//tyrosine aminotransferase [EC:2.6.1.5]+ko00130//Ubiquinone and other terpenoid-quinone biosynthesis+ko01230//Biosynthesis of amino acids+ko00960//Tropane	piperidine and pyridine alkaloid biosynthesis+ko00350//Tyrosine metabolism+ko01100//Metabolic pathways+ko00950//Isoquinoline alkaloid biosynthesis+ko01110//Biosynthesis of secondary metabolites+ko00270//Cysteine and methionine metabolism+ko00400//Phenylalanine	tyrosine and tryptophan biosynthesis+ko00360//Phenylalanine metabolism"
CL5418.Contig2_All ini:109188345 "K00815//tyrosine aminotransferase [EC:2.6.1.5]+ko00130//Ubiquinone and other terpenoid-quinone biosynthesis+ko01230//Biosynthesis of amino acids+ko00960//Tropane	piperidine and pyridine alkaloid biosynthesis+ko00350//Tyrosine metabolism+ko01100//Metabolic pathways+ko00950//Isoquinoline alkaloid biosynthesis+ko01110//Biosynthesis of secondary metabolites+ko00270//Cysteine and methionine metabolism+ko00400//Phenylalanine	tyrosine and tryptophan biosynthesis+ko00360//Phenylalanine metabolism"
CL5418.Contig3_All spen:107031866 "K00815//tyrosine aminotransferase [EC:2.6.1.5]+ko00130//Ubiquinone and other terpenoid-quinone biosynthesis+ko01230//Biosynthesis of amino acids+ko00960//Tropane	piperidine and pyridine alkaloid biosynthesis+ko00350//Tyrosine metabolism+ko01100//Metabolic pathways+ko00950//Isoquinoline alkaloid biosynthesis+ko01110//Biosynthesis of secondary metabolites+ko00270//Cysteine and methionine metabolism+ko00400//Phenylalanine	tyrosine and tryptophan biosynthesis+ko00360//Phenylalanine metabolism"
CL5418.Contig3_All sly:101264863 "K00815//tyrosine aminotransferase [EC:2.6.1.5]+ko00130//Ubiquinone and other terpenoid-quinone biosynthesis+ko01230//Biosynthesis of amino acids+ko00960//Tropane	piperidine and pyridine alkaloid biosynthesis+ko00350//Tyrosine metabolism+ko01100//Metabolic pathways+ko00950//Isoquinoline alkaloid biosynthesis+ko01110//Biosynthesis of secondary metabolites+ko00270//Cysteine and methionine metabolism+ko00400//Phenylalanine	tyrosine and tryptophan biosynthesis+ko00360//Phenylalanine metabolism"
CL5418.Contig3_All sot:102590152 "K00815//tyrosine aminotransferase [EC:2.6.1.5]+ko00130//Ubiquinone and other terpenoid-quinone biosynthesis+ko01230//Biosynthesis of amino acids+ko00960//Tropane	piperidine and pyridine alkaloid biosynthesis+ko00350//Tyrosine metabolism+ko01100//Metabolic pathways+ko00950//Isoquinoline alkaloid biosynthesis+ko01110//Biosynthesis of secondary metabolites+ko00270//Cysteine and methionine metabolism+ko00400//Phenylalanine	tyrosine and tryptophan biosynthesis+ko00360//Phenylalanine metabolism"
CL5418.Contig3_All ini:109188345 "K00815//tyrosine aminotransferase [EC:2.6.1.5]+ko00130//Ubiquinone and other terpenoid-quinone biosynthesis+ko01230//Biosynthesis of amino acids+ko00960//Tropane	piperidine and pyridine alkaloid biosynthesis+ko00350//Tyrosine metabolism+ko01100//Metabolic pathways+ko00950//Isoquinoline alkaloid biosynthesis+ko01110//Biosynthesis of secondary metabolites+ko00270//Cysteine and methionine metabolism+ko00400//Phenylalanine	tyrosine and tryptophan biosynthesis+ko00360//Phenylalanine metabolism"
CL5418.Contig3_All nta:107776772 "K00815//tyrosine aminotransferase [EC:2.6.1.5]+ko00130//Ubiquinone and other terpenoid-quinone biosynthesis+ko01230//Biosynthesis of amino acids+ko00960//Tropane	piperidine and pyridine alkaloid biosynthesis+ko00350//Tyrosine metabolism+ko01100//Metabolic pathways+ko00950//Isoquinoline alkaloid biosynthesis+ko01110//Biosynthesis of secondary metabolites+ko00270//Cysteine and methionine metabolism+ko00400//Phenylalanine	tyrosine and tryptophan biosynthesis+ko00360//Phenylalanine metabolism"
CL5418.Contig4_All spen:107031866 "K00815//tyrosine aminotransferase [EC:2.6.1.5]+ko00130//Ubiquinone and other terpenoid-quinone biosynthesis+ko01230//Biosynthesis of amino acids+ko00960//Tropane	piperidine and pyridine alkaloid biosynthesis+ko00350//Tyrosine metabolism+ko01100//Metabolic pathways+ko00950//Isoquinoline alkaloid biosynthesis+ko01110//Biosynthesis of secondary metabolites+ko00270//Cysteine and methionine metabolism+ko00400//Phenylalanine	tyrosine and tryptophan biosynthesis+ko00360//Phenylalanine metabolism"
CL5418.Contig4_All sly:101264863 "K00815//tyrosine aminotransferase [EC:2.6.1.5]+ko00130//Ubiquinone and other terpenoid-quinone biosynthesis+ko01230//Biosynthesis of amino acids+ko00960//Tropane	piperidine and pyridine alkaloid biosynthesis+ko00350//Tyrosine metabolism+ko01100//Metabolic pathways+ko00950//Isoquinoline alkaloid biosynthesis+ko01110//Biosynthesis of secondary metabolites+ko00270//Cysteine and methionine metabolism+ko00400//Phenylalanine	tyrosine and tryptophan biosynthesis+ko00360//Phenylalanine metabolism"
CL5418.Contig4_All sot:102590152 "K00815//tyrosine aminotransferase [EC:2.6.1.5]+ko00130//Ubiquinone and other terpenoid-quinone biosynthesis+ko01230//Biosynthesis of amino acids+ko00960//Tropane	piperidine and pyridine alkaloid biosynthesis+ko00350//Tyrosine metabolism+ko01100//Metabolic pathways+ko00950//Isoquinoline alkaloid biosynthesis+ko01110//Biosynthesis of secondary metabolites+ko00270//Cysteine and methionine metabolism+ko00400//Phenylalanine	tyrosine and tryptophan biosynthesis+ko00360//Phenylalanine metabolism"
CL5418.Contig4_All pper:18780545 "K00815//tyrosine aminotransferase [EC:2.6.1.5]+ko00130//Ubiquinone and other terpenoid-quinone biosynthesis+ko01230//Biosynthesis of amino acids+ko00960//Tropane	piperidine and pyridine alkaloid biosynthesis+ko00350//Tyrosine metabolism+ko01100//Metabolic pathways+ko00950//Isoquinoline alkaloid biosynthesis+ko01110//Biosynthesis of secondary metabolites+ko00270//Cysteine and methionine metabolism+ko00400//Phenylalanine	tyrosine and tryptophan biosynthesis+ko00360//Phenylalanine metabolism"
CL5418.Contig4_All jcu:105637437 "K00815//tyrosine aminotransferase [EC:2.6.1.5]+ko00130//Ubiquinone and other terpenoid-quinone biosynthesis+ko01230//Biosynthesis of amino acids+ko00960//Tropane	piperidine and pyridine alkaloid biosynthesis+ko00350//Tyrosine metabolism+ko01100//Metabolic pathways+ko00950//Isoquinoline alkaloid biosynthesis+ko01110//Biosynthesis of secondary metabolites+ko00270//Cysteine and methionine metabolism+ko00400//Phenylalanine	tyrosine and tryptophan biosynthesis+ko00360//Phenylalanine metabolism"
CL5418.Contig5_All spen:107031866 "K00815//tyrosine aminotransferase [EC:2.6.1.5]+ko00130//Ubiquinone and other terpenoid-quinone biosynthesis+ko01230//Biosynthesis of amino acids+ko00960//Tropane	piperidine and pyridine alkaloid biosynthesis+ko00350//Tyrosine metabolism+ko01100//Metabolic pathways+ko00950//Isoquinoline alkaloid biosynthesis+ko01110//Biosynthesis of secondary metabolites+ko00270//Cysteine and methionine metabolism+ko00400//Phenylalanine	tyrosine and tryptophan biosynthesis+ko00360//Phenylalanine metabolism"
CL5418.Contig5_All sly:101264863 "K00815//tyrosine aminotransferase [EC:2.6.1.5]+ko00130//Ubiquinone and other terpenoid-quinone biosynthesis+ko01230//Biosynthesis of amino acids+ko00960//Tropane	piperidine and pyridine alkaloid biosynthesis+ko00350//Tyrosine metabolism+ko01100//Metabolic pathways+ko00950//Isoquinoline alkaloid biosynthesis+ko01110//Biosynthesis of secondary metabolites+ko00270//Cysteine and methionine metabolism+ko00400//Phenylalanine	tyrosine and tryptophan biosynthesis+ko00360//Phenylalanine metabolism"
CL5418.Contig5_All sot:102590152 "K00815//tyrosine aminotransferase [EC:2.6.1.5]+ko00130//Ubiquinone and other terpenoid-quinone biosynthesis+ko01230//Biosynthesis of amino acids+ko00960//Tropane	piperidine and pyridine alkaloid biosynthesis+ko00350//Tyrosine metabolism+ko01100//Metabolic pathways+ko00950//Isoquinoline alkaloid biosynthesis+ko01110//Biosynthesis of secondary metabolites+ko00270//Cysteine and methionine metabolism+ko00400//Phenylalanine	tyrosine and tryptophan biosynthesis+ko00360//Phenylalanine metabolism"
CL5418.Contig5_All pper:18780545 "K00815//tyrosine aminotransferase [EC:2.6.1.5]+ko00130//Ubiquinone and other terpenoid-quinone biosynthesis+ko01230//Biosynthesis of amino acids+ko00960//Tropane	piperidine and pyridine alkaloid biosynthesis+ko00350//Tyrosine metabolism+ko01100//Metabolic pathways+ko00950//Isoquinoline alkaloid biosynthesis+ko01110//Biosynthesis of secondary metabolites+ko00270//Cysteine and methionine metabolism+ko00400//Phenylalanine	tyrosine and tryptophan biosynthesis+ko00360//Phenylalanine metabolism"
CL5418.Contig5_All jcu:105637437 "K00815//tyrosine aminotransferase [EC:2.6.1.5]+ko00130//Ubiquinone and other terpenoid-quinone biosynthesis+ko01230//Biosynthesis of amino acids+ko00960//Tropane	piperidine and pyridine alkaloid biosynthesis+ko00350//Tyrosine metabolism+ko01100//Metabolic pathways+ko00950//Isoquinoline alkaloid biosynthesis+ko01110//Biosynthesis of secondary metabolites+ko00270//Cysteine and methionine metabolism+ko00400//Phenylalanine	tyrosine and tryptophan biosynthesis+ko00360//Phenylalanine metabolism"
CL5418.Contig6_All spen:107031866 "K00815//tyrosine aminotransferase [EC:2.6.1.5]+ko00130//Ubiquinone and other terpenoid-quinone biosynthesis+ko01230//Biosynthesis of amino acids+ko00960//Tropane	piperidine and pyridine alkaloid biosynthesis+ko00350//Tyrosine metabolism+ko01100//Metabolic pathways+ko00950//Isoquinoline alkaloid biosynthesis+ko01110//Biosynthesis of secondary metabolites+ko00270//Cysteine and methionine metabolism+ko00400//Phenylalanine	tyrosine and tryptophan biosynthesis+ko00360//Phenylalanine metabolism"
CL5418.Contig6_All sly:101264863 "K00815//tyrosine aminotransferase [EC:2.6.1.5]+ko00130//Ubiquinone and other terpenoid-quinone biosynthesis+ko01230//Biosynthesis of amino acids+ko00960//Tropane	piperidine and pyridine alkaloid biosynthesis+ko00350//Tyrosine metabolism+ko01100//Metabolic pathways+ko00950//Isoquinoline alkaloid biosynthesis+ko01110//Biosynthesis of secondary metabolites+ko00270//Cysteine and methionine metabolism+ko00400//Phenylalanine	tyrosine and tryptophan biosynthesis+ko00360//Phenylalanine metabolism"
CL5418.Contig6_All sot:102590152 "K00815//tyrosine aminotransferase [EC:2.6.1.5]+ko00130//Ubiquinone and other terpenoid-quinone biosynthesis+ko01230//Biosynthesis of amino acids+ko00960//Tropane	piperidine and pyridine alkaloid biosynthesis+ko00350//Tyrosine metabolism+ko01100//Metabolic pathways+ko00950//Isoquinoline alkaloid biosynthesis+ko01110//Biosynthesis of secondary metabolites+ko00270//Cysteine and methionine metabolism+ko00400//Phenylalanine	tyrosine and tryptophan biosynthesis+ko00360//Phenylalanine metabolism"
CL5418.Contig6_All pper:18780545 "K00815//tyrosine aminotransferase [EC:2.6.1.5]+ko00130//Ubiquinone and other terpenoid-quinone biosynthesis+ko01230//Biosynthesis of amino acids+ko00960//Tropane	piperidine and pyridine alkaloid biosynthesis+ko00350//Tyrosine metabolism+ko01100//Metabolic pathways+ko00950//Isoquinoline alkaloid biosynthesis+ko01110//Biosynthesis of secondary metabolites+ko00270//Cysteine and methionine metabolism+ko00400//Phenylalanine	tyrosine and tryptophan biosynthesis+ko00360//Phenylalanine metabolism"
CL5418.Contig6_All jcu:105637437 "K00815//tyrosine aminotransferase [EC:2.6.1.5]+ko00130//Ubiquinone and other terpenoid-quinone biosynthesis+ko01230//Biosynthesis of amino acids+ko00960//Tropane	piperidine and pyridine alkaloid biosynthesis+ko00350//Tyrosine metabolism+ko01100//Metabolic pathways+ko00950//Isoquinoline alkaloid biosynthesis+ko01110//Biosynthesis of secondary metabolites+ko00270//Cysteine and methionine metabolism+ko00400//Phenylalanine	tyrosine and tryptophan biosynthesis+ko00360//Phenylalanine metabolism"
CL5418.Contig7_All spen:107031866 "K00815//tyrosine aminotransferase [EC:2.6.1.5]+ko00130//Ubiquinone and other terpenoid-quinone biosynthesis+ko01230//Biosynthesis of amino acids+ko00960//Tropane	piperidine and pyridine alkaloid biosynthesis+ko00350//Tyrosine metabolism+ko01100//Metabolic pathways+ko00950//Isoquinoline alkaloid biosynthesis+ko01110//Biosynthesis of secondary metabolites+ko00270//Cysteine and methionine metabolism+ko00400//Phenylalanine	tyrosine and tryptophan biosynthesis+ko00360//Phenylalanine metabolism"
CL5418.Contig7_All sly:101264863 "K00815//tyrosine aminotransferase [EC:2.6.1.5]+ko00130//Ubiquinone and other terpenoid-quinone biosynthesis+ko01230//Biosynthesis of amino acids+ko00960//Tropane	piperidine and pyridine alkaloid biosynthesis+ko00350//Tyrosine metabolism+ko01100//Metabolic pathways+ko00950//Isoquinoline alkaloid biosynthesis+ko01110//Biosynthesis of secondary metabolites+ko00270//Cysteine and methionine metabolism+ko00400//Phenylalanine	tyrosine and tryptophan biosynthesis+ko00360//Phenylalanine metabolism"
CL5418.Contig7_All sot:102590152 "K00815//tyrosine aminotransferase [EC:2.6.1.5]+ko00130//Ubiquinone and other terpenoid-quinone biosynthesis+ko01230//Biosynthesis of amino acids+ko00960//Tropane	piperidine and pyridine alkaloid biosynthesis+ko00350//Tyrosine metabolism+ko01100//Metabolic pathways+ko00950//Isoquinoline alkaloid biosynthesis+ko01110//Biosynthesis of secondary metabolites+ko00270//Cysteine and methionine metabolism+ko00400//Phenylalanine	tyrosine and tryptophan biosynthesis+ko00360//Phenylalanine metabolism"
CL5418.Contig7_All ini:109188345 "K00815//tyrosine aminotransferase [EC:2.6.1.5]+ko00130//Ubiquinone and other terpenoid-quinone biosynthesis+ko01230//Biosynthesis of amino acids+ko00960//Tropane	piperidine and pyridine alkaloid biosynthesis+ko00350//Tyrosine metabolism+ko01100//Metabolic pathways+ko00950//Isoquinoline alkaloid biosynthesis+ko01110//Biosynthesis of secondary metabolites+ko00270//Cysteine and methionine metabolism+ko00400//Phenylalanine	tyrosine and tryptophan biosynthesis+ko00360//Phenylalanine metabolism"
CL5418.Contig7_All nta:107776772 "K00815//tyrosine aminotransferase [EC:2.6.1.5]+ko00130//Ubiquinone and other terpenoid-quinone biosynthesis+ko01230//Biosynthesis of amino acids+ko00960//Tropane	piperidine and pyridine alkaloid biosynthesis+ko00350//Tyrosine metabolism+ko01100//Metabolic pathways+ko00950//Isoquinoline alkaloid biosynthesis+ko01110//Biosynthesis of secondary metabolites+ko00270//Cysteine and methionine metabolism+ko00400//Phenylalanine	tyrosine and tryptophan biosynthesis+ko00360//Phenylalanine metabolism"
CL5431.Contig1_All aly:ARALYDRAFT_312479 "K00133//aspartate-semialdehyde dehydrogenase [EC:1.2.1.11]+ko00300//Lysine biosynthesis+ko01230//Biosynthesis of amino acids+ko01100//Metabolic pathways+ko01110//Biosynthesis of secondary metabolites+ko01210//2-Oxocarboxylic acid metabolism+ko00261//Monobactam biosynthesis+ko00260//Glycine	serine and threonine metabolism+ko00270//Cysteine and methionine metabolism;K14399//polyribonucleotide 5'-hydroxyl-kinase [EC:2.7.1.78]+ko03015//mRNA surveillance pathway"
CL5431.Contig1_All csl:COCSUDRAFT_47181 "K00133//aspartate-semialdehyde dehydrogenase [EC:1.2.1.11]+ko00300//Lysine biosynthesis+ko01230//Biosynthesis of amino acids+ko01100//Metabolic pathways+ko01110//Biosynthesis of secondary metabolites+ko01210//2-Oxocarboxylic acid metabolism+ko00261//Monobactam biosynthesis+ko00260//Glycine	serine and threonine metabolism+ko00270//Cysteine and methionine metabolism;K14399//polyribonucleotide 5'-hydroxyl-kinase [EC:2.7.1.78]+ko03015//mRNA surveillance pathway"
CL5431.Contig2_All aly:ARALYDRAFT_312479 "K00133//aspartate-semialdehyde dehydrogenase [EC:1.2.1.11]+ko00300//Lysine biosynthesis+ko01230//Biosynthesis of amino acids+ko01100//Metabolic pathways+ko01110//Biosynthesis of secondary metabolites+ko01210//2-Oxocarboxylic acid metabolism+ko00261//Monobactam biosynthesis+ko00260//Glycine	serine and threonine metabolism+ko00270//Cysteine and methionine metabolism"
CL5431.Contig3_All aly:ARALYDRAFT_312479 "K00133//aspartate-semialdehyde dehydrogenase [EC:1.2.1.11]+ko00300//Lysine biosynthesis+ko01230//Biosynthesis of amino acids+ko01100//Metabolic pathways+ko01110//Biosynthesis of secondary metabolites+ko01210//2-Oxocarboxylic acid metabolism+ko00261//Monobactam biosynthesis+ko00260//Glycine	serine and threonine metabolism+ko00270//Cysteine and methionine metabolism;K14399//polyribonucleotide 5'-hydroxyl-kinase [EC:2.7.1.78]+ko03015//mRNA surveillance pathway"
CL5431.Contig3_All csl:COCSUDRAFT_47181 "K00133//aspartate-semialdehyde dehydrogenase [EC:1.2.1.11]+ko00300//Lysine biosynthesis+ko01230//Biosynthesis of amino acids+ko01100//Metabolic pathways+ko01110//Biosynthesis of secondary metabolites+ko01210//2-Oxocarboxylic acid metabolism+ko00261//Monobactam biosynthesis+ko00260//Glycine	serine and threonine metabolism+ko00270//Cysteine and methionine metabolism;K14399//polyribonucleotide 5'-hydroxyl-kinase [EC:2.7.1.78]+ko03015//mRNA surveillance pathway"
CL5431.Contig4_All aly:ARALYDRAFT_312479 "K00133//aspartate-semialdehyde dehydrogenase [EC:1.2.1.11]+ko00300//Lysine biosynthesis+ko01230//Biosynthesis of amino acids+ko01100//Metabolic pathways+ko01110//Biosynthesis of secondary metabolites+ko01210//2-Oxocarboxylic acid metabolism+ko00261//Monobactam biosynthesis+ko00260//Glycine	serine and threonine metabolism+ko00270//Cysteine and methionine metabolism;K14399//polyribonucleotide 5'-hydroxyl-kinase [EC:2.7.1.78]+ko03015//mRNA surveillance pathway"
CL5431.Contig4_All csl:COCSUDRAFT_47181 "K00133//aspartate-semialdehyde dehydrogenase [EC:1.2.1.11]+ko00300//Lysine biosynthesis+ko01230//Biosynthesis of amino acids+ko01100//Metabolic pathways+ko01110//Biosynthesis of secondary metabolites+ko01210//2-Oxocarboxylic acid metabolism+ko00261//Monobactam biosynthesis+ko00260//Glycine	serine and threonine metabolism+ko00270//Cysteine and methionine metabolism;K14399//polyribonucleotide 5'-hydroxyl-kinase [EC:2.7.1.78]+ko03015//mRNA surveillance pathway"
CL5431.Contig5_All aly:ARALYDRAFT_312479 "K00133//aspartate-semialdehyde dehydrogenase [EC:1.2.1.11]+ko00300//Lysine biosynthesis+ko01230//Biosynthesis of amino acids+ko01100//Metabolic pathways+ko01110//Biosynthesis of secondary metabolites+ko01210//2-Oxocarboxylic acid metabolism+ko00261//Monobactam biosynthesis+ko00260//Glycine	serine and threonine metabolism+ko00270//Cysteine and methionine metabolism;K14399//polyribonucleotide 5'-hydroxyl-kinase [EC:2.7.1.78]+ko03015//mRNA surveillance pathway;K19996//phosphatidylinositol transfer protein SFH5;K02433//aspartyl-tRNA(Asn)/glutamyl-tRNA(Gln) amidotransferase subunit A [EC:6.3.5.6 6.3.5.7]+ko00970//Aminoacyl-tRNA biosynthesis+ko01100//Metabolic pathways"
CL5431.Contig5_All csl:COCSUDRAFT_47181 "K00133//aspartate-semialdehyde dehydrogenase [EC:1.2.1.11]+ko00300//Lysine biosynthesis+ko01230//Biosynthesis of amino acids+ko01100//Metabolic pathways+ko01110//Biosynthesis of secondary metabolites+ko01210//2-Oxocarboxylic acid metabolism+ko00261//Monobactam biosynthesis+ko00260//Glycine	serine and threonine metabolism+ko00270//Cysteine and methionine metabolism;K14399//polyribonucleotide 5'-hydroxyl-kinase [EC:2.7.1.78]+ko03015//mRNA surveillance pathway;K19996//phosphatidylinositol transfer protein SFH5;K02433//aspartyl-tRNA(Asn)/glutamyl-tRNA(Gln) amidotransferase subunit A [EC:6.3.5.6 6.3.5.7]+ko00970//Aminoacyl-tRNA biosynthesis+ko01100//Metabolic pathways"
CL5431.Contig5_All zju:107415768 "K00133//aspartate-semialdehyde dehydrogenase [EC:1.2.1.11]+ko00300//Lysine biosynthesis+ko01230//Biosynthesis of amino acids+ko01100//Metabolic pathways+ko01110//Biosynthesis of secondary metabolites+ko01210//2-Oxocarboxylic acid metabolism+ko00261//Monobactam biosynthesis+ko00260//Glycine	serine and threonine metabolism+ko00270//Cysteine and methionine metabolism;K14399//polyribonucleotide 5'-hydroxyl-kinase [EC:2.7.1.78]+ko03015//mRNA surveillance pathway;K19996//phosphatidylinositol transfer protein SFH5;K02433//aspartyl-tRNA(Asn)/glutamyl-tRNA(Gln) amidotransferase subunit A [EC:6.3.5.6 6.3.5.7]+ko00970//Aminoacyl-tRNA biosynthesis+ko01100//Metabolic pathways"
CL5431.Contig5_All apro:F751_6020 "K00133//aspartate-semialdehyde dehydrogenase [EC:1.2.1.11]+ko00300//Lysine biosynthesis+ko01230//Biosynthesis of amino acids+ko01100//Metabolic pathways+ko01110//Biosynthesis of secondary metabolites+ko01210//2-Oxocarboxylic acid metabolism+ko00261//Monobactam biosynthesis+ko00260//Glycine	serine and threonine metabolism+ko00270//Cysteine and methionine metabolism;K14399//polyribonucleotide 5'-hydroxyl-kinase [EC:2.7.1.78]+ko03015//mRNA surveillance pathway;K19996//phosphatidylinositol transfer protein SFH5;K02433//aspartyl-tRNA(Asn)/glutamyl-tRNA(Gln) amidotransferase subunit A [EC:6.3.5.6 6.3.5.7]+ko00970//Aminoacyl-tRNA biosynthesis+ko01100//Metabolic pathways"
CL5431.Contig5_All jcu:105640009 "K00133//aspartate-semialdehyde dehydrogenase [EC:1.2.1.11]+ko00300//Lysine biosynthesis+ko01230//Biosynthesis of amino acids+ko01100//Metabolic pathways+ko01110//Biosynthesis of secondary metabolites+ko01210//2-Oxocarboxylic acid metabolism+ko00261//Monobactam biosynthesis+ko00260//Glycine	serine and threonine metabolism+ko00270//Cysteine and methionine metabolism;K14399//polyribonucleotide 5'-hydroxyl-kinase [EC:2.7.1.78]+ko03015//mRNA surveillance pathway;K19996//phosphatidylinositol transfer protein SFH5;K02433//aspartyl-tRNA(Asn)/glutamyl-tRNA(Gln) amidotransferase subunit A [EC:6.3.5.6 6.3.5.7]+ko00970//Aminoacyl-tRNA biosynthesis+ko01100//Metabolic pathways"
CL5431.Contig7_All aly:ARALYDRAFT_312479 "K00133//aspartate-semialdehyde dehydrogenase [EC:1.2.1.11]+ko00300//Lysine biosynthesis+ko01230//Biosynthesis of amino acids+ko01100//Metabolic pathways+ko01110//Biosynthesis of secondary metabolites+ko01210//2-Oxocarboxylic acid metabolism+ko00261//Monobactam biosynthesis+ko00260//Glycine	serine and threonine metabolism+ko00270//Cysteine and methionine metabolism;K14399//polyribonucleotide 5'-hydroxyl-kinase [EC:2.7.1.78]+ko03015//mRNA surveillance pathway"
CL5431.Contig7_All csl:COCSUDRAFT_47181 "K00133//aspartate-semialdehyde dehydrogenase [EC:1.2.1.11]+ko00300//Lysine biosynthesis+ko01230//Biosynthesis of amino acids+ko01100//Metabolic pathways+ko01110//Biosynthesis of secondary metabolites+ko01210//2-Oxocarboxylic acid metabolism+ko00261//Monobactam biosynthesis+ko00260//Glycine	serine and threonine metabolism+ko00270//Cysteine and methionine metabolism;K14399//polyribonucleotide 5'-hydroxyl-kinase [EC:2.7.1.78]+ko03015//mRNA surveillance pathway"
CL5431.Contig8_All aly:ARALYDRAFT_312479 "K00133//aspartate-semialdehyde dehydrogenase [EC:1.2.1.11]+ko00300//Lysine biosynthesis+ko01230//Biosynthesis of amino acids+ko01100//Metabolic pathways+ko01110//Biosynthesis of secondary metabolites+ko01210//2-Oxocarboxylic acid metabolism+ko00261//Monobactam biosynthesis+ko00260//Glycine	serine and threonine metabolism+ko00270//Cysteine and methionine metabolism;K14399//polyribonucleotide 5'-hydroxyl-kinase [EC:2.7.1.78]+ko03015//mRNA surveillance pathway"
CL5431.Contig8_All csl:COCSUDRAFT_47181 "K00133//aspartate-semialdehyde dehydrogenase [EC:1.2.1.11]+ko00300//Lysine biosynthesis+ko01230//Biosynthesis of amino acids+ko01100//Metabolic pathways+ko01110//Biosynthesis of secondary metabolites+ko01210//2-Oxocarboxylic acid metabolism+ko00261//Monobactam biosynthesis+ko00260//Glycine	serine and threonine metabolism+ko00270//Cysteine and methionine metabolism;K14399//polyribonucleotide 5'-hydroxyl-kinase [EC:2.7.1.78]+ko03015//mRNA surveillance pathway"
CL5431.Contig9_All aly:ARALYDRAFT_312479 "K00133//aspartate-semialdehyde dehydrogenase [EC:1.2.1.11]+ko00300//Lysine biosynthesis+ko01230//Biosynthesis of amino acids+ko01100//Metabolic pathways+ko01110//Biosynthesis of secondary metabolites+ko01210//2-Oxocarboxylic acid metabolism+ko00261//Monobactam biosynthesis+ko00260//Glycine	serine and threonine metabolism+ko00270//Cysteine and methionine metabolism;K14399//polyribonucleotide 5'-hydroxyl-kinase [EC:2.7.1.78]+ko03015//mRNA surveillance pathway;K19996//phosphatidylinositol transfer protein SFH5"
CL5431.Contig9_All csl:COCSUDRAFT_47181 "K00133//aspartate-semialdehyde dehydrogenase [EC:1.2.1.11]+ko00300//Lysine biosynthesis+ko01230//Biosynthesis of amino acids+ko01100//Metabolic pathways+ko01110//Biosynthesis of secondary metabolites+ko01210//2-Oxocarboxylic acid metabolism+ko00261//Monobactam biosynthesis+ko00260//Glycine	serine and threonine metabolism+ko00270//Cysteine and methionine metabolism;K14399//polyribonucleotide 5'-hydroxyl-kinase [EC:2.7.1.78]+ko03015//mRNA surveillance pathway;K19996//phosphatidylinositol transfer protein SFH5"
CL5431.Contig9_All pop:18097762 "K00133//aspartate-semialdehyde dehydrogenase [EC:1.2.1.11]+ko00300//Lysine biosynthesis+ko01230//Biosynthesis of amino acids+ko01100//Metabolic pathways+ko01110//Biosynthesis of secondary metabolites+ko01210//2-Oxocarboxylic acid metabolism+ko00261//Monobactam biosynthesis+ko00260//Glycine	serine and threonine metabolism+ko00270//Cysteine and methionine metabolism;K14399//polyribonucleotide 5'-hydroxyl-kinase [EC:2.7.1.78]+ko03015//mRNA surveillance pathway;K19996//phosphatidylinositol transfer protein SFH5"
CL5431.Contig9_All lja:Lj1g3v1381010.1 "K00133//aspartate-semialdehyde dehydrogenase [EC:1.2.1.11]+ko00300//Lysine biosynthesis+ko01230//Biosynthesis of amino acids+ko01100//Metabolic pathways+ko01110//Biosynthesis of secondary metabolites+ko01210//2-Oxocarboxylic acid metabolism+ko00261//Monobactam biosynthesis+ko00260//Glycine	serine and threonine metabolism+ko00270//Cysteine and methionine metabolism;K14399//polyribonucleotide 5'-hydroxyl-kinase [EC:2.7.1.78]+ko03015//mRNA surveillance pathway;K19996//phosphatidylinositol transfer protein SFH5"
CL5431.Contig9_All jcu:105640009 "K00133//aspartate-semialdehyde dehydrogenase [EC:1.2.1.11]+ko00300//Lysine biosynthesis+ko01230//Biosynthesis of amino acids+ko01100//Metabolic pathways+ko01110//Biosynthesis of secondary metabolites+ko01210//2-Oxocarboxylic acid metabolism+ko00261//Monobactam biosynthesis+ko00260//Glycine	serine and threonine metabolism+ko00270//Cysteine and methionine metabolism;K14399//polyribonucleotide 5'-hydroxyl-kinase [EC:2.7.1.78]+ko03015//mRNA surveillance pathway;K19996//phosphatidylinositol transfer protein SFH5"
CL5431.Contig10_All aly:ARALYDRAFT_312479 "K00133//aspartate-semialdehyde dehydrogenase [EC:1.2.1.11]+ko00300//Lysine biosynthesis+ko01230//Biosynthesis of amino acids+ko01100//Metabolic pathways+ko01110//Biosynthesis of secondary metabolites+ko01210//2-Oxocarboxylic acid metabolism+ko00261//Monobactam biosynthesis+ko00260//Glycine	serine and threonine metabolism+ko00270//Cysteine and methionine metabolism;K14399//polyribonucleotide 5'-hydroxyl-kinase [EC:2.7.1.78]+ko03015//mRNA surveillance pathway;K19996//phosphatidylinositol transfer protein SFH5"
CL5431.Contig10_All csl:COCSUDRAFT_47181 "K00133//aspartate-semialdehyde dehydrogenase [EC:1.2.1.11]+ko00300//Lysine biosynthesis+ko01230//Biosynthesis of amino acids+ko01100//Metabolic pathways+ko01110//Biosynthesis of secondary metabolites+ko01210//2-Oxocarboxylic acid metabolism+ko00261//Monobactam biosynthesis+ko00260//Glycine	serine and threonine metabolism+ko00270//Cysteine and methionine metabolism;K14399//polyribonucleotide 5'-hydroxyl-kinase [EC:2.7.1.78]+ko03015//mRNA surveillance pathway;K19996//phosphatidylinositol transfer protein SFH5"
CL5431.Contig10_All zju:107415768 "K00133//aspartate-semialdehyde dehydrogenase [EC:1.2.1.11]+ko00300//Lysine biosynthesis+ko01230//Biosynthesis of amino acids+ko01100//Metabolic pathways+ko01110//Biosynthesis of secondary metabolites+ko01210//2-Oxocarboxylic acid metabolism+ko00261//Monobactam biosynthesis+ko00260//Glycine	serine and threonine metabolism+ko00270//Cysteine and methionine metabolism;K14399//polyribonucleotide 5'-hydroxyl-kinase [EC:2.7.1.78]+ko03015//mRNA surveillance pathway;K19996//phosphatidylinositol transfer protein SFH5"
CL5431.Contig10_All jcu:105640009 "K00133//aspartate-semialdehyde dehydrogenase [EC:1.2.1.11]+ko00300//Lysine biosynthesis+ko01230//Biosynthesis of amino acids+ko01100//Metabolic pathways+ko01110//Biosynthesis of secondary metabolites+ko01210//2-Oxocarboxylic acid metabolism+ko00261//Monobactam biosynthesis+ko00260//Glycine	serine and threonine metabolism+ko00270//Cysteine and methionine metabolism;K14399//polyribonucleotide 5'-hydroxyl-kinase [EC:2.7.1.78]+ko03015//mRNA surveillance pathway;K19996//phosphatidylinositol transfer protein SFH5"
CL5431.Contig10_All pop:18097762 "K00133//aspartate-semialdehyde dehydrogenase [EC:1.2.1.11]+ko00300//Lysine biosynthesis+ko01230//Biosynthesis of amino acids+ko01100//Metabolic pathways+ko01110//Biosynthesis of secondary metabolites+ko01210//2-Oxocarboxylic acid metabolism+ko00261//Monobactam biosynthesis+ko00260//Glycine	serine and threonine metabolism+ko00270//Cysteine and methionine metabolism;K14399//polyribonucleotide 5'-hydroxyl-kinase [EC:2.7.1.78]+ko03015//mRNA surveillance pathway;K19996//phosphatidylinositol transfer protein SFH5"
CL5431.Contig11_All aly:ARALYDRAFT_312479 "K00133//aspartate-semialdehyde dehydrogenase [EC:1.2.1.11]+ko00300//Lysine biosynthesis+ko01230//Biosynthesis of amino acids+ko01100//Metabolic pathways+ko01110//Biosynthesis of secondary metabolites+ko01210//2-Oxocarboxylic acid metabolism+ko00261//Monobactam biosynthesis+ko00260//Glycine	serine and threonine metabolism+ko00270//Cysteine and methionine metabolism;K14399//polyribonucleotide 5'-hydroxyl-kinase [EC:2.7.1.78]+ko03015//mRNA surveillance pathway"
CL5431.Contig11_All csl:COCSUDRAFT_47181 "K00133//aspartate-semialdehyde dehydrogenase [EC:1.2.1.11]+ko00300//Lysine biosynthesis+ko01230//Biosynthesis of amino acids+ko01100//Metabolic pathways+ko01110//Biosynthesis of secondary metabolites+ko01210//2-Oxocarboxylic acid metabolism+ko00261//Monobactam biosynthesis+ko00260//Glycine	serine and threonine metabolism+ko00270//Cysteine and methionine metabolism;K14399//polyribonucleotide 5'-hydroxyl-kinase [EC:2.7.1.78]+ko03015//mRNA surveillance pathway"
CL5593.Contig1_All nnu:104593959 K00430//peroxidase [EC:1.11.1.7]+ko01100//Metabolic pathways+ko01110//Biosynthesis of secondary metabolites+ko00940//Phenylpropanoid biosynthesis
CL5593.Contig1_All nto:104113414 K00430//peroxidase [EC:1.11.1.7]+ko01100//Metabolic pathways+ko01110//Biosynthesis of secondary metabolites+ko00940//Phenylpropanoid biosynthesis
CL5593.Contig1_All nta:107810284 K00430//peroxidase [EC:1.11.1.7]+ko01100//Metabolic pathways+ko01110//Biosynthesis of secondary metabolites+ko00940//Phenylpropanoid biosynthesis
CL5593.Contig1_All sly:101246312 K00430//peroxidase [EC:1.11.1.7]+ko01100//Metabolic pathways+ko01110//Biosynthesis of secondary metabolites+ko00940//Phenylpropanoid biosynthesis
CL5593.Contig1_All nta:107801566 K00430//peroxidase [EC:1.11.1.7]+ko01100//Metabolic pathways+ko01110//Biosynthesis of secondary metabolites+ko00940//Phenylpropanoid biosynthesis
CL5593.Contig2_All dcr:108196467 K00430//peroxidase [EC:1.11.1.7]+ko01100//Metabolic pathways+ko01110//Biosynthesis of secondary metabolites+ko00940//Phenylpropanoid biosynthesis
CL5593.Contig2_All dcr:108217574 K00430//peroxidase [EC:1.11.1.7]+ko01100//Metabolic pathways+ko01110//Biosynthesis of secondary metabolites+ko00940//Phenylpropanoid biosynthesis
CL5593.Contig2_All rcu:8279126 K00430//peroxidase [EC:1.11.1.7]+ko01100//Metabolic pathways+ko01110//Biosynthesis of secondary metabolites+ko00940//Phenylpropanoid biosynthesis
CL5593.Contig2_All nnu:104593959 K00430//peroxidase [EC:1.11.1.7]+ko01100//Metabolic pathways+ko01110//Biosynthesis of secondary metabolites+ko00940//Phenylpropanoid biosynthesis
CL5593.Contig2_All pop:7495509 K00430//peroxidase [EC:1.11.1.7]+ko01100//Metabolic pathways+ko01110//Biosynthesis of secondary metabolites+ko00940//Phenylpropanoid biosynthesis
CL5593.Contig3_All dcr:108217574 K00430//peroxidase [EC:1.11.1.7]+ko01100//Metabolic pathways+ko01110//Biosynthesis of secondary metabolites+ko00940//Phenylpropanoid biosynthesis
CL5593.Contig3_All nnu:104593959 K00430//peroxidase [EC:1.11.1.7]+ko01100//Metabolic pathways+ko01110//Biosynthesis of secondary metabolites+ko00940//Phenylpropanoid biosynthesis
CL5593.Contig3_All nnu:104593960 K00430//peroxidase [EC:1.11.1.7]+ko01100//Metabolic pathways+ko01110//Biosynthesis of secondary metabolites+ko00940//Phenylpropanoid biosynthesis
CL5593.Contig3_All cit:102620208 K00430//peroxidase [EC:1.11.1.7]+ko01100//Metabolic pathways+ko01110//Biosynthesis of secondary metabolites+ko00940//Phenylpropanoid biosynthesis
CL5593.Contig4_All dcr:108196467 K00430//peroxidase [EC:1.11.1.7]+ko01100//Metabolic pathways+ko01110//Biosynthesis of secondary metabolites+ko00940//Phenylpropanoid biosynthesis
CL5593.Contig4_All dcr:108217574 K00430//peroxidase [EC:1.11.1.7]+ko01100//Metabolic pathways+ko01110//Biosynthesis of secondary metabolites+ko00940//Phenylpropanoid biosynthesis
CL5593.Contig4_All hbr:110668525 K00430//peroxidase [EC:1.11.1.7]+ko01100//Metabolic pathways+ko01110//Biosynthesis of secondary metabolites+ko00940//Phenylpropanoid biosynthesis
CL5593.Contig4_All rcu:8279126 K00430//peroxidase [EC:1.11.1.7]+ko01100//Metabolic pathways+ko01110//Biosynthesis of secondary metabolites+ko00940//Phenylpropanoid biosynthesis
CL5593.Contig4_All jcu:105634612 K00430//peroxidase [EC:1.11.1.7]+ko01100//Metabolic pathways+ko01110//Biosynthesis of secondary metabolites+ko00940//Phenylpropanoid biosynthesis
CL5593.Contig5_All dcr:108196467 K00430//peroxidase [EC:1.11.1.7]+ko01100//Metabolic pathways+ko01110//Biosynthesis of secondary metabolites+ko00940//Phenylpropanoid biosynthesis
CL5593.Contig5_All dcr:108217574 K00430//peroxidase [EC:1.11.1.7]+ko01100//Metabolic pathways+ko01110//Biosynthesis of secondary metabolites+ko00940//Phenylpropanoid biosynthesis
CL5593.Contig5_All pop:18099238 K00430//peroxidase [EC:1.11.1.7]+ko01100//Metabolic pathways+ko01110//Biosynthesis of secondary metabolites+ko00940//Phenylpropanoid biosynthesis
CL5593.Contig5_All pop:7495509 K00430//peroxidase [EC:1.11.1.7]+ko01100//Metabolic pathways+ko01110//Biosynthesis of secondary metabolites+ko00940//Phenylpropanoid biosynthesis
CL5593.Contig5_All rcu:8279126 K00430//peroxidase [EC:1.11.1.7]+ko01100//Metabolic pathways+ko01110//Biosynthesis of secondary metabolites+ko00940//Phenylpropanoid biosynthesis
CL5685.Contig1_All dcr:108211204 K00083//cinnamyl-alcohol dehydrogenase [EC:1.1.1.195]+ko01100//Metabolic pathways+ko01110//Biosynthesis of secondary metabolites+ko00940//Phenylpropanoid biosynthesis
CL5685.Contig1_All dcr:108210906 K00083//cinnamyl-alcohol dehydrogenase [EC:1.1.1.195]+ko01100//Metabolic pathways+ko01110//Biosynthesis of secondary metabolites+ko00940//Phenylpropanoid biosynthesis
CL5685.Contig1_All dcr:108202765 K00083//cinnamyl-alcohol dehydrogenase [EC:1.1.1.195]+ko01100//Metabolic pathways+ko01110//Biosynthesis of secondary metabolites+ko00940//Phenylpropanoid biosynthesis
CL5685.Contig1_All sind:105176373 K00083//cinnamyl-alcohol dehydrogenase [EC:1.1.1.195]+ko01100//Metabolic pathways+ko01110//Biosynthesis of secondary metabolites+ko00940//Phenylpropanoid biosynthesis
CL5685.Contig1_All lsv:111883427 K00083//cinnamyl-alcohol dehydrogenase [EC:1.1.1.195]+ko01100//Metabolic pathways+ko01110//Biosynthesis of secondary metabolites+ko00940//Phenylpropanoid biosynthesis
CL5685.Contig2_All dcr:108194533 K00083//cinnamyl-alcohol dehydrogenase [EC:1.1.1.195]+ko01100//Metabolic pathways+ko01110//Biosynthesis of secondary metabolites+ko00940//Phenylpropanoid biosynthesis
CL5685.Contig2_All dcr:108211204 K00083//cinnamyl-alcohol dehydrogenase [EC:1.1.1.195]+ko01100//Metabolic pathways+ko01110//Biosynthesis of secondary metabolites+ko00940//Phenylpropanoid biosynthesis
CL5685.Contig2_All dcr:108210906 K00083//cinnamyl-alcohol dehydrogenase [EC:1.1.1.195]+ko01100//Metabolic pathways+ko01110//Biosynthesis of secondary metabolites+ko00940//Phenylpropanoid biosynthesis
CL5685.Contig2_All dcr:108202765 K00083//cinnamyl-alcohol dehydrogenase [EC:1.1.1.195]+ko01100//Metabolic pathways+ko01110//Biosynthesis of secondary metabolites+ko00940//Phenylpropanoid biosynthesis
CL5685.Contig2_All sind:105176373 K00083//cinnamyl-alcohol dehydrogenase [EC:1.1.1.195]+ko01100//Metabolic pathways+ko01110//Biosynthesis of secondary metabolites+ko00940//Phenylpropanoid biosynthesis
CL5685.Contig3_All dcr:108194533 K00083//cinnamyl-alcohol dehydrogenase [EC:1.1.1.195]+ko01100//Metabolic pathways+ko01110//Biosynthesis of secondary metabolites+ko00940//Phenylpropanoid biosynthesis
CL5685.Contig3_All dcr:108211204 K00083//cinnamyl-alcohol dehydrogenase [EC:1.1.1.195]+ko01100//Metabolic pathways+ko01110//Biosynthesis of secondary metabolites+ko00940//Phenylpropanoid biosynthesis
CL5685.Contig3_All dcr:108210906 K00083//cinnamyl-alcohol dehydrogenase [EC:1.1.1.195]+ko01100//Metabolic pathways+ko01110//Biosynthesis of secondary metabolites+ko00940//Phenylpropanoid biosynthesis
CL5685.Contig3_All han:110867822 K00083//cinnamyl-alcohol dehydrogenase [EC:1.1.1.195]+ko01100//Metabolic pathways+ko01110//Biosynthesis of secondary metabolites+ko00940//Phenylpropanoid biosynthesis
CL5685.Contig3_All han:110867821 K00083//cinnamyl-alcohol dehydrogenase [EC:1.1.1.195]+ko01100//Metabolic pathways+ko01110//Biosynthesis of secondary metabolites+ko00940//Phenylpropanoid biosynthesis
CL5685.Contig4_All dcr:108194533 K00083//cinnamyl-alcohol dehydrogenase [EC:1.1.1.195]+ko01100//Metabolic pathways+ko01110//Biosynthesis of secondary metabolites+ko00940//Phenylpropanoid biosynthesis
CL5685.Contig4_All dcr:108211204 K00083//cinnamyl-alcohol dehydrogenase [EC:1.1.1.195]+ko01100//Metabolic pathways+ko01110//Biosynthesis of secondary metabolites+ko00940//Phenylpropanoid biosynthesis
CL5685.Contig4_All dcr:108210906 K00083//cinnamyl-alcohol dehydrogenase [EC:1.1.1.195]+ko01100//Metabolic pathways+ko01110//Biosynthesis of secondary metabolites+ko00940//Phenylpropanoid biosynthesis
CL5685.Contig4_All dcr:108202765 K00083//cinnamyl-alcohol dehydrogenase [EC:1.1.1.195]+ko01100//Metabolic pathways+ko01110//Biosynthesis of secondary metabolites+ko00940//Phenylpropanoid biosynthesis
CL5685.Contig4_All han:110867822 K00083//cinnamyl-alcohol dehydrogenase [EC:1.1.1.195]+ko01100//Metabolic pathways+ko01110//Biosynthesis of secondary metabolites+ko00940//Phenylpropanoid biosynthesis
CL5685.Contig5_All dcr:108210906 K00083//cinnamyl-alcohol dehydrogenase [EC:1.1.1.195]+ko01100//Metabolic pathways+ko01110//Biosynthesis of secondary metabolites+ko00940//Phenylpropanoid biosynthesis
CL5685.Contig5_All dcr:108211204 K00083//cinnamyl-alcohol dehydrogenase [EC:1.1.1.195]+ko01100//Metabolic pathways+ko01110//Biosynthesis of secondary metabolites+ko00940//Phenylpropanoid biosynthesis
CL5685.Contig5_All dcr:108202765 K00083//cinnamyl-alcohol dehydrogenase [EC:1.1.1.195]+ko01100//Metabolic pathways+ko01110//Biosynthesis of secondary metabolites+ko00940//Phenylpropanoid biosynthesis
CL5685.Contig5_All lsv:111883427 K00083//cinnamyl-alcohol dehydrogenase [EC:1.1.1.195]+ko01100//Metabolic pathways+ko01110//Biosynthesis of secondary metabolites+ko00940//Phenylpropanoid biosynthesis
CL5685.Contig5_All sind:105176373 K00083//cinnamyl-alcohol dehydrogenase [EC:1.1.1.195]+ko01100//Metabolic pathways+ko01110//Biosynthesis of secondary metabolites+ko00940//Phenylpropanoid biosynthesis
CL5685.Contig6_All dcr:108211204 K00083//cinnamyl-alcohol dehydrogenase [EC:1.1.1.195]+ko01100//Metabolic pathways+ko01110//Biosynthesis of secondary metabolites+ko00940//Phenylpropanoid biosynthesis
CL5685.Contig6_All dcr:108210906 K00083//cinnamyl-alcohol dehydrogenase [EC:1.1.1.195]+ko01100//Metabolic pathways+ko01110//Biosynthesis of secondary metabolites+ko00940//Phenylpropanoid biosynthesis
CL5685.Contig6_All dcr:108202765 K00083//cinnamyl-alcohol dehydrogenase [EC:1.1.1.195]+ko01100//Metabolic pathways+ko01110//Biosynthesis of secondary metabolites+ko00940//Phenylpropanoid biosynthesis
CL5685.Contig6_All sind:105176373 K00083//cinnamyl-alcohol dehydrogenase [EC:1.1.1.195]+ko01100//Metabolic pathways+ko01110//Biosynthesis of secondary metabolites+ko00940//Phenylpropanoid biosynthesis
CL5685.Contig6_All lsv:111883427 K00083//cinnamyl-alcohol dehydrogenase [EC:1.1.1.195]+ko01100//Metabolic pathways+ko01110//Biosynthesis of secondary metabolites+ko00940//Phenylpropanoid biosynthesis
CL5685.Contig7_All dcr:108211204 K00083//cinnamyl-alcohol dehydrogenase [EC:1.1.1.195]+ko01100//Metabolic pathways+ko01110//Biosynthesis of secondary metabolites+ko00940//Phenylpropanoid biosynthesis
CL5685.Contig7_All dcr:108210906 K00083//cinnamyl-alcohol dehydrogenase [EC:1.1.1.195]+ko01100//Metabolic pathways+ko01110//Biosynthesis of secondary metabolites+ko00940//Phenylpropanoid biosynthesis
CL5685.Contig7_All dcr:108202765 K00083//cinnamyl-alcohol dehydrogenase [EC:1.1.1.195]+ko01100//Metabolic pathways+ko01110//Biosynthesis of secondary metabolites+ko00940//Phenylpropanoid biosynthesis
CL5685.Contig7_All han:110867822 K00083//cinnamyl-alcohol dehydrogenase [EC:1.1.1.195]+ko01100//Metabolic pathways+ko01110//Biosynthesis of secondary metabolites+ko00940//Phenylpropanoid biosynthesis
CL5685.Contig7_All lsv:111883427 K00083//cinnamyl-alcohol dehydrogenase [EC:1.1.1.195]+ko01100//Metabolic pathways+ko01110//Biosynthesis of secondary metabolites+ko00940//Phenylpropanoid biosynthesis
CL5698.Contig1_All dcr:108224339 "K00815//tyrosine aminotransferase [EC:2.6.1.5]+ko00130//Ubiquinone and other terpenoid-quinone biosynthesis+ko01230//Biosynthesis of amino acids+ko00960//Tropane	piperidine and pyridine alkaloid biosynthesis+ko00350//Tyrosine metabolism+ko01100//Metabolic pathways+ko00950//Isoquinoline alkaloid biosynthesis+ko01110//Biosynthesis of secondary metabolites+ko00270//Cysteine and methionine metabolism+ko00400//Phenylalanine	tyrosine and tryptophan biosynthesis+ko00360//Phenylalanine metabolism"
CL5698.Contig1_All nsy:104213958 "K00815//tyrosine aminotransferase [EC:2.6.1.5]+ko00130//Ubiquinone and other terpenoid-quinone biosynthesis+ko01230//Biosynthesis of amino acids+ko00960//Tropane	piperidine and pyridine alkaloid biosynthesis+ko00350//Tyrosine metabolism+ko01100//Metabolic pathways+ko00950//Isoquinoline alkaloid biosynthesis+ko01110//Biosynthesis of secondary metabolites+ko00270//Cysteine and methionine metabolism+ko00400//Phenylalanine	tyrosine and tryptophan biosynthesis+ko00360//Phenylalanine metabolism"
CL5698.Contig1_All nta:107789747 "K00815//tyrosine aminotransferase [EC:2.6.1.5]+ko00130//Ubiquinone and other terpenoid-quinone biosynthesis+ko01230//Biosynthesis of amino acids+ko00960//Tropane	piperidine and pyridine alkaloid biosynthesis+ko00350//Tyrosine metabolism+ko01100//Metabolic pathways+ko00950//Isoquinoline alkaloid biosynthesis+ko01110//Biosynthesis of secondary metabolites+ko00270//Cysteine and methionine metabolism+ko00400//Phenylalanine	tyrosine and tryptophan biosynthesis+ko00360//Phenylalanine metabolism"
CL5698.Contig1_All sly:101266674 "K00815//tyrosine aminotransferase [EC:2.6.1.5]+ko00130//Ubiquinone and other terpenoid-quinone biosynthesis+ko01230//Biosynthesis of amino acids+ko00960//Tropane	piperidine and pyridine alkaloid biosynthesis+ko00350//Tyrosine metabolism+ko01100//Metabolic pathways+ko00950//Isoquinoline alkaloid biosynthesis+ko01110//Biosynthesis of secondary metabolites+ko00270//Cysteine and methionine metabolism+ko00400//Phenylalanine	tyrosine and tryptophan biosynthesis+ko00360//Phenylalanine metabolism"
CL5698.Contig1_All spen:107032620 "K00815//tyrosine aminotransferase [EC:2.6.1.5]+ko00130//Ubiquinone and other terpenoid-quinone biosynthesis+ko01230//Biosynthesis of amino acids+ko00960//Tropane	piperidine and pyridine alkaloid biosynthesis+ko00350//Tyrosine metabolism+ko01100//Metabolic pathways+ko00950//Isoquinoline alkaloid biosynthesis+ko01110//Biosynthesis of secondary metabolites+ko00270//Cysteine and methionine metabolism+ko00400//Phenylalanine	tyrosine and tryptophan biosynthesis+ko00360//Phenylalanine metabolism"
CL5698.Contig2_All dcr:108224339 "K00815//tyrosine aminotransferase [EC:2.6.1.5]+ko00130//Ubiquinone and other terpenoid-quinone biosynthesis+ko01230//Biosynthesis of amino acids+ko00960//Tropane	piperidine and pyridine alkaloid biosynthesis+ko00350//Tyrosine metabolism+ko01100//Metabolic pathways+ko00950//Isoquinoline alkaloid biosynthesis+ko01110//Biosynthesis of secondary metabolites+ko00270//Cysteine and methionine metabolism+ko00400//Phenylalanine	tyrosine and tryptophan biosynthesis+ko00360//Phenylalanine metabolism"
CL5698.Contig2_All nsy:104213958 "K00815//tyrosine aminotransferase [EC:2.6.1.5]+ko00130//Ubiquinone and other terpenoid-quinone biosynthesis+ko01230//Biosynthesis of amino acids+ko00960//Tropane	piperidine and pyridine alkaloid biosynthesis+ko00350//Tyrosine metabolism+ko01100//Metabolic pathways+ko00950//Isoquinoline alkaloid biosynthesis+ko01110//Biosynthesis of secondary metabolites+ko00270//Cysteine and methionine metabolism+ko00400//Phenylalanine	tyrosine and tryptophan biosynthesis+ko00360//Phenylalanine metabolism"
CL5698.Contig2_All nta:107789747 "K00815//tyrosine aminotransferase [EC:2.6.1.5]+ko00130//Ubiquinone and other terpenoid-quinone biosynthesis+ko01230//Biosynthesis of amino acids+ko00960//Tropane	piperidine and pyridine alkaloid biosynthesis+ko00350//Tyrosine metabolism+ko01100//Metabolic pathways+ko00950//Isoquinoline alkaloid biosynthesis+ko01110//Biosynthesis of secondary metabolites+ko00270//Cysteine and methionine metabolism+ko00400//Phenylalanine	tyrosine and tryptophan biosynthesis+ko00360//Phenylalanine metabolism"
CL5698.Contig2_All spen:107032620 "K00815//tyrosine aminotransferase [EC:2.6.1.5]+ko00130//Ubiquinone and other terpenoid-quinone biosynthesis+ko01230//Biosynthesis of amino acids+ko00960//Tropane	piperidine and pyridine alkaloid biosynthesis+ko00350//Tyrosine metabolism+ko01100//Metabolic pathways+ko00950//Isoquinoline alkaloid biosynthesis+ko01110//Biosynthesis of secondary metabolites+ko00270//Cysteine and methionine metabolism+ko00400//Phenylalanine	tyrosine and tryptophan biosynthesis+ko00360//Phenylalanine metabolism"
CL5698.Contig2_All sly:101266674 "K00815//tyrosine aminotransferase [EC:2.6.1.5]+ko00130//Ubiquinone and other terpenoid-quinone biosynthesis+ko01230//Biosynthesis of amino acids+ko00960//Tropane	piperidine and pyridine alkaloid biosynthesis+ko00350//Tyrosine metabolism+ko01100//Metabolic pathways+ko00950//Isoquinoline alkaloid biosynthesis+ko01110//Biosynthesis of secondary metabolites+ko00270//Cysteine and methionine metabolism+ko00400//Phenylalanine	tyrosine and tryptophan biosynthesis+ko00360//Phenylalanine metabolism"
CL5698.Contig3_All dcr:108224339 "K00815//tyrosine aminotransferase [EC:2.6.1.5]+ko00130//Ubiquinone and other terpenoid-quinone biosynthesis+ko01230//Biosynthesis of amino acids+ko00960//Tropane	piperidine and pyridine alkaloid biosynthesis+ko00350//Tyrosine metabolism+ko01100//Metabolic pathways+ko00950//Isoquinoline alkaloid biosynthesis+ko01110//Biosynthesis of secondary metabolites+ko00270//Cysteine and methionine metabolism+ko00400//Phenylalanine	tyrosine and tryptophan biosynthesis+ko00360//Phenylalanine metabolism"
CL5698.Contig3_All nnu:104592560 "K00815//tyrosine aminotransferase [EC:2.6.1.5]+ko00130//Ubiquinone and other terpenoid-quinone biosynthesis+ko01230//Biosynthesis of amino acids+ko00960//Tropane	piperidine and pyridine alkaloid biosynthesis+ko00350//Tyrosine metabolism+ko01100//Metabolic pathways+ko00950//Isoquinoline alkaloid biosynthesis+ko01110//Biosynthesis of secondary metabolites+ko00270//Cysteine and methionine metabolism+ko00400//Phenylalanine	tyrosine and tryptophan biosynthesis+ko00360//Phenylalanine metabolism"
CL5698.Contig3_All cpap:110811978 "K00815//tyrosine aminotransferase [EC:2.6.1.5]+ko00130//Ubiquinone and other terpenoid-quinone biosynthesis+ko01230//Biosynthesis of amino acids+ko00960//Tropane	piperidine and pyridine alkaloid biosynthesis+ko00350//Tyrosine metabolism+ko01100//Metabolic pathways+ko00950//Isoquinoline alkaloid biosynthesis+ko01110//Biosynthesis of secondary metabolites+ko00270//Cysteine and methionine metabolism+ko00400//Phenylalanine	tyrosine and tryptophan biosynthesis+ko00360//Phenylalanine metabolism"
CL5698.Contig3_All hbr:110665424 "K00815//tyrosine aminotransferase [EC:2.6.1.5]+ko00130//Ubiquinone and other terpenoid-quinone biosynthesis+ko01230//Biosynthesis of amino acids+ko00960//Tropane	piperidine and pyridine alkaloid biosynthesis+ko00350//Tyrosine metabolism+ko01100//Metabolic pathways+ko00950//Isoquinoline alkaloid biosynthesis+ko01110//Biosynthesis of secondary metabolites+ko00270//Cysteine and methionine metabolism+ko00400//Phenylalanine	tyrosine and tryptophan biosynthesis+ko00360//Phenylalanine metabolism"
CL5698.Contig3_All gra:105794853 "K00815//tyrosine aminotransferase [EC:2.6.1.5]+ko00130//Ubiquinone and other terpenoid-quinone biosynthesis+ko01230//Biosynthesis of amino acids+ko00960//Tropane	piperidine and pyridine alkaloid biosynthesis+ko00350//Tyrosine metabolism+ko01100//Metabolic pathways+ko00950//Isoquinoline alkaloid biosynthesis+ko01110//Biosynthesis of secondary metabolites+ko00270//Cysteine and methionine metabolism+ko00400//Phenylalanine	tyrosine and tryptophan biosynthesis+ko00360//Phenylalanine metabolism"
CL5698.Contig4_All dcr:108224339 "K00815//tyrosine aminotransferase [EC:2.6.1.5]+ko00130//Ubiquinone and other terpenoid-quinone biosynthesis+ko01230//Biosynthesis of amino acids+ko00960//Tropane	piperidine and pyridine alkaloid biosynthesis+ko00350//Tyrosine metabolism+ko01100//Metabolic pathways+ko00950//Isoquinoline alkaloid biosynthesis+ko01110//Biosynthesis of secondary metabolites+ko00270//Cysteine and methionine metabolism+ko00400//Phenylalanine	tyrosine and tryptophan biosynthesis+ko00360//Phenylalanine metabolism"
CL5698.Contig4_All cpap:110811978 "K00815//tyrosine aminotransferase [EC:2.6.1.5]+ko00130//Ubiquinone and other terpenoid-quinone biosynthesis+ko01230//Biosynthesis of amino acids+ko00960//Tropane	piperidine and pyridine alkaloid biosynthesis+ko00350//Tyrosine metabolism+ko01100//Metabolic pathways+ko00950//Isoquinoline alkaloid biosynthesis+ko01110//Biosynthesis of secondary metabolites+ko00270//Cysteine and methionine metabolism+ko00400//Phenylalanine	tyrosine and tryptophan biosynthesis+ko00360//Phenylalanine metabolism"
CL5698.Contig4_All vvi:100242005 "K00815//tyrosine aminotransferase [EC:2.6.1.5]+ko00130//Ubiquinone and other terpenoid-quinone biosynthesis+ko01230//Biosynthesis of amino acids+ko00960//Tropane	piperidine and pyridine alkaloid biosynthesis+ko00350//Tyrosine metabolism+ko01100//Metabolic pathways+ko00950//Isoquinoline alkaloid biosynthesis+ko01110//Biosynthesis of secondary metabolites+ko00270//Cysteine and methionine metabolism+ko00400//Phenylalanine	tyrosine and tryptophan biosynthesis+ko00360//Phenylalanine metabolism"
CL5698.Contig4_All tcc:18608756 "K00815//tyrosine aminotransferase [EC:2.6.1.5]+ko00130//Ubiquinone and other terpenoid-quinone biosynthesis+ko01230//Biosynthesis of amino acids+ko00960//Tropane	piperidine and pyridine alkaloid biosynthesis+ko00350//Tyrosine metabolism+ko01100//Metabolic pathways+ko00950//Isoquinoline alkaloid biosynthesis+ko01110//Biosynthesis of secondary metabolites+ko00270//Cysteine and methionine metabolism+ko00400//Phenylalanine	tyrosine and tryptophan biosynthesis+ko00360//Phenylalanine metabolism"
CL5698.Contig4_All sind:105178558 "K00815//tyrosine aminotransferase [EC:2.6.1.5]+ko00130//Ubiquinone and other terpenoid-quinone biosynthesis+ko01230//Biosynthesis of amino acids+ko00960//Tropane	piperidine and pyridine alkaloid biosynthesis+ko00350//Tyrosine metabolism+ko01100//Metabolic pathways+ko00950//Isoquinoline alkaloid biosynthesis+ko01110//Biosynthesis of secondary metabolites+ko00270//Cysteine and methionine metabolism+ko00400//Phenylalanine	tyrosine and tryptophan biosynthesis+ko00360//Phenylalanine metabolism"
CL5698.Contig5_All dcr:108224339 "K00815//tyrosine aminotransferase [EC:2.6.1.5]+ko00130//Ubiquinone and other terpenoid-quinone biosynthesis+ko01230//Biosynthesis of amino acids+ko00960//Tropane	piperidine and pyridine alkaloid biosynthesis+ko00350//Tyrosine metabolism+ko01100//Metabolic pathways+ko00950//Isoquinoline alkaloid biosynthesis+ko01110//Biosynthesis of secondary metabolites+ko00270//Cysteine and methionine metabolism+ko00400//Phenylalanine	tyrosine and tryptophan biosynthesis+ko00360//Phenylalanine metabolism"
CL5698.Contig5_All nnu:104592560 "K00815//tyrosine aminotransferase [EC:2.6.1.5]+ko00130//Ubiquinone and other terpenoid-quinone biosynthesis+ko01230//Biosynthesis of amino acids+ko00960//Tropane	piperidine and pyridine alkaloid biosynthesis+ko00350//Tyrosine metabolism+ko01100//Metabolic pathways+ko00950//Isoquinoline alkaloid biosynthesis+ko01110//Biosynthesis of secondary metabolites+ko00270//Cysteine and methionine metabolism+ko00400//Phenylalanine	tyrosine and tryptophan biosynthesis+ko00360//Phenylalanine metabolism"
CL5698.Contig5_All nsy:104213958 "K00815//tyrosine aminotransferase [EC:2.6.1.5]+ko00130//Ubiquinone and other terpenoid-quinone biosynthesis+ko01230//Biosynthesis of amino acids+ko00960//Tropane	piperidine and pyridine alkaloid biosynthesis+ko00350//Tyrosine metabolism+ko01100//Metabolic pathways+ko00950//Isoquinoline alkaloid biosynthesis+ko01110//Biosynthesis of secondary metabolites+ko00270//Cysteine and methionine metabolism+ko00400//Phenylalanine	tyrosine and tryptophan biosynthesis+ko00360//Phenylalanine metabolism"
CL5698.Contig5_All nta:107789747 "K00815//tyrosine aminotransferase [EC:2.6.1.5]+ko00130//Ubiquinone and other terpenoid-quinone biosynthesis+ko01230//Biosynthesis of amino acids+ko00960//Tropane	piperidine and pyridine alkaloid biosynthesis+ko00350//Tyrosine metabolism+ko01100//Metabolic pathways+ko00950//Isoquinoline alkaloid biosynthesis+ko01110//Biosynthesis of secondary metabolites+ko00270//Cysteine and methionine metabolism+ko00400//Phenylalanine	tyrosine and tryptophan biosynthesis+ko00360//Phenylalanine metabolism"
CL5698.Contig5_All cit:102611153 "K00815//tyrosine aminotransferase [EC:2.6.1.5]+ko00130//Ubiquinone and other terpenoid-quinone biosynthesis+ko01230//Biosynthesis of amino acids+ko00960//Tropane	piperidine and pyridine alkaloid biosynthesis+ko00350//Tyrosine metabolism+ko01100//Metabolic pathways+ko00950//Isoquinoline alkaloid biosynthesis+ko01110//Biosynthesis of secondary metabolites+ko00270//Cysteine and methionine metabolism+ko00400//Phenylalanine	tyrosine and tryptophan biosynthesis+ko00360//Phenylalanine metabolism"
CL5698.Contig6_All dcr:108224339 "K00815//tyrosine aminotransferase [EC:2.6.1.5]+ko00130//Ubiquinone and other terpenoid-quinone biosynthesis+ko01230//Biosynthesis of amino acids+ko00960//Tropane	piperidine and pyridine alkaloid biosynthesis+ko00350//Tyrosine metabolism+ko01100//Metabolic pathways+ko00950//Isoquinoline alkaloid biosynthesis+ko01110//Biosynthesis of secondary metabolites+ko00270//Cysteine and methionine metabolism+ko00400//Phenylalanine	tyrosine and tryptophan biosynthesis+ko00360//Phenylalanine metabolism"
CL5698.Contig6_All nnu:104592560 "K00815//tyrosine aminotransferase [EC:2.6.1.5]+ko00130//Ubiquinone and other terpenoid-quinone biosynthesis+ko01230//Biosynthesis of amino acids+ko00960//Tropane	piperidine and pyridine alkaloid biosynthesis+ko00350//Tyrosine metabolism+ko01100//Metabolic pathways+ko00950//Isoquinoline alkaloid biosynthesis+ko01110//Biosynthesis of secondary metabolites+ko00270//Cysteine and methionine metabolism+ko00400//Phenylalanine	tyrosine and tryptophan biosynthesis+ko00360//Phenylalanine metabolism"
CL5698.Contig6_All nsy:104213958 "K00815//tyrosine aminotransferase [EC:2.6.1.5]+ko00130//Ubiquinone and other terpenoid-quinone biosynthesis+ko01230//Biosynthesis of amino acids+ko00960//Tropane	piperidine and pyridine alkaloid biosynthesis+ko00350//Tyrosine metabolism+ko01100//Metabolic pathways+ko00950//Isoquinoline alkaloid biosynthesis+ko01110//Biosynthesis of secondary metabolites+ko00270//Cysteine and methionine metabolism+ko00400//Phenylalanine	tyrosine and tryptophan biosynthesis+ko00360//Phenylalanine metabolism"
CL5698.Contig6_All nta:107789747 "K00815//tyrosine aminotransferase [EC:2.6.1.5]+ko00130//Ubiquinone and other terpenoid-quinone biosynthesis+ko01230//Biosynthesis of amino acids+ko00960//Tropane	piperidine and pyridine alkaloid biosynthesis+ko00350//Tyrosine metabolism+ko01100//Metabolic pathways+ko00950//Isoquinoline alkaloid biosynthesis+ko01110//Biosynthesis of secondary metabolites+ko00270//Cysteine and methionine metabolism+ko00400//Phenylalanine	tyrosine and tryptophan biosynthesis+ko00360//Phenylalanine metabolism"
CL5698.Contig6_All cit:102611153 "K00815//tyrosine aminotransferase [EC:2.6.1.5]+ko00130//Ubiquinone and other terpenoid-quinone biosynthesis+ko01230//Biosynthesis of amino acids+ko00960//Tropane	piperidine and pyridine alkaloid biosynthesis+ko00350//Tyrosine metabolism+ko01100//Metabolic pathways+ko00950//Isoquinoline alkaloid biosynthesis+ko01110//Biosynthesis of secondary metabolites+ko00270//Cysteine and methionine metabolism+ko00400//Phenylalanine	tyrosine and tryptophan biosynthesis+ko00360//Phenylalanine metabolism"
CL5698.Contig7_All dcr:108224339 "K00815//tyrosine aminotransferase [EC:2.6.1.5]+ko00130//Ubiquinone and other terpenoid-quinone biosynthesis+ko01230//Biosynthesis of amino acids+ko00960//Tropane	piperidine and pyridine alkaloid biosynthesis+ko00350//Tyrosine metabolism+ko01100//Metabolic pathways+ko00950//Isoquinoline alkaloid biosynthesis+ko01110//Biosynthesis of secondary metabolites+ko00270//Cysteine and methionine metabolism+ko00400//Phenylalanine	tyrosine and tryptophan biosynthesis+ko00360//Phenylalanine metabolism"
CL5698.Contig7_All vvi:100242005 "K00815//tyrosine aminotransferase [EC:2.6.1.5]+ko00130//Ubiquinone and other terpenoid-quinone biosynthesis+ko01230//Biosynthesis of amino acids+ko00960//Tropane	piperidine and pyridine alkaloid biosynthesis+ko00350//Tyrosine metabolism+ko01100//Metabolic pathways+ko00950//Isoquinoline alkaloid biosynthesis+ko01110//Biosynthesis of secondary metabolites+ko00270//Cysteine and methionine metabolism+ko00400//Phenylalanine	tyrosine and tryptophan biosynthesis+ko00360//Phenylalanine metabolism"
CL5698.Contig7_All dzi:111298478 "K00815//tyrosine aminotransferase [EC:2.6.1.5]+ko00130//Ubiquinone and other terpenoid-quinone biosynthesis+ko01230//Biosynthesis of amino acids+ko00960//Tropane	piperidine and pyridine alkaloid biosynthesis+ko00350//Tyrosine metabolism+ko01100//Metabolic pathways+ko00950//Isoquinoline alkaloid biosynthesis+ko01110//Biosynthesis of secondary metabolites+ko00270//Cysteine and methionine metabolism+ko00400//Phenylalanine	tyrosine and tryptophan biosynthesis+ko00360//Phenylalanine metabolism"
CL5698.Contig7_All dzi:111286878 "K00815//tyrosine aminotransferase [EC:2.6.1.5]+ko00130//Ubiquinone and other terpenoid-quinone biosynthesis+ko01230//Biosynthesis of amino acids+ko00960//Tropane	piperidine and pyridine alkaloid biosynthesis+ko00350//Tyrosine metabolism+ko01100//Metabolic pathways+ko00950//Isoquinoline alkaloid biosynthesis+ko01110//Biosynthesis of secondary metabolites+ko00270//Cysteine and methionine metabolism+ko00400//Phenylalanine	tyrosine and tryptophan biosynthesis+ko00360//Phenylalanine metabolism"
CL5698.Contig7_All cit:102612722 "K00815//tyrosine aminotransferase [EC:2.6.1.5]+ko00130//Ubiquinone and other terpenoid-quinone biosynthesis+ko01230//Biosynthesis of amino acids+ko00960//Tropane	piperidine and pyridine alkaloid biosynthesis+ko00350//Tyrosine metabolism+ko01100//Metabolic pathways+ko00950//Isoquinoline alkaloid biosynthesis+ko01110//Biosynthesis of secondary metabolites+ko00270//Cysteine and methionine metabolism+ko00400//Phenylalanine	tyrosine and tryptophan biosynthesis+ko00360//Phenylalanine metabolism"
CL5698.Contig8_All dcr:108224339 "K00815//tyrosine aminotransferase [EC:2.6.1.5]+ko00130//Ubiquinone and other terpenoid-quinone biosynthesis+ko01230//Biosynthesis of amino acids+ko00960//Tropane	piperidine and pyridine alkaloid biosynthesis+ko00350//Tyrosine metabolism+ko01100//Metabolic pathways+ko00950//Isoquinoline alkaloid biosynthesis+ko01110//Biosynthesis of secondary metabolites+ko00270//Cysteine and methionine metabolism+ko00400//Phenylalanine	tyrosine and tryptophan biosynthesis+ko00360//Phenylalanine metabolism"
CL5698.Contig8_All nnu:104592560 "K00815//tyrosine aminotransferase [EC:2.6.1.5]+ko00130//Ubiquinone and other terpenoid-quinone biosynthesis+ko01230//Biosynthesis of amino acids+ko00960//Tropane	piperidine and pyridine alkaloid biosynthesis+ko00350//Tyrosine metabolism+ko01100//Metabolic pathways+ko00950//Isoquinoline alkaloid biosynthesis+ko01110//Biosynthesis of secondary metabolites+ko00270//Cysteine and methionine metabolism+ko00400//Phenylalanine	tyrosine and tryptophan biosynthesis+ko00360//Phenylalanine metabolism"
CL5698.Contig8_All nsy:104213958 "K00815//tyrosine aminotransferase [EC:2.6.1.5]+ko00130//Ubiquinone and other terpenoid-quinone biosynthesis+ko01230//Biosynthesis of amino acids+ko00960//Tropane	piperidine and pyridine alkaloid biosynthesis+ko00350//Tyrosine metabolism+ko01100//Metabolic pathways+ko00950//Isoquinoline alkaloid biosynthesis+ko01110//Biosynthesis of secondary metabolites+ko00270//Cysteine and methionine metabolism+ko00400//Phenylalanine	tyrosine and tryptophan biosynthesis+ko00360//Phenylalanine metabolism"
CL5698.Contig8_All nta:107789747 "K00815//tyrosine aminotransferase [EC:2.6.1.5]+ko00130//Ubiquinone and other terpenoid-quinone biosynthesis+ko01230//Biosynthesis of amino acids+ko00960//Tropane	piperidine and pyridine alkaloid biosynthesis+ko00350//Tyrosine metabolism+ko01100//Metabolic pathways+ko00950//Isoquinoline alkaloid biosynthesis+ko01110//Biosynthesis of secondary metabolites+ko00270//Cysteine and methionine metabolism+ko00400//Phenylalanine	tyrosine and tryptophan biosynthesis+ko00360//Phenylalanine metabolism"
CL5698.Contig8_All cit:102611153 "K00815//tyrosine aminotransferase [EC:2.6.1.5]+ko00130//Ubiquinone and other terpenoid-quinone biosynthesis+ko01230//Biosynthesis of amino acids+ko00960//Tropane	piperidine and pyridine alkaloid biosynthesis+ko00350//Tyrosine metabolism+ko01100//Metabolic pathways+ko00950//Isoquinoline alkaloid biosynthesis+ko01110//Biosynthesis of secondary metabolites+ko00270//Cysteine and methionine metabolism+ko00400//Phenylalanine	tyrosine and tryptophan biosynthesis+ko00360//Phenylalanine metabolism"
CL5698.Contig9_All dcr:108224339 "K00815//tyrosine aminotransferase [EC:2.6.1.5]+ko00130//Ubiquinone and other terpenoid-quinone biosynthesis+ko01230//Biosynthesis of amino acids+ko00960//Tropane	piperidine and pyridine alkaloid biosynthesis+ko00350//Tyrosine metabolism+ko01100//Metabolic pathways+ko00950//Isoquinoline alkaloid biosynthesis+ko01110//Biosynthesis of secondary metabolites+ko00270//Cysteine and methionine metabolism+ko00400//Phenylalanine	tyrosine and tryptophan biosynthesis+ko00360//Phenylalanine metabolism"
CL5698.Contig9_All nnu:104592560 "K00815//tyrosine aminotransferase [EC:2.6.1.5]+ko00130//Ubiquinone and other terpenoid-quinone biosynthesis+ko01230//Biosynthesis of amino acids+ko00960//Tropane	piperidine and pyridine alkaloid biosynthesis+ko00350//Tyrosine metabolism+ko01100//Metabolic pathways+ko00950//Isoquinoline alkaloid biosynthesis+ko01110//Biosynthesis of secondary metabolites+ko00270//Cysteine and methionine metabolism+ko00400//Phenylalanine	tyrosine and tryptophan biosynthesis+ko00360//Phenylalanine metabolism"
CL5698.Contig9_All nsy:104213958 "K00815//tyrosine aminotransferase [EC:2.6.1.5]+ko00130//Ubiquinone and other terpenoid-quinone biosynthesis+ko01230//Biosynthesis of amino acids+ko00960//Tropane	piperidine and pyridine alkaloid biosynthesis+ko00350//Tyrosine metabolism+ko01100//Metabolic pathways+ko00950//Isoquinoline alkaloid biosynthesis+ko01110//Biosynthesis of secondary metabolites+ko00270//Cysteine and methionine metabolism+ko00400//Phenylalanine	tyrosine and tryptophan biosynthesis+ko00360//Phenylalanine metabolism"
CL5698.Contig9_All nta:107789747 "K00815//tyrosine aminotransferase [EC:2.6.1.5]+ko00130//Ubiquinone and other terpenoid-quinone biosynthesis+ko01230//Biosynthesis of amino acids+ko00960//Tropane	piperidine and pyridine alkaloid biosynthesis+ko00350//Tyrosine metabolism+ko01100//Metabolic pathways+ko00950//Isoquinoline alkaloid biosynthesis+ko01110//Biosynthesis of secondary metabolites+ko00270//Cysteine and methionine metabolism+ko00400//Phenylalanine	tyrosine and tryptophan biosynthesis+ko00360//Phenylalanine metabolism"
CL5698.Contig10_All dcr:108224339 "K00815//tyrosine aminotransferase [EC:2.6.1.5]+ko00130//Ubiquinone and other terpenoid-quinone biosynthesis+ko01230//Biosynthesis of amino acids+ko00960//Tropane	piperidine and pyridine alkaloid biosynthesis+ko00350//Tyrosine metabolism+ko01100//Metabolic pathways+ko00950//Isoquinoline alkaloid biosynthesis+ko01110//Biosynthesis of secondary metabolites+ko00270//Cysteine and methionine metabolism+ko00400//Phenylalanine	tyrosine and tryptophan biosynthesis+ko00360//Phenylalanine metabolism"
CL5698.Contig10_All cpap:110811978 "K00815//tyrosine aminotransferase [EC:2.6.1.5]+ko00130//Ubiquinone and other terpenoid-quinone biosynthesis+ko01230//Biosynthesis of amino acids+ko00960//Tropane	piperidine and pyridine alkaloid biosynthesis+ko00350//Tyrosine metabolism+ko01100//Metabolic pathways+ko00950//Isoquinoline alkaloid biosynthesis+ko01110//Biosynthesis of secondary metabolites+ko00270//Cysteine and methionine metabolism+ko00400//Phenylalanine	tyrosine and tryptophan biosynthesis+ko00360//Phenylalanine metabolism"
CL5698.Contig10_All tcc:18608756 "K00815//tyrosine aminotransferase [EC:2.6.1.5]+ko00130//Ubiquinone and other terpenoid-quinone biosynthesis+ko01230//Biosynthesis of amino acids+ko00960//Tropane	piperidine and pyridine alkaloid biosynthesis+ko00350//Tyrosine metabolism+ko01100//Metabolic pathways+ko00950//Isoquinoline alkaloid biosynthesis+ko01110//Biosynthesis of secondary metabolites+ko00270//Cysteine and methionine metabolism+ko00400//Phenylalanine	tyrosine and tryptophan biosynthesis+ko00360//Phenylalanine metabolism"
CL5698.Contig10_All sind:105178558 "K00815//tyrosine aminotransferase [EC:2.6.1.5]+ko00130//Ubiquinone and other terpenoid-quinone biosynthesis+ko01230//Biosynthesis of amino acids+ko00960//Tropane	piperidine and pyridine alkaloid biosynthesis+ko00350//Tyrosine metabolism+ko01100//Metabolic pathways+ko00950//Isoquinoline alkaloid biosynthesis+ko01110//Biosynthesis of secondary metabolites+ko00270//Cysteine and methionine metabolism+ko00400//Phenylalanine	tyrosine and tryptophan biosynthesis+ko00360//Phenylalanine metabolism"
CL5701.Contig1_All sbi:8070754 "K13229//2	4-dihydroxy-1	4-benzoxazin-3-one-glucoside dioxygenase [EC:1.14.11.59]+ko00402//Benzoxazinoid biosynthesis;K06892//feruloyl-CoA ortho-hydroxylase [EC:1.14.11.-]+ko01110//Biosynthesis of secondary metabolites+ko00940//Phenylpropanoid biosynthesis"
CL5701.Contig1_All sita:101778204 "K13229//2	4-dihydroxy-1	4-benzoxazin-3-one-glucoside dioxygenase [EC:1.14.11.59]+ko00402//Benzoxazinoid biosynthesis;K06892//feruloyl-CoA ortho-hydroxylase [EC:1.14.11.-]+ko01110//Biosynthesis of secondary metabolites+ko00940//Phenylpropanoid biosynthesis"
CL5701.Contig1_All ats:109766943 "K13229//2	4-dihydroxy-1	4-benzoxazin-3-one-glucoside dioxygenase [EC:1.14.11.59]+ko00402//Benzoxazinoid biosynthesis;K06892//feruloyl-CoA ortho-hydroxylase [EC:1.14.11.-]+ko01110//Biosynthesis of secondary metabolites+ko00940//Phenylpropanoid biosynthesis"
CL5701.Contig1_All zma:541977 "K13229//2	4-dihydroxy-1	4-benzoxazin-3-one-glucoside dioxygenase [EC:1.14.11.59]+ko00402//Benzoxazinoid biosynthesis;K06892//feruloyl-CoA ortho-hydroxylase [EC:1.14.11.-]+ko01110//Biosynthesis of secondary metabolites+ko00940//Phenylpropanoid biosynthesis"
CL5701.Contig1_All dzi:111276016 "K13229//2	4-dihydroxy-1	4-benzoxazin-3-one-glucoside dioxygenase [EC:1.14.11.59]+ko00402//Benzoxazinoid biosynthesis;K06892//feruloyl-CoA ortho-hydroxylase [EC:1.14.11.-]+ko01110//Biosynthesis of secondary metabolites+ko00940//Phenylpropanoid biosynthesis"
CL5701.Contig2_All sbi:8070754 "K13229//2	4-dihydroxy-1	4-benzoxazin-3-one-glucoside dioxygenase [EC:1.14.11.59]+ko00402//Benzoxazinoid biosynthesis"
CL5701.Contig2_All ats:109766943 "K13229//2	4-dihydroxy-1	4-benzoxazin-3-one-glucoside dioxygenase [EC:1.14.11.59]+ko00402//Benzoxazinoid biosynthesis"
CL5701.Contig2_All sita:101778204 "K13229//2	4-dihydroxy-1	4-benzoxazin-3-one-glucoside dioxygenase [EC:1.14.11.59]+ko00402//Benzoxazinoid biosynthesis"
CL5701.Contig2_All zma:541977 "K13229//2	4-dihydroxy-1	4-benzoxazin-3-one-glucoside dioxygenase [EC:1.14.11.59]+ko00402//Benzoxazinoid biosynthesis"
CL5701.Contig2_All dzi:111318388 "K13229//2	4-dihydroxy-1	4-benzoxazin-3-one-glucoside dioxygenase [EC:1.14.11.59]+ko00402//Benzoxazinoid biosynthesis"
CL5701.Contig3_All sbi:8070754 "K13229//2	4-dihydroxy-1	4-benzoxazin-3-one-glucoside dioxygenase [EC:1.14.11.59]+ko00402//Benzoxazinoid biosynthesis;K06892//feruloyl-CoA ortho-hydroxylase [EC:1.14.11.-]+ko01110//Biosynthesis of secondary metabolites+ko00940//Phenylpropanoid biosynthesis"
CL5701.Contig3_All ats:109766943 "K13229//2	4-dihydroxy-1	4-benzoxazin-3-one-glucoside dioxygenase [EC:1.14.11.59]+ko00402//Benzoxazinoid biosynthesis;K06892//feruloyl-CoA ortho-hydroxylase [EC:1.14.11.-]+ko01110//Biosynthesis of secondary metabolites+ko00940//Phenylpropanoid biosynthesis"
CL5701.Contig3_All sita:101778204 "K13229//2	4-dihydroxy-1	4-benzoxazin-3-one-glucoside dioxygenase [EC:1.14.11.59]+ko00402//Benzoxazinoid biosynthesis;K06892//feruloyl-CoA ortho-hydroxylase [EC:1.14.11.-]+ko01110//Biosynthesis of secondary metabolites+ko00940//Phenylpropanoid biosynthesis"
CL5701.Contig3_All zma:541977 "K13229//2	4-dihydroxy-1	4-benzoxazin-3-one-glucoside dioxygenase [EC:1.14.11.59]+ko00402//Benzoxazinoid biosynthesis;K06892//feruloyl-CoA ortho-hydroxylase [EC:1.14.11.-]+ko01110//Biosynthesis of secondary metabolites+ko00940//Phenylpropanoid biosynthesis"
CL5701.Contig3_All ini:109152302 "K13229//2	4-dihydroxy-1	4-benzoxazin-3-one-glucoside dioxygenase [EC:1.14.11.59]+ko00402//Benzoxazinoid biosynthesis;K06892//feruloyl-CoA ortho-hydroxylase [EC:1.14.11.-]+ko01110//Biosynthesis of secondary metabolites+ko00940//Phenylpropanoid biosynthesis"
CL5701.Contig4_All sbi:8070754 "K13229//2	4-dihydroxy-1	4-benzoxazin-3-one-glucoside dioxygenase [EC:1.14.11.59]+ko00402//Benzoxazinoid biosynthesis"
CL5701.Contig4_All ats:109766943 "K13229//2	4-dihydroxy-1	4-benzoxazin-3-one-glucoside dioxygenase [EC:1.14.11.59]+ko00402//Benzoxazinoid biosynthesis"
CL5701.Contig4_All sita:101778204 "K13229//2	4-dihydroxy-1	4-benzoxazin-3-one-glucoside dioxygenase [EC:1.14.11.59]+ko00402//Benzoxazinoid biosynthesis"
CL5701.Contig4_All zma:541977 "K13229//2	4-dihydroxy-1	4-benzoxazin-3-one-glucoside dioxygenase [EC:1.14.11.59]+ko00402//Benzoxazinoid biosynthesis"
CL5701.Contig4_All gmx:100800882 "K13229//2	4-dihydroxy-1	4-benzoxazin-3-one-glucoside dioxygenase [EC:1.14.11.59]+ko00402//Benzoxazinoid biosynthesis"
CL5701.Contig5_All sbi:8070754 "K13229//2	4-dihydroxy-1	4-benzoxazin-3-one-glucoside dioxygenase [EC:1.14.11.59]+ko00402//Benzoxazinoid biosynthesis"
CL5701.Contig5_All sita:101778204 "K13229//2	4-dihydroxy-1	4-benzoxazin-3-one-glucoside dioxygenase [EC:1.14.11.59]+ko00402//Benzoxazinoid biosynthesis"
CL5701.Contig5_All ats:109766943 "K13229//2	4-dihydroxy-1	4-benzoxazin-3-one-glucoside dioxygenase [EC:1.14.11.59]+ko00402//Benzoxazinoid biosynthesis"
CL5701.Contig5_All zma:541977 "K13229//2	4-dihydroxy-1	4-benzoxazin-3-one-glucoside dioxygenase [EC:1.14.11.59]+ko00402//Benzoxazinoid biosynthesis"
CL5701.Contig5_All gmx:100800882 "K13229//2	4-dihydroxy-1	4-benzoxazin-3-one-glucoside dioxygenase [EC:1.14.11.59]+ko00402//Benzoxazinoid biosynthesis"
CL5701.Contig6_All sbi:8070754 "K13229//2	4-dihydroxy-1	4-benzoxazin-3-one-glucoside dioxygenase [EC:1.14.11.59]+ko00402//Benzoxazinoid biosynthesis"
CL5701.Contig6_All sita:101778204 "K13229//2	4-dihydroxy-1	4-benzoxazin-3-one-glucoside dioxygenase [EC:1.14.11.59]+ko00402//Benzoxazinoid biosynthesis"
CL5701.Contig6_All ats:109766943 "K13229//2	4-dihydroxy-1	4-benzoxazin-3-one-glucoside dioxygenase [EC:1.14.11.59]+ko00402//Benzoxazinoid biosynthesis"
CL5701.Contig6_All zma:541977 "K13229//2	4-dihydroxy-1	4-benzoxazin-3-one-glucoside dioxygenase [EC:1.14.11.59]+ko00402//Benzoxazinoid biosynthesis"
CL5701.Contig6_All dzi:111276016 "K13229//2	4-dihydroxy-1	4-benzoxazin-3-one-glucoside dioxygenase [EC:1.14.11.59]+ko00402//Benzoxazinoid biosynthesis"
CL5854.Contig1_All thj:104807150 K18195//rhamnogalacturonan endolyase [EC:4.2.2.23];K01867//tryptophanyl-tRNA synthetase [EC:6.1.1.2]+ko00970//Aminoacyl-tRNA biosynthesis;K16296//serine carboxypeptidase-like clade I [EC:3.4.16.-];K01188//beta-glucosidase [EC:3.2.1.21]+ko01100//Metabolic pathways+ko00500//Starch and sucrose metabolism+ko01110//Biosynthesis of secondary metabolites+ko00460//Cyanoam…
CL5854.Contig1_All boe:106320677 K18195//rhamnogalacturonan endolyase [EC:4.2.2.23];K01867//tryptophanyl-tRNA synthetase [EC:6.1.1.2]+ko00970//Aminoacyl-tRNA biosynthesis;K16296//serine carboxypeptidase-like clade I [EC:3.4.16.-];K01188//beta-glucosidase [EC:3.2.1.21]+ko01100//Metabolic pathways+ko00500//Starch and sucrose metabolism+ko01110//Biosynthesis of secondary metabolites+ko00460//Cyanoam…
CL5854.Contig1_All soe:110778942 K18195//rhamnogalacturonan endolyase [EC:4.2.2.23];K01867//tryptophanyl-tRNA synthetase [EC:6.1.1.2]+ko00970//Aminoacyl-tRNA biosynthesis;K16296//serine carboxypeptidase-like clade I [EC:3.4.16.-];K01188//beta-glucosidase [EC:3.2.1.21]+ko01100//Metabolic pathways+ko00500//Starch and sucrose metabolism+ko01110//Biosynthesis of secondary metabolites+ko00460//Cyanoam…
CL5854.Contig1_All bna:106394339 K18195//rhamnogalacturonan endolyase [EC:4.2.2.23];K01867//tryptophanyl-tRNA synthetase [EC:6.1.1.2]+ko00970//Aminoacyl-tRNA biosynthesis;K16296//serine carboxypeptidase-like clade I [EC:3.4.16.-];K01188//beta-glucosidase [EC:3.2.1.21]+ko01100//Metabolic pathways+ko00500//Starch and sucrose metabolism+ko01110//Biosynthesis of secondary metabolites+ko00460//Cyanoam…
CL5854.Contig1_All bna:106442438 K18195//rhamnogalacturonan endolyase [EC:4.2.2.23];K01867//tryptophanyl-tRNA synthetase [EC:6.1.1.2]+ko00970//Aminoacyl-tRNA biosynthesis;K16296//serine carboxypeptidase-like clade I [EC:3.4.16.-];K01188//beta-glucosidase [EC:3.2.1.21]+ko01100//Metabolic pathways+ko00500//Starch and sucrose metabolism+ko01110//Biosynthesis of secondary metabolites+ko00460//Cyanoam…
CL5939.Contig3_All dcr:108207931 "K09264//MADS-box transcription factor	plant;K17991//peroxygenase [EC:1.11.2.3]+ko00073//Cutin	suberine and wax biosynthesis;K04733//interleukin-1 receptor-associated kinase 4 [EC:2.7.11.1];K01188//beta-glucosidase [EC:3.2.1.21]+ko01100//Metabolic pathways+ko00500//Starch and sucrose metabolism+ko01110//Biosynthesis of secondary metabolites+ko00460//Cyanoamino acid metabolism+ko00940//Phenylpropanoid biosynthesis"
CL5939.Contig3_All aof:109826923 "K09264//MADS-box transcription factor	plant;K17991//peroxygenase [EC:1.11.2.3]+ko00073//Cutin	suberine and wax biosynthesis;K04733//interleukin-1 receptor-associated kinase 4 [EC:2.7.11.1];K01188//beta-glucosidase [EC:3.2.1.21]+ko01100//Metabolic pathways+ko00500//Starch and sucrose metabolism+ko01110//Biosynthesis of secondary metabolites+ko00460//Cyanoamino acid metabolism+ko00940//Phenylpropanoid biosynthesis"
CL5939.Contig3_All mdm:103454355 "K09264//MADS-box transcription factor	plant;K17991//peroxygenase [EC:1.11.2.3]+ko00073//Cutin	suberine and wax biosynthesis;K04733//interleukin-1 receptor-associated kinase 4 [EC:2.7.11.1];K01188//beta-glucosidase [EC:3.2.1.21]+ko01100//Metabolic pathways+ko00500//Starch and sucrose metabolism+ko01110//Biosynthesis of secondary metabolites+ko00460//Cyanoamino acid metabolism+ko00940//Phenylpropanoid biosynthesis"
CL5939.Contig3_All mdm:103409672 "K09264//MADS-box transcription factor	plant;K17991//peroxygenase [EC:1.11.2.3]+ko00073//Cutin	suberine and wax biosynthesis;K04733//interleukin-1 receptor-associated kinase 4 [EC:2.7.11.1];K01188//beta-glucosidase [EC:3.2.1.21]+ko01100//Metabolic pathways+ko00500//Starch and sucrose metabolism+ko01110//Biosynthesis of secondary metabolites+ko00460//Cyanoamino acid metabolism+ko00940//Phenylpropanoid biosynthesis"
CL5939.Contig3_All cann:107872515 "K09264//MADS-box transcription factor	plant;K17991//peroxygenase [EC:1.11.2.3]+ko00073//Cutin	suberine and wax biosynthesis;K04733//interleukin-1 receptor-associated kinase 4 [EC:2.7.11.1];K01188//beta-glucosidase [EC:3.2.1.21]+ko01100//Metabolic pathways+ko00500//Starch and sucrose metabolism+ko01110//Biosynthesis of secondary metabolites+ko00460//Cyanoamino acid metabolism+ko00940//Phenylpropanoid biosynthesis"
CL6053.Contig2_All han:110886770 K03255//protein TIF31;K00430//peroxidase [EC:1.11.1.7]+ko01100//Metabolic pathways+ko01110//Biosynthesis of secondary metabolites+ko00940//Phenylpropanoid biosynthesis
CL6053.Contig2_All han:110908210 K03255//protein TIF31;K00430//peroxidase [EC:1.11.1.7]+ko01100//Metabolic pathways+ko01110//Biosynthesis of secondary metabolites+ko00940//Phenylpropanoid biosynthesis
CL6053.Contig3_All han:110886770 K03255//protein TIF31;K00430//peroxidase [EC:1.11.1.7]+ko01100//Metabolic pathways+ko01110//Biosynthesis of secondary metabolites+ko00940//Phenylpropanoid biosynthesis
CL6053.Contig3_All han:110908210 K03255//protein TIF31;K00430//peroxidase [EC:1.11.1.7]+ko01100//Metabolic pathways+ko01110//Biosynthesis of secondary metabolites+ko00940//Phenylpropanoid biosynthesis
CL6053.Contig4_All han:110886770 K03255//protein TIF31;K00430//peroxidase [EC:1.11.1.7]+ko01100//Metabolic pathways+ko01110//Biosynthesis of secondary metabolites+ko00940//Phenylpropanoid biosynthesis
CL6053.Contig4_All han:110908210 K03255//protein TIF31;K00430//peroxidase [EC:1.11.1.7]+ko01100//Metabolic pathways+ko01110//Biosynthesis of secondary metabolites+ko00940//Phenylpropanoid biosynthesis
CL6053.Contig5_All han:110886770 K03255//protein TIF31;K00430//peroxidase [EC:1.11.1.7]+ko01100//Metabolic pathways+ko01110//Biosynthesis of secondary metabolites+ko00940//Phenylpropanoid biosynthesis
CL6053.Contig5_All han:110908210 K03255//protein TIF31;K00430//peroxidase [EC:1.11.1.7]+ko01100//Metabolic pathways+ko01110//Biosynthesis of secondary metabolites+ko00940//Phenylpropanoid biosynthesis
CL6053.Contig6_All han:110886770 K03255//protein TIF31;K00430//peroxidase [EC:1.11.1.7]+ko01100//Metabolic pathways+ko01110//Biosynthesis of secondary metabolites+ko00940//Phenylpropanoid biosynthesis
CL6053.Contig6_All han:110908210 K03255//protein TIF31;K00430//peroxidase [EC:1.11.1.7]+ko01100//Metabolic pathways+ko01110//Biosynthesis of secondary metabolites+ko00940//Phenylpropanoid biosynthesis
CL6053.Contig7_All han:110886770 K03255//protein TIF31;K00430//peroxidase [EC:1.11.1.7]+ko01100//Metabolic pathways+ko01110//Biosynthesis of secondary metabolites+ko00940//Phenylpropanoid biosynthesis
CL6053.Contig7_All han:110908210 K03255//protein TIF31;K00430//peroxidase [EC:1.11.1.7]+ko01100//Metabolic pathways+ko01110//Biosynthesis of secondary metabolites+ko00940//Phenylpropanoid biosynthesis
CL6065.Contig1_All ats:109762802 K00679//phospholipid:diacylglycerol acyltransferase [EC:2.3.1.158]+ko01100//Metabolic pathways+ko00561//Glycerolipid metabolism;K10691//E3 ubiquitin-protein ligase UBR4 [EC:2.3.2.27];K14209//solute carrier family 36 (proton-coupled amino acid transporter);K01188//beta-glucosidase [EC:3.2.1.21]+ko01100//Metabolic pathways+ko00500//Starch and sucrose metabolism+ko01…
CL6065.Contig1_All ats:109773794 K00679//phospholipid:diacylglycerol acyltransferase [EC:2.3.1.158]+ko01100//Metabolic pathways+ko00561//Glycerolipid metabolism;K10691//E3 ubiquitin-protein ligase UBR4 [EC:2.3.2.27];K14209//solute carrier family 36 (proton-coupled amino acid transporter);K01188//beta-glucosidase [EC:3.2.1.21]+ko01100//Metabolic pathways+ko00500//Starch and sucrose metabolism+ko01…
CL6065.Contig1_All aly:ARALYDRAFT_316517 K00679//phospholipid:diacylglycerol acyltransferase [EC:2.3.1.158]+ko01100//Metabolic pathways+ko00561//Glycerolipid metabolism;K10691//E3 ubiquitin-protein ligase UBR4 [EC:2.3.2.27];K14209//solute carrier family 36 (proton-coupled amino acid transporter);K01188//beta-glucosidase [EC:3.2.1.21]+ko01100//Metabolic pathways+ko00500//Starch and sucrose metabol…
CL6065.Contig1_All lang:109336872 K00679//phospholipid:diacylglycerol acyltransferase [EC:2.3.1.158]+ko01100//Metabolic pathways+ko00561//Glycerolipid metabolism;K10691//E3 ubiquitin-protein ligase UBR4 [EC:2.3.2.27];K14209//solute carrier family 36 (proton-coupled amino acid transporter);K01188//beta-glucosidase [EC:3.2.1.21]+ko01100//Metabolic pathways+ko00500//Starch and sucrose metabolism+ko0…
CL6065.Contig2_All ats:109762802 K00679//phospholipid:diacylglycerol acyltransferase [EC:2.3.1.158]+ko01100//Metabolic pathways+ko00561//Glycerolipid metabolism;K10691//E3 ubiquitin-protein ligase UBR4 [EC:2.3.2.27];K14209//solute carrier family 36 (proton-coupled amino acid transporter);K01188//beta-glucosidase [EC:3.2.1.21]+ko01100//Metabolic pathways+ko00500//Starch and sucrose metabolism+ko01…
CL6065.Contig2_All ats:109773794 K00679//phospholipid:diacylglycerol acyltransferase [EC:2.3.1.158]+ko01100//Metabolic pathways+ko00561//Glycerolipid metabolism;K10691//E3 ubiquitin-protein ligase UBR4 [EC:2.3.2.27];K14209//solute carrier family 36 (proton-coupled amino acid transporter);K01188//beta-glucosidase [EC:3.2.1.21]+ko01100//Metabolic pathways+ko00500//Starch and sucrose metabolism+ko01…
CL6065.Contig2_All aly:ARALYDRAFT_316517 K00679//phospholipid:diacylglycerol acyltransferase [EC:2.3.1.158]+ko01100//Metabolic pathways+ko00561//Glycerolipid metabolism;K10691//E3 ubiquitin-protein ligase UBR4 [EC:2.3.2.27];K14209//solute carrier family 36 (proton-coupled amino acid transporter);K01188//beta-glucosidase [EC:3.2.1.21]+ko01100//Metabolic pathways+ko00500//Starch and sucrose metabol…
CL6065.Contig2_All lang:109336872 K00679//phospholipid:diacylglycerol acyltransferase [EC:2.3.1.158]+ko01100//Metabolic pathways+ko00561//Glycerolipid metabolism;K10691//E3 ubiquitin-protein ligase UBR4 [EC:2.3.2.27];K14209//solute carrier family 36 (proton-coupled amino acid transporter);K01188//beta-glucosidase [EC:3.2.1.21]+ko01100//Metabolic pathways+ko00500//Starch and sucrose metabolism+ko0…
CL6065.Contig3_All ats:109762802 K00679//phospholipid:diacylglycerol acyltransferase [EC:2.3.1.158]+ko01100//Metabolic pathways+ko00561//Glycerolipid metabolism;K10691//E3 ubiquitin-protein ligase UBR4 [EC:2.3.2.27];K14209//solute carrier family 36 (proton-coupled amino acid transporter);K01188//beta-glucosidase [EC:3.2.1.21]+ko01100//Metabolic pathways+ko00500//Starch and sucrose metabolism+ko01…
CL6065.Contig3_All ats:109773794 K00679//phospholipid:diacylglycerol acyltransferase [EC:2.3.1.158]+ko01100//Metabolic pathways+ko00561//Glycerolipid metabolism;K10691//E3 ubiquitin-protein ligase UBR4 [EC:2.3.2.27];K14209//solute carrier family 36 (proton-coupled amino acid transporter);K01188//beta-glucosidase [EC:3.2.1.21]+ko01100//Metabolic pathways+ko00500//Starch and sucrose metabolism+ko01…
CL6065.Contig3_All aly:ARALYDRAFT_316517 K00679//phospholipid:diacylglycerol acyltransferase [EC:2.3.1.158]+ko01100//Metabolic pathways+ko00561//Glycerolipid metabolism;K10691//E3 ubiquitin-protein ligase UBR4 [EC:2.3.2.27];K14209//solute carrier family 36 (proton-coupled amino acid transporter);K01188//beta-glucosidase [EC:3.2.1.21]+ko01100//Metabolic pathways+ko00500//Starch and sucrose metabol…
CL6065.Contig3_All ghi:107903332 K00679//phospholipid:diacylglycerol acyltransferase [EC:2.3.1.158]+ko01100//Metabolic pathways+ko00561//Glycerolipid metabolism;K10691//E3 ubiquitin-protein ligase UBR4 [EC:2.3.2.27];K14209//solute carrier family 36 (proton-coupled amino acid transporter);K01188//beta-glucosidase [EC:3.2.1.21]+ko01100//Metabolic pathways+ko00500//Starch and sucrose metabolism+ko01…
CL6094.Contig1_All ppp:112287677 "K11188//peroxiredoxin 6	1-Cys peroxiredoxin [EC:1.11.1.7 1.11.1.15 3.1.1.-]+ko01100//Metabolic pathways+ko01110//Biosynthesis of secondary metabolites+ko00940//Phenylpropanoid biosynthesis"
CL6094.Contig1_All mus:103971996 "K11188//peroxiredoxin 6	1-Cys peroxiredoxin [EC:1.11.1.7 1.11.1.15 3.1.1.-]+ko01100//Metabolic pathways+ko01110//Biosynthesis of secondary metabolites+ko00940//Phenylpropanoid biosynthesis"
CL6094.Contig1_All jcu:105630346 "K11188//peroxiredoxin 6	1-Cys peroxiredoxin [EC:1.11.1.7 1.11.1.15 3.1.1.-]+ko01100//Metabolic pathways+ko01110//Biosynthesis of secondary metabolites+ko00940//Phenylpropanoid biosynthesis"
CL6094.Contig1_All nnu:104607108 "K11188//peroxiredoxin 6	1-Cys peroxiredoxin [EC:1.11.1.7 1.11.1.15 3.1.1.-]+ko01100//Metabolic pathways+ko01110//Biosynthesis of secondary metabolites+ko00940//Phenylpropanoid biosynthesis"
CL6094.Contig2_All nta:107823604 "K11188//peroxiredoxin 6	1-Cys peroxiredoxin [EC:1.11.1.7 1.11.1.15 3.1.1.-]+ko01100//Metabolic pathways+ko01110//Biosynthesis of secondary metabolites+ko00940//Phenylpropanoid biosynthesis"
CL6094.Contig2_All mus:103971996 "K11188//peroxiredoxin 6	1-Cys peroxiredoxin [EC:1.11.1.7 1.11.1.15 3.1.1.-]+ko01100//Metabolic pathways+ko01110//Biosynthesis of secondary metabolites+ko00940//Phenylpropanoid biosynthesis"
CL6094.Contig2_All cann:107848474 "K11188//peroxiredoxin 6	1-Cys peroxiredoxin [EC:1.11.1.7 1.11.1.15 3.1.1.-]+ko01100//Metabolic pathways+ko01110//Biosynthesis of secondary metabolites+ko00940//Phenylpropanoid biosynthesis"
CL6094.Contig2_All jcu:105630346 "K11188//peroxiredoxin 6	1-Cys peroxiredoxin [EC:1.11.1.7 1.11.1.15 3.1.1.-]+ko01100//Metabolic pathways+ko01110//Biosynthesis of secondary metabolites+ko00940//Phenylpropanoid biosynthesis"
CL6094.Contig2_All rcu:8262608 "K11188//peroxiredoxin 6	1-Cys peroxiredoxin [EC:1.11.1.7 1.11.1.15 3.1.1.-]+ko01100//Metabolic pathways+ko01110//Biosynthesis of secondary metabolites+ko00940//Phenylpropanoid biosynthesis"
CL6094.Contig3_All ppp:112287677 "K11188//peroxiredoxin 6	1-Cys peroxiredoxin [EC:1.11.1.7 1.11.1.15 3.1.1.-]+ko01100//Metabolic pathways+ko01110//Biosynthesis of secondary metabolites+ko00940//Phenylpropanoid biosynthesis"
CL6094.Contig3_All jcu:105630346 "K11188//peroxiredoxin 6	1-Cys peroxiredoxin [EC:1.11.1.7 1.11.1.15 3.1.1.-]+ko01100//Metabolic pathways+ko01110//Biosynthesis of secondary metabolites+ko00940//Phenylpropanoid biosynthesis"
CL6094.Contig3_All mus:103971996 "K11188//peroxiredoxin 6	1-Cys peroxiredoxin [EC:1.11.1.7 1.11.1.15 3.1.1.-]+ko01100//Metabolic pathways+ko01110//Biosynthesis of secondary metabolites+ko00940//Phenylpropanoid biosynthesis"
CL6094.Contig3_All egr:104453606 "K11188//peroxiredoxin 6	1-Cys peroxiredoxin [EC:1.11.1.7 1.11.1.15 3.1.1.-]+ko01100//Metabolic pathways+ko01110//Biosynthesis of secondary metabolites+ko00940//Phenylpropanoid biosynthesis"
CL6123.Contig2_All aip:110267024 K11843//ubiquitin carboxyl-terminal hydrolase 14 [EC:3.4.19.12];K04733//interleukin-1 receptor-associated kinase 4 [EC:2.7.11.1];K05350//beta-glucosidase [EC:3.2.1.21]+ko01100//Metabolic pathways+ko00500//Starch and sucrose metabolism+ko01110//Biosynthesis of secondary metabolites+ko00460//Cyanoamino acid metabolism+ko00940//Phenylpropanoid biosynthesis
CL6123.Contig2_All mtr:MTR_7g056420 K11843//ubiquitin carboxyl-terminal hydrolase 14 [EC:3.4.19.12];K04733//interleukin-1 receptor-associated kinase 4 [EC:2.7.11.1];K05350//beta-glucosidase [EC:3.2.1.21]+ko01100//Metabolic pathways+ko00500//Starch and sucrose metabolism+ko01110//Biosynthesis of secondary metabolites+ko00460//Cyanoamino acid metabolism+ko00940//Phenylpropanoid biosynthesis
CL6123.Contig2_All nnu:104604855 K11843//ubiquitin carboxyl-terminal hydrolase 14 [EC:3.4.19.12];K04733//interleukin-1 receptor-associated kinase 4 [EC:2.7.11.1];K05350//beta-glucosidase [EC:3.2.1.21]+ko01100//Metabolic pathways+ko00500//Starch and sucrose metabolism+ko01110//Biosynthesis of secondary metabolites+ko00460//Cyanoamino acid metabolism+ko00940//Phenylpropanoid biosynthesis
CL6123.Contig3_All aip:110267024 K11843//ubiquitin carboxyl-terminal hydrolase 14 [EC:3.4.19.12];K05350//beta-glucosidase [EC:3.2.1.21]+ko01100//Metabolic pathways+ko00500//Starch and sucrose metabolism+ko01110//Biosynthesis of secondary metabolites+ko00460//Cyanoamino acid metabolism+ko00940//Phenylpropanoid biosynthesis
CL6123.Contig3_All nnu:104604855 K11843//ubiquitin carboxyl-terminal hydrolase 14 [EC:3.4.19.12];K05350//beta-glucosidase [EC:3.2.1.21]+ko01100//Metabolic pathways+ko00500//Starch and sucrose metabolism+ko01110//Biosynthesis of secondary metabolites+ko00460//Cyanoamino acid metabolism+ko00940//Phenylpropanoid biosynthesis
CL6123.Contig4_All aip:110267024 K11843//ubiquitin carboxyl-terminal hydrolase 14 [EC:3.4.19.12];K04733//interleukin-1 receptor-associated kinase 4 [EC:2.7.11.1];K05350//beta-glucosidase [EC:3.2.1.21]+ko01100//Metabolic pathways+ko00500//Starch and sucrose metabolism+ko01110//Biosynthesis of secondary metabolites+ko00460//Cyanoamino acid metabolism+ko00940//Phenylpropanoid biosynthesis
CL6123.Contig4_All mtr:MTR_7g056420 K11843//ubiquitin carboxyl-terminal hydrolase 14 [EC:3.4.19.12];K04733//interleukin-1 receptor-associated kinase 4 [EC:2.7.11.1];K05350//beta-glucosidase [EC:3.2.1.21]+ko01100//Metabolic pathways+ko00500//Starch and sucrose metabolism+ko01110//Biosynthesis of secondary metabolites+ko00460//Cyanoamino acid metabolism+ko00940//Phenylpropanoid biosynthesis
CL6123.Contig4_All nnu:104604855 K11843//ubiquitin carboxyl-terminal hydrolase 14 [EC:3.4.19.12];K04733//interleukin-1 receptor-associated kinase 4 [EC:2.7.11.1];K05350//beta-glucosidase [EC:3.2.1.21]+ko01100//Metabolic pathways+ko00500//Starch and sucrose metabolism+ko01110//Biosynthesis of secondary metabolites+ko00460//Cyanoamino acid metabolism+ko00940//Phenylpropanoid biosynthesis
CL6129.Contig1_All cpep:111781709 "K05658//ATP-binding cassette	subfamily B (MDR/TAP)	member 1 [EC:3.6.3.44]+ko02010//ABC transporters;K05278//flavonol synthase [EC:1.14.20.6]+ko01100//Metabolic pathways+ko01110//Biosynthesis of secondary metabolites+ko00941//Flavonoid biosynthesis"
CL6129.Contig1_All aof:109820207 "K05658//ATP-binding cassette	subfamily B (MDR/TAP)	member 1 [EC:3.6.3.44]+ko02010//ABC transporters;K05278//flavonol synthase [EC:1.14.20.6]+ko01100//Metabolic pathways+ko01110//Biosynthesis of secondary metabolites+ko00941//Flavonoid biosynthesis"
CL6129.Contig1_All nnu:104608517 "K05658//ATP-binding cassette	subfamily B (MDR/TAP)	member 1 [EC:3.6.3.44]+ko02010//ABC transporters;K05278//flavonol synthase [EC:1.14.20.6]+ko01100//Metabolic pathways+ko01110//Biosynthesis of secondary metabolites+ko00941//Flavonoid biosynthesis"
CL6129.Contig1_All egu:105058232 "K05658//ATP-binding cassette	subfamily B (MDR/TAP)	member 1 [EC:3.6.3.44]+ko02010//ABC transporters;K05278//flavonol synthase [EC:1.14.20.6]+ko01100//Metabolic pathways+ko01110//Biosynthesis of secondary metabolites+ko00941//Flavonoid biosynthesis"
CL6129.Contig1_All nnu:104596229 "K05658//ATP-binding cassette	subfamily B (MDR/TAP)	member 1 [EC:3.6.3.44]+ko02010//ABC transporters;K05278//flavonol synthase [EC:1.14.20.6]+ko01100//Metabolic pathways+ko01110//Biosynthesis of secondary metabolites+ko00941//Flavonoid biosynthesis"
CL6129.Contig3_All nnu:104608517 "K05278//flavonol synthase [EC:1.14.20.6]+ko01100//Metabolic pathways+ko01110//Biosynthesis of secondary metabolites+ko00941//Flavonoid biosynthesis;K05658//ATP-binding cassette	subfamily B (MDR/TAP)	member 1 [EC:3.6.3.44]+ko02010//ABC transporters"
CL6129.Contig3_All cpep:111781709 "K05278//flavonol synthase [EC:1.14.20.6]+ko01100//Metabolic pathways+ko01110//Biosynthesis of secondary metabolites+ko00941//Flavonoid biosynthesis;K05658//ATP-binding cassette	subfamily B (MDR/TAP)	member 1 [EC:3.6.3.44]+ko02010//ABC transporters"
CL6129.Contig3_All egu:105058232 "K05278//flavonol synthase [EC:1.14.20.6]+ko01100//Metabolic pathways+ko01110//Biosynthesis of secondary metabolites+ko00941//Flavonoid biosynthesis;K05658//ATP-binding cassette	subfamily B (MDR/TAP)	member 1 [EC:3.6.3.44]+ko02010//ABC transporters"
CL6129.Contig3_All aof:109820207 "K05278//flavonol synthase [EC:1.14.20.6]+ko01100//Metabolic pathways+ko01110//Biosynthesis of secondary metabolites+ko00941//Flavonoid biosynthesis;K05658//ATP-binding cassette	subfamily B (MDR/TAP)	member 1 [EC:3.6.3.44]+ko02010//ABC transporters"
CL6129.Contig3_All egr:104428803 "K05278//flavonol synthase [EC:1.14.20.6]+ko01100//Metabolic pathways+ko01110//Biosynthesis of secondary metabolites+ko00941//Flavonoid biosynthesis;K05658//ATP-binding cassette	subfamily B (MDR/TAP)	member 1 [EC:3.6.3.44]+ko02010//ABC transporters"
CL6192.Contig1_All dcr:108193863 K00430//peroxidase [EC:1.11.1.7]+ko01100//Metabolic pathways+ko01110//Biosynthesis of secondary metabolites+ko00940//Phenylpropanoid biosynthesis
CL6192.Contig1_All nta:107807056 K00430//peroxidase [EC:1.11.1.7]+ko01100//Metabolic pathways+ko01110//Biosynthesis of secondary metabolites+ko00940//Phenylpropanoid biosynthesis
CL6192.Contig1_All cann:107860325 K00430//peroxidase [EC:1.11.1.7]+ko01100//Metabolic pathways+ko01110//Biosynthesis of secondary metabolites+ko00940//Phenylpropanoid biosynthesis
CL6192.Contig1_All vvi:100256220 K00430//peroxidase [EC:1.11.1.7]+ko01100//Metabolic pathways+ko01110//Biosynthesis of secondary metabolites+ko00940//Phenylpropanoid biosynthesis
CL6192.Contig1_All nsy:104229537 K00430//peroxidase [EC:1.11.1.7]+ko01100//Metabolic pathways+ko01110//Biosynthesis of secondary metabolites+ko00940//Phenylpropanoid biosynthesis
CL6192.Contig2_All nta:107807056 K00430//peroxidase [EC:1.11.1.7]+ko01100//Metabolic pathways+ko01110//Biosynthesis of secondary metabolites+ko00940//Phenylpropanoid biosynthesis
CL6192.Contig2_All nto:104084693 K00430//peroxidase [EC:1.11.1.7]+ko01100//Metabolic pathways+ko01110//Biosynthesis of secondary metabolites+ko00940//Phenylpropanoid biosynthesis
CL6192.Contig2_All cann:107860325 K00430//peroxidase [EC:1.11.1.7]+ko01100//Metabolic pathways+ko01110//Biosynthesis of secondary metabolites+ko00940//Phenylpropanoid biosynthesis
CL6192.Contig2_All nsy:104229537 K00430//peroxidase [EC:1.11.1.7]+ko01100//Metabolic pathways+ko01110//Biosynthesis of secondary metabolites+ko00940//Phenylpropanoid biosynthesis
CL6192.Contig2_All nta:107766849 K00430//peroxidase [EC:1.11.1.7]+ko01100//Metabolic pathways+ko01110//Biosynthesis of secondary metabolites+ko00940//Phenylpropanoid biosynthesis
CL6204.Contig1_All fve:101302179 K09753//cinnamoyl-CoA reductase [EC:1.2.1.44]+ko01100//Metabolic pathways+ko01110//Biosynthesis of secondary metabolites+ko00940//Phenylpropanoid biosynthesis
CL6204.Contig1_All pavi:110763383 K09753//cinnamoyl-CoA reductase [EC:1.2.1.44]+ko01100//Metabolic pathways+ko01110//Biosynthesis of secondary metabolites+ko00940//Phenylpropanoid biosynthesis
CL6204.Contig1_All jre:109010062 K09753//cinnamoyl-CoA reductase [EC:1.2.1.44]+ko01100//Metabolic pathways+ko01110//Biosynthesis of secondary metabolites+ko00940//Phenylpropanoid biosynthesis
CL6204.Contig1_All pmum:103328172 K09753//cinnamoyl-CoA reductase [EC:1.2.1.44]+ko01100//Metabolic pathways+ko01110//Biosynthesis of secondary metabolites+ko00940//Phenylpropanoid biosynthesis
CL6204.Contig1_All atr:18447024 K09753//cinnamoyl-CoA reductase [EC:1.2.1.44]+ko01100//Metabolic pathways+ko01110//Biosynthesis of secondary metabolites+ko00940//Phenylpropanoid biosynthesis
CL6204.Contig2_All fve:101302179 K09753//cinnamoyl-CoA reductase [EC:1.2.1.44]+ko01100//Metabolic pathways+ko01110//Biosynthesis of secondary metabolites+ko00940//Phenylpropanoid biosynthesis
CL6204.Contig2_All pavi:110763383 K09753//cinnamoyl-CoA reductase [EC:1.2.1.44]+ko01100//Metabolic pathways+ko01110//Biosynthesis of secondary metabolites+ko00940//Phenylpropanoid biosynthesis
CL6204.Contig2_All jre:109010062 K09753//cinnamoyl-CoA reductase [EC:1.2.1.44]+ko01100//Metabolic pathways+ko01110//Biosynthesis of secondary metabolites+ko00940//Phenylpropanoid biosynthesis
CL6204.Contig2_All pmum:103328172 K09753//cinnamoyl-CoA reductase [EC:1.2.1.44]+ko01100//Metabolic pathways+ko01110//Biosynthesis of secondary metabolites+ko00940//Phenylpropanoid biosynthesis
CL6204.Contig2_All atr:18447024 K09753//cinnamoyl-CoA reductase [EC:1.2.1.44]+ko01100//Metabolic pathways+ko01110//Biosynthesis of secondary metabolites+ko00940//Phenylpropanoid biosynthesis
CL6204.Contig3_All pavi:110763385 K09753//cinnamoyl-CoA reductase [EC:1.2.1.44]+ko01100//Metabolic pathways+ko01110//Biosynthesis of secondary metabolites+ko00940//Phenylpropanoid biosynthesis
CL6204.Contig3_All rcu:8259741 K09753//cinnamoyl-CoA reductase [EC:1.2.1.44]+ko01100//Metabolic pathways+ko01110//Biosynthesis of secondary metabolites+ko00940//Phenylpropanoid biosynthesis
CL6204.Contig3_All pmum:103328170 K09753//cinnamoyl-CoA reductase [EC:1.2.1.44]+ko01100//Metabolic pathways+ko01110//Biosynthesis of secondary metabolites+ko00940//Phenylpropanoid biosynthesis
CL6204.Contig3_All pavi:110763383 K09753//cinnamoyl-CoA reductase [EC:1.2.1.44]+ko01100//Metabolic pathways+ko01110//Biosynthesis of secondary metabolites+ko00940//Phenylpropanoid biosynthesis
CL6204.Contig3_All pper:18783603 K09753//cinnamoyl-CoA reductase [EC:1.2.1.44]+ko01100//Metabolic pathways+ko01110//Biosynthesis of secondary metabolites+ko00940//Phenylpropanoid biosynthesis
CL6204.Contig4_All fve:101302179 K09753//cinnamoyl-CoA reductase [EC:1.2.1.44]+ko01100//Metabolic pathways+ko01110//Biosynthesis of secondary metabolites+ko00940//Phenylpropanoid biosynthesis
CL6204.Contig4_All pavi:110763383 K09753//cinnamoyl-CoA reductase [EC:1.2.1.44]+ko01100//Metabolic pathways+ko01110//Biosynthesis of secondary metabolites+ko00940//Phenylpropanoid biosynthesis
CL6204.Contig4_All cmax:111488801 K09753//cinnamoyl-CoA reductase [EC:1.2.1.44]+ko01100//Metabolic pathways+ko01110//Biosynthesis of secondary metabolites+ko00940//Phenylpropanoid biosynthesis
CL6204.Contig4_All pmum:103328172 K09753//cinnamoyl-CoA reductase [EC:1.2.1.44]+ko01100//Metabolic pathways+ko01110//Biosynthesis of secondary metabolites+ko00940//Phenylpropanoid biosynthesis
CL6204.Contig4_All pavi:110763385 K09753//cinnamoyl-CoA reductase [EC:1.2.1.44]+ko01100//Metabolic pathways+ko01110//Biosynthesis of secondary metabolites+ko00940//Phenylpropanoid biosynthesis
CL6222.Contig1_All pda:103717078 K20506//tuliposide A-converting enzyme [EC:4.2.99.22];K13258//2-hydroxyisoflavanone dehydratase [EC:4.2.1.105]+ko01110//Biosynthesis of secondary metabolites+ko00943//Isoflavonoid biosynthesis
CL6222.Contig1_All egu:105060863 K20506//tuliposide A-converting enzyme [EC:4.2.99.22];K13258//2-hydroxyisoflavanone dehydratase [EC:4.2.1.105]+ko01110//Biosynthesis of secondary metabolites+ko00943//Isoflavonoid biosynthesis
CL6222.Contig1_All mus:103977527 K20506//tuliposide A-converting enzyme [EC:4.2.99.22];K13258//2-hydroxyisoflavanone dehydratase [EC:4.2.1.105]+ko01110//Biosynthesis of secondary metabolites+ko00943//Isoflavonoid biosynthesis
CL6222.Contig1_All vra:106776973 K20506//tuliposide A-converting enzyme [EC:4.2.99.22];K13258//2-hydroxyisoflavanone dehydratase [EC:4.2.1.105]+ko01110//Biosynthesis of secondary metabolites+ko00943//Isoflavonoid biosynthesis
CL6222.Contig1_All var:108319923 K20506//tuliposide A-converting enzyme [EC:4.2.99.22];K13258//2-hydroxyisoflavanone dehydratase [EC:4.2.1.105]+ko01110//Biosynthesis of secondary metabolites+ko00943//Isoflavonoid biosynthesis
CL6222.Contig3_All egu:105060863 K20506//tuliposide A-converting enzyme [EC:4.2.99.22];K13258//2-hydroxyisoflavanone dehydratase [EC:4.2.1.105]+ko01110//Biosynthesis of secondary metabolites+ko00943//Isoflavonoid biosynthesis
CL6222.Contig3_All pda:103717078 K20506//tuliposide A-converting enzyme [EC:4.2.99.22];K13258//2-hydroxyisoflavanone dehydratase [EC:4.2.1.105]+ko01110//Biosynthesis of secondary metabolites+ko00943//Isoflavonoid biosynthesis
CL6222.Contig3_All mus:103977527 K20506//tuliposide A-converting enzyme [EC:4.2.99.22];K13258//2-hydroxyisoflavanone dehydratase [EC:4.2.1.105]+ko01110//Biosynthesis of secondary metabolites+ko00943//Isoflavonoid biosynthesis
CL6222.Contig3_All vra:106776973 K20506//tuliposide A-converting enzyme [EC:4.2.99.22];K13258//2-hydroxyisoflavanone dehydratase [EC:4.2.1.105]+ko01110//Biosynthesis of secondary metabolites+ko00943//Isoflavonoid biosynthesis
CL6242.Contig1_All mtr:MTR_2g010380 K00512//steroid 17alpha-monooxygenase / 17alpha-hydroxyprogesterone deacetylase [EC:1.14.14.19 1.14.14.32]+ko01100//Metabolic pathways;K07409//cytochrome P450 family 1 subfamily A polypeptide 2 [EC:1.14.14.1]+ko00380//Tryptophan metabolism+ko00232//Caffeine metabolism+ko00591//Linoleic acid metabolism+ko01100//Metabolic pathways+ko01110//Biosynthesis of seconda…
CL6242.Contig1_All cpep:111777684 K00512//steroid 17alpha-monooxygenase / 17alpha-hydroxyprogesterone deacetylase [EC:1.14.14.19 1.14.14.32]+ko01100//Metabolic pathways;K07409//cytochrome P450 family 1 subfamily A polypeptide 2 [EC:1.14.14.1]+ko00380//Tryptophan metabolism+ko00232//Caffeine metabolism+ko00591//Linoleic acid metabolism+ko01100//Metabolic pathways+ko01110//Biosynthesis of secondary…
CL6242.Contig1_All lsv:111917806 K00512//steroid 17alpha-monooxygenase / 17alpha-hydroxyprogesterone deacetylase [EC:1.14.14.19 1.14.14.32]+ko01100//Metabolic pathways;K07409//cytochrome P450 family 1 subfamily A polypeptide 2 [EC:1.14.14.1]+ko00380//Tryptophan metabolism+ko00232//Caffeine metabolism+ko00591//Linoleic acid metabolism+ko01100//Metabolic pathways+ko01110//Biosynthesis of secondary …
CL6242.Contig1_All egr:104429298 K00512//steroid 17alpha-monooxygenase / 17alpha-hydroxyprogesterone deacetylase [EC:1.14.14.19 1.14.14.32]+ko01100//Metabolic pathways;K07409//cytochrome P450 family 1 subfamily A polypeptide 2 [EC:1.14.14.1]+ko00380//Tryptophan metabolism+ko00232//Caffeine metabolism+ko00591//Linoleic acid metabolism+ko01100//Metabolic pathways+ko01110//Biosynthesis of secondary …
CL6242.Contig1_All cmos:111430325 K00512//steroid 17alpha-monooxygenase / 17alpha-hydroxyprogesterone deacetylase [EC:1.14.14.19 1.14.14.32]+ko01100//Metabolic pathways;K07409//cytochrome P450 family 1 subfamily A polypeptide 2 [EC:1.14.14.1]+ko00380//Tryptophan metabolism+ko00232//Caffeine metabolism+ko00591//Linoleic acid metabolism+ko01100//Metabolic pathways+ko01110//Biosynthesis of secondary…
CL6242.Contig2_All mtr:MTR_2g010380 K00512//steroid 17alpha-monooxygenase / 17alpha-hydroxyprogesterone deacetylase [EC:1.14.14.19 1.14.14.32]+ko01100//Metabolic pathways;K07409//cytochrome P450 family 1 subfamily A polypeptide 2 [EC:1.14.14.1]+ko00380//Tryptophan metabolism+ko00232//Caffeine metabolism+ko00591//Linoleic acid metabolism+ko01100//Metabolic pathways+ko01110//Biosynthesis of seconda…
CL6242.Contig2_All cpep:111777684 K00512//steroid 17alpha-monooxygenase / 17alpha-hydroxyprogesterone deacetylase [EC:1.14.14.19 1.14.14.32]+ko01100//Metabolic pathways;K07409//cytochrome P450 family 1 subfamily A polypeptide 2 [EC:1.14.14.1]+ko00380//Tryptophan metabolism+ko00232//Caffeine metabolism+ko00591//Linoleic acid metabolism+ko01100//Metabolic pathways+ko01110//Biosynthesis of secondary…
CL6242.Contig2_All lsv:111917806 K00512//steroid 17alpha-monooxygenase / 17alpha-hydroxyprogesterone deacetylase [EC:1.14.14.19 1.14.14.32]+ko01100//Metabolic pathways;K07409//cytochrome P450 family 1 subfamily A polypeptide 2 [EC:1.14.14.1]+ko00380//Tryptophan metabolism+ko00232//Caffeine metabolism+ko00591//Linoleic acid metabolism+ko01100//Metabolic pathways+ko01110//Biosynthesis of secondary …
CL6242.Contig2_All egr:104429298 K00512//steroid 17alpha-monooxygenase / 17alpha-hydroxyprogesterone deacetylase [EC:1.14.14.19 1.14.14.32]+ko01100//Metabolic pathways;K07409//cytochrome P450 family 1 subfamily A polypeptide 2 [EC:1.14.14.1]+ko00380//Tryptophan metabolism+ko00232//Caffeine metabolism+ko00591//Linoleic acid metabolism+ko01100//Metabolic pathways+ko01110//Biosynthesis of secondary …
CL6242.Contig2_All cmos:111430325 K00512//steroid 17alpha-monooxygenase / 17alpha-hydroxyprogesterone deacetylase [EC:1.14.14.19 1.14.14.32]+ko01100//Metabolic pathways;K07409//cytochrome P450 family 1 subfamily A polypeptide 2 [EC:1.14.14.1]+ko00380//Tryptophan metabolism+ko00232//Caffeine metabolism+ko00591//Linoleic acid metabolism+ko01100//Metabolic pathways+ko01110//Biosynthesis of secondary…
CL6242.Contig3_All mtr:MTR_2g010380 K00512//steroid 17alpha-monooxygenase / 17alpha-hydroxyprogesterone deacetylase [EC:1.14.14.19 1.14.14.32]+ko01100//Metabolic pathways;K07409//cytochrome P450 family 1 subfamily A polypeptide 2 [EC:1.14.14.1]+ko00380//Tryptophan metabolism+ko00232//Caffeine metabolism+ko00591//Linoleic acid metabolism+ko01100//Metabolic pathways+ko01110//Biosynthesis of seconda…
CL6242.Contig3_All cpep:111777684 K00512//steroid 17alpha-monooxygenase / 17alpha-hydroxyprogesterone deacetylase [EC:1.14.14.19 1.14.14.32]+ko01100//Metabolic pathways;K07409//cytochrome P450 family 1 subfamily A polypeptide 2 [EC:1.14.14.1]+ko00380//Tryptophan metabolism+ko00232//Caffeine metabolism+ko00591//Linoleic acid metabolism+ko01100//Metabolic pathways+ko01110//Biosynthesis of secondary…
CL6242.Contig3_All tcc:18599465 K00512//steroid 17alpha-monooxygenase / 17alpha-hydroxyprogesterone deacetylase [EC:1.14.14.19 1.14.14.32]+ko01100//Metabolic pathways;K07409//cytochrome P450 family 1 subfamily A polypeptide 2 [EC:1.14.14.1]+ko00380//Tryptophan metabolism+ko00232//Caffeine metabolism+ko00591//Linoleic acid metabolism+ko01100//Metabolic pathways+ko01110//Biosynthesis of secondary m…
CL6242.Contig3_All lsv:111917806 K00512//steroid 17alpha-monooxygenase / 17alpha-hydroxyprogesterone deacetylase [EC:1.14.14.19 1.14.14.32]+ko01100//Metabolic pathways;K07409//cytochrome P450 family 1 subfamily A polypeptide 2 [EC:1.14.14.1]+ko00380//Tryptophan metabolism+ko00232//Caffeine metabolism+ko00591//Linoleic acid metabolism+ko01100//Metabolic pathways+ko01110//Biosynthesis of secondary …
CL6242.Contig3_All cann:107875669 K00512//steroid 17alpha-monooxygenase / 17alpha-hydroxyprogesterone deacetylase [EC:1.14.14.19 1.14.14.32]+ko01100//Metabolic pathways;K07409//cytochrome P450 family 1 subfamily A polypeptide 2 [EC:1.14.14.1]+ko00380//Tryptophan metabolism+ko00232//Caffeine metabolism+ko00591//Linoleic acid metabolism+ko01100//Metabolic pathways+ko01110//Biosynthesis of secondary…
CL6242.Contig4_All mtr:MTR_2g010380 K00512//steroid 17alpha-monooxygenase / 17alpha-hydroxyprogesterone deacetylase [EC:1.14.14.19 1.14.14.32]+ko01100//Metabolic pathways;K07409//cytochrome P450 family 1 subfamily A polypeptide 2 [EC:1.14.14.1]+ko00380//Tryptophan metabolism+ko00232//Caffeine metabolism+ko00591//Linoleic acid metabolism+ko01100//Metabolic pathways+ko01110//Biosynthesis of seconda…
CL6242.Contig4_All cpep:111777684 K00512//steroid 17alpha-monooxygenase / 17alpha-hydroxyprogesterone deacetylase [EC:1.14.14.19 1.14.14.32]+ko01100//Metabolic pathways;K07409//cytochrome P450 family 1 subfamily A polypeptide 2 [EC:1.14.14.1]+ko00380//Tryptophan metabolism+ko00232//Caffeine metabolism+ko00591//Linoleic acid metabolism+ko01100//Metabolic pathways+ko01110//Biosynthesis of secondary…
CL6242.Contig4_All lsv:111917806 K00512//steroid 17alpha-monooxygenase / 17alpha-hydroxyprogesterone deacetylase [EC:1.14.14.19 1.14.14.32]+ko01100//Metabolic pathways;K07409//cytochrome P450 family 1 subfamily A polypeptide 2 [EC:1.14.14.1]+ko00380//Tryptophan metabolism+ko00232//Caffeine metabolism+ko00591//Linoleic acid metabolism+ko01100//Metabolic pathways+ko01110//Biosynthesis of secondary …
CL6242.Contig4_All egr:104429298 K00512//steroid 17alpha-monooxygenase / 17alpha-hydroxyprogesterone deacetylase [EC:1.14.14.19 1.14.14.32]+ko01100//Metabolic pathways;K07409//cytochrome P450 family 1 subfamily A polypeptide 2 [EC:1.14.14.1]+ko00380//Tryptophan metabolism+ko00232//Caffeine metabolism+ko00591//Linoleic acid metabolism+ko01100//Metabolic pathways+ko01110//Biosynthesis of secondary …
CL6242.Contig4_All cmos:111430325 K00512//steroid 17alpha-monooxygenase / 17alpha-hydroxyprogesterone deacetylase [EC:1.14.14.19 1.14.14.32]+ko01100//Metabolic pathways;K07409//cytochrome P450 family 1 subfamily A polypeptide 2 [EC:1.14.14.1]+ko00380//Tryptophan metabolism+ko00232//Caffeine metabolism+ko00591//Linoleic acid metabolism+ko01100//Metabolic pathways+ko01110//Biosynthesis of secondary…
CL6263.Contig1_All dcr:108193570 K00430//peroxidase [EC:1.11.1.7]+ko01100//Metabolic pathways+ko01110//Biosynthesis of secondary metabolites+ko00940//Phenylpropanoid biosynthesis
CL6263.Contig1_All mtr:MTR_3g094670 K00430//peroxidase [EC:1.11.1.7]+ko01100//Metabolic pathways+ko01110//Biosynthesis of secondary metabolites+ko00940//Phenylpropanoid biosynthesis
CL6263.Contig1_All zju:107413966 K00430//peroxidase [EC:1.11.1.7]+ko01100//Metabolic pathways+ko01110//Biosynthesis of secondary metabolites+ko00940//Phenylpropanoid biosynthesis
CL6263.Contig1_All mdm:103432889 K00430//peroxidase [EC:1.11.1.7]+ko01100//Metabolic pathways+ko01110//Biosynthesis of secondary metabolites+ko00940//Phenylpropanoid biosynthesis
CL6263.Contig1_All nnu:104602469 K00430//peroxidase [EC:1.11.1.7]+ko01100//Metabolic pathways+ko01110//Biosynthesis of secondary metabolites+ko00940//Phenylpropanoid biosynthesis
CL6263.Contig2_All dcr:108193570 K00430//peroxidase [EC:1.11.1.7]+ko01100//Metabolic pathways+ko01110//Biosynthesis of secondary metabolites+ko00940//Phenylpropanoid biosynthesis
CL6263.Contig2_All bvg:104900274 K00430//peroxidase [EC:1.11.1.7]+ko01100//Metabolic pathways+ko01110//Biosynthesis of secondary metabolites+ko00940//Phenylpropanoid biosynthesis
CL6263.Contig2_All nta:107782926 K00430//peroxidase [EC:1.11.1.7]+ko01100//Metabolic pathways+ko01110//Biosynthesis of secondary metabolites+ko00940//Phenylpropanoid biosynthesis
CL6263.Contig2_All nto:104107720 K00430//peroxidase [EC:1.11.1.7]+ko01100//Metabolic pathways+ko01110//Biosynthesis of secondary metabolites+ko00940//Phenylpropanoid biosynthesis
CL6263.Contig2_All tcc:18587406 K00430//peroxidase [EC:1.11.1.7]+ko01100//Metabolic pathways+ko01110//Biosynthesis of secondary metabolites+ko00940//Phenylpropanoid biosynthesis
CL6263.Contig3_All dcr:108193570 K00430//peroxidase [EC:1.11.1.7]+ko01100//Metabolic pathways+ko01110//Biosynthesis of secondary metabolites+ko00940//Phenylpropanoid biosynthesis
CL6263.Contig3_All zju:107413966 K00430//peroxidase [EC:1.11.1.7]+ko01100//Metabolic pathways+ko01110//Biosynthesis of secondary metabolites+ko00940//Phenylpropanoid biosynthesis
CL6263.Contig3_All tcc:18587406 K00430//peroxidase [EC:1.11.1.7]+ko01100//Metabolic pathways+ko01110//Biosynthesis of secondary metabolites+ko00940//Phenylpropanoid biosynthesis
CL6263.Contig3_All dzi:111296160 K00430//peroxidase [EC:1.11.1.7]+ko01100//Metabolic pathways+ko01110//Biosynthesis of secondary metabolites+ko00940//Phenylpropanoid biosynthesis
CL6263.Contig3_All mtr:MTR_3g094670 K00430//peroxidase [EC:1.11.1.7]+ko01100//Metabolic pathways+ko01110//Biosynthesis of secondary metabolites+ko00940//Phenylpropanoid biosynthesis
CL6263.Contig4_All tcc:18587406 K00430//peroxidase [EC:1.11.1.7]+ko01100//Metabolic pathways+ko01110//Biosynthesis of secondary metabolites+ko00940//Phenylpropanoid biosynthesis
CL6263.Contig4_All dzi:111296160 K00430//peroxidase [EC:1.11.1.7]+ko01100//Metabolic pathways+ko01110//Biosynthesis of secondary metabolites+ko00940//Phenylpropanoid biosynthesis
CL6263.Contig4_All dcr:108214543 K00430//peroxidase [EC:1.11.1.7]+ko01100//Metabolic pathways+ko01110//Biosynthesis of secondary metabolites+ko00940//Phenylpropanoid biosynthesis
CL6263.Contig4_All zju:107413966 K00430//peroxidase [EC:1.11.1.7]+ko01100//Metabolic pathways+ko01110//Biosynthesis of secondary metabolites+ko00940//Phenylpropanoid biosynthesis
CL6263.Contig4_All ccaj:109796734 K00430//peroxidase [EC:1.11.1.7]+ko01100//Metabolic pathways+ko01110//Biosynthesis of secondary metabolites+ko00940//Phenylpropanoid biosynthesis
CL6263.Contig5_All dcr:108193570 K00430//peroxidase [EC:1.11.1.7]+ko01100//Metabolic pathways+ko01110//Biosynthesis of secondary metabolites+ko00940//Phenylpropanoid biosynthesis
CL6263.Contig5_All tcc:18587406 K00430//peroxidase [EC:1.11.1.7]+ko01100//Metabolic pathways+ko01110//Biosynthesis of secondary metabolites+ko00940//Phenylpropanoid biosynthesis
CL6263.Contig5_All zju:107413966 K00430//peroxidase [EC:1.11.1.7]+ko01100//Metabolic pathways+ko01110//Biosynthesis of secondary metabolites+ko00940//Phenylpropanoid biosynthesis
CL6263.Contig5_All vvi:100257059 K00430//peroxidase [EC:1.11.1.7]+ko01100//Metabolic pathways+ko01110//Biosynthesis of secondary metabolites+ko00940//Phenylpropanoid biosynthesis
CL6263.Contig5_All dzi:111296160 K00430//peroxidase [EC:1.11.1.7]+ko01100//Metabolic pathways+ko01110//Biosynthesis of secondary metabolites+ko00940//Phenylpropanoid biosynthesis
CL6263.Contig6_All dcr:108193570 K00430//peroxidase [EC:1.11.1.7]+ko01100//Metabolic pathways+ko01110//Biosynthesis of secondary metabolites+ko00940//Phenylpropanoid biosynthesis
CL6263.Contig6_All tcc:18587406 K00430//peroxidase [EC:1.11.1.7]+ko01100//Metabolic pathways+ko01110//Biosynthesis of secondary metabolites+ko00940//Phenylpropanoid biosynthesis
CL6263.Contig6_All zju:107413966 K00430//peroxidase [EC:1.11.1.7]+ko01100//Metabolic pathways+ko01110//Biosynthesis of secondary metabolites+ko00940//Phenylpropanoid biosynthesis
CL6263.Contig6_All dcr:108214543 K00430//peroxidase [EC:1.11.1.7]+ko01100//Metabolic pathways+ko01110//Biosynthesis of secondary metabolites+ko00940//Phenylpropanoid biosynthesis
CL6263.Contig6_All vvi:100257059 K00430//peroxidase [EC:1.11.1.7]+ko01100//Metabolic pathways+ko01110//Biosynthesis of secondary metabolites+ko00940//Phenylpropanoid biosynthesis
CL6278.Contig1_All dcr:108215746 K00430//peroxidase [EC:1.11.1.7]+ko01100//Metabolic pathways+ko01110//Biosynthesis of secondary metabolites+ko00940//Phenylpropanoid biosynthesis
CL6278.Contig1_All dcr:108217705 K00430//peroxidase [EC:1.11.1.7]+ko01100//Metabolic pathways+ko01110//Biosynthesis of secondary metabolites+ko00940//Phenylpropanoid biosynthesis
CL6278.Contig1_All nnu:104605488 K00430//peroxidase [EC:1.11.1.7]+ko01100//Metabolic pathways+ko01110//Biosynthesis of secondary metabolites+ko00940//Phenylpropanoid biosynthesis
CL6278.Contig1_All nnu:104599952 K00430//peroxidase [EC:1.11.1.7]+ko01100//Metabolic pathways+ko01110//Biosynthesis of secondary metabolites+ko00940//Phenylpropanoid biosynthesis
CL6278.Contig1_All nto:104084590 K00430//peroxidase [EC:1.11.1.7]+ko01100//Metabolic pathways+ko01110//Biosynthesis of secondary metabolites+ko00940//Phenylpropanoid biosynthesis
CL6278.Contig2_All dcr:108215746 K00430//peroxidase [EC:1.11.1.7]+ko01100//Metabolic pathways+ko01110//Biosynthesis of secondary metabolites+ko00940//Phenylpropanoid biosynthesis
CL6278.Contig2_All dcr:108217705 K00430//peroxidase [EC:1.11.1.7]+ko01100//Metabolic pathways+ko01110//Biosynthesis of secondary metabolites+ko00940//Phenylpropanoid biosynthesis
CL6278.Contig2_All nnu:104605488 K00430//peroxidase [EC:1.11.1.7]+ko01100//Metabolic pathways+ko01110//Biosynthesis of secondary metabolites+ko00940//Phenylpropanoid biosynthesis
CL6278.Contig2_All nnu:104599952 K00430//peroxidase [EC:1.11.1.7]+ko01100//Metabolic pathways+ko01110//Biosynthesis of secondary metabolites+ko00940//Phenylpropanoid biosynthesis
CL6278.Contig2_All cann:107867617 K00430//peroxidase [EC:1.11.1.7]+ko01100//Metabolic pathways+ko01110//Biosynthesis of secondary metabolites+ko00940//Phenylpropanoid biosynthesis
CL6278.Contig3_All dcr:108215746 K00430//peroxidase [EC:1.11.1.7]+ko01100//Metabolic pathways+ko01110//Biosynthesis of secondary metabolites+ko00940//Phenylpropanoid biosynthesis
CL6278.Contig3_All dcr:108217705 K00430//peroxidase [EC:1.11.1.7]+ko01100//Metabolic pathways+ko01110//Biosynthesis of secondary metabolites+ko00940//Phenylpropanoid biosynthesis
CL6278.Contig3_All nnu:104599952 K00430//peroxidase [EC:1.11.1.7]+ko01100//Metabolic pathways+ko01110//Biosynthesis of secondary metabolites+ko00940//Phenylpropanoid biosynthesis
CL6278.Contig3_All nnu:104605488 K00430//peroxidase [EC:1.11.1.7]+ko01100//Metabolic pathways+ko01110//Biosynthesis of secondary metabolites+ko00940//Phenylpropanoid biosynthesis
CL6278.Contig3_All cann:107867617 K00430//peroxidase [EC:1.11.1.7]+ko01100//Metabolic pathways+ko01110//Biosynthesis of secondary metabolites+ko00940//Phenylpropanoid biosynthesis
CL6283.Contig1_All mtr:MTR_7g058700 K01593//aromatic-L-amino-acid/L-tryptophan decarboxylase [EC:4.1.1.28 4.1.1.105]+ko00380//Tryptophan metabolism+ko00901//Indole alkaloid biosynthesis+ko00965//Betalain biosynthesis+ko00350//Tyrosine metabolism+ko01100//Metabolic pathways+ko00950//Isoquinoline alkaloid biosynthesis+ko01110//Biosynthesis of secondary metabolites+ko00360//Phenylalanine metabolism
CL6283.Contig2_All mtr:MTR_7g058700 K01593//aromatic-L-amino-acid/L-tryptophan decarboxylase [EC:4.1.1.28 4.1.1.105]+ko00380//Tryptophan metabolism+ko00901//Indole alkaloid biosynthesis+ko00965//Betalain biosynthesis+ko00350//Tyrosine metabolism+ko01100//Metabolic pathways+ko00950//Isoquinoline alkaloid biosynthesis+ko01110//Biosynthesis of secondary metabolites+ko00360//Phenylalanine metabolism
CL6283.Contig3_All mtr:MTR_7g058700 K01593//aromatic-L-amino-acid/L-tryptophan decarboxylase [EC:4.1.1.28 4.1.1.105]+ko00380//Tryptophan metabolism+ko00901//Indole alkaloid biosynthesis+ko00965//Betalain biosynthesis+ko00350//Tyrosine metabolism+ko01100//Metabolic pathways+ko00950//Isoquinoline alkaloid biosynthesis+ko01110//Biosynthesis of secondary metabolites+ko00360//Phenylalanine metabolism
CL6283.Contig4_All mtr:MTR_7g058700 K01593//aromatic-L-amino-acid/L-tryptophan decarboxylase [EC:4.1.1.28 4.1.1.105]+ko00380//Tryptophan metabolism+ko00901//Indole alkaloid biosynthesis+ko00965//Betalain biosynthesis+ko00350//Tyrosine metabolism+ko01100//Metabolic pathways+ko00950//Isoquinoline alkaloid biosynthesis+ko01110//Biosynthesis of secondary metabolites+ko00360//Phenylalanine metabolism
CL6283.Contig5_All mtr:MTR_7g058700 K01593//aromatic-L-amino-acid/L-tryptophan decarboxylase [EC:4.1.1.28 4.1.1.105]+ko00380//Tryptophan metabolism+ko00901//Indole alkaloid biosynthesis+ko00965//Betalain biosynthesis+ko00350//Tyrosine metabolism+ko01100//Metabolic pathways+ko00950//Isoquinoline alkaloid biosynthesis+ko01110//Biosynthesis of secondary metabolites+ko00360//Phenylalanine metabolism
CL6283.Contig6_All mtr:MTR_7g058700 K01593//aromatic-L-amino-acid/L-tryptophan decarboxylase [EC:4.1.1.28 4.1.1.105]+ko00380//Tryptophan metabolism+ko00901//Indole alkaloid biosynthesis+ko00965//Betalain biosynthesis+ko00350//Tyrosine metabolism+ko01100//Metabolic pathways+ko00950//Isoquinoline alkaloid biosynthesis+ko01110//Biosynthesis of secondary metabolites+ko00360//Phenylalanine metabolism
CL6283.Contig7_All mtr:MTR_7g058700 K01593//aromatic-L-amino-acid/L-tryptophan decarboxylase [EC:4.1.1.28 4.1.1.105]+ko00380//Tryptophan metabolism+ko00901//Indole alkaloid biosynthesis+ko00965//Betalain biosynthesis+ko00350//Tyrosine metabolism+ko01100//Metabolic pathways+ko00950//Isoquinoline alkaloid biosynthesis+ko01110//Biosynthesis of secondary metabolites+ko00360//Phenylalanine metabolism
CL6283.Contig8_All mtr:MTR_7g058700 K01593//aromatic-L-amino-acid/L-tryptophan decarboxylase [EC:4.1.1.28 4.1.1.105]+ko00380//Tryptophan metabolism+ko00901//Indole alkaloid biosynthesis+ko00965//Betalain biosynthesis+ko00350//Tyrosine metabolism+ko01100//Metabolic pathways+ko00950//Isoquinoline alkaloid biosynthesis+ko01110//Biosynthesis of secondary metabolites+ko00360//Phenylalanine metabolism
CL6283.Contig9_All mtr:MTR_7g058700 K01593//aromatic-L-amino-acid/L-tryptophan decarboxylase [EC:4.1.1.28 4.1.1.105]+ko00380//Tryptophan metabolism+ko00901//Indole alkaloid biosynthesis+ko00965//Betalain biosynthesis+ko00350//Tyrosine metabolism+ko01100//Metabolic pathways+ko00950//Isoquinoline alkaloid biosynthesis+ko01110//Biosynthesis of secondary metabolites+ko00360//Phenylalanine metabolism
CL6283.Contig10_All mtr:MTR_7g058700 K01593//aromatic-L-amino-acid/L-tryptophan decarboxylase [EC:4.1.1.28 4.1.1.105]+ko00380//Tryptophan metabolism+ko00901//Indole alkaloid biosynthesis+ko00965//Betalain biosynthesis+ko00350//Tyrosine metabolism+ko01100//Metabolic pathways+ko00950//Isoquinoline alkaloid biosynthesis+ko01110//Biosynthesis of secondary metabolites+ko00360//Phenylalanine metabolism
CL6283.Contig11_All mtr:MTR_7g058700 K01593//aromatic-L-amino-acid/L-tryptophan decarboxylase [EC:4.1.1.28 4.1.1.105]+ko00380//Tryptophan metabolism+ko00901//Indole alkaloid biosynthesis+ko00965//Betalain biosynthesis+ko00350//Tyrosine metabolism+ko01100//Metabolic pathways+ko00950//Isoquinoline alkaloid biosynthesis+ko01110//Biosynthesis of secondary metabolites+ko00360//Phenylalanine metabolism
CL6283.Contig12_All mtr:MTR_7g058700 K01593//aromatic-L-amino-acid/L-tryptophan decarboxylase [EC:4.1.1.28 4.1.1.105]+ko00380//Tryptophan metabolism+ko00901//Indole alkaloid biosynthesis+ko00965//Betalain biosynthesis+ko00350//Tyrosine metabolism+ko01100//Metabolic pathways+ko00950//Isoquinoline alkaloid biosynthesis+ko01110//Biosynthesis of secondary metabolites+ko00360//Phenylalanine metabolism
CL6283.Contig13_All mtr:MTR_7g058700 K01593//aromatic-L-amino-acid/L-tryptophan decarboxylase [EC:4.1.1.28 4.1.1.105]+ko00380//Tryptophan metabolism+ko00901//Indole alkaloid biosynthesis+ko00965//Betalain biosynthesis+ko00350//Tyrosine metabolism+ko01100//Metabolic pathways+ko00950//Isoquinoline alkaloid biosynthesis+ko01110//Biosynthesis of secondary metabolites+ko00360//Phenylalanine metabolism
CL6283.Contig14_All mtr:MTR_7g058700 K01593//aromatic-L-amino-acid/L-tryptophan decarboxylase [EC:4.1.1.28 4.1.1.105]+ko00380//Tryptophan metabolism+ko00901//Indole alkaloid biosynthesis+ko00965//Betalain biosynthesis+ko00350//Tyrosine metabolism+ko01100//Metabolic pathways+ko00950//Isoquinoline alkaloid biosynthesis+ko01110//Biosynthesis of secondary metabolites+ko00360//Phenylalanine metabolism
CL6283.Contig15_All mtr:MTR_7g058700 K01593//aromatic-L-amino-acid/L-tryptophan decarboxylase [EC:4.1.1.28 4.1.1.105]+ko00380//Tryptophan metabolism+ko00901//Indole alkaloid biosynthesis+ko00965//Betalain biosynthesis+ko00350//Tyrosine metabolism+ko01100//Metabolic pathways+ko00950//Isoquinoline alkaloid biosynthesis+ko01110//Biosynthesis of secondary metabolites+ko00360//Phenylalanine metabolism
CL6283.Contig16_All mtr:MTR_7g058700 K01593//aromatic-L-amino-acid/L-tryptophan decarboxylase [EC:4.1.1.28 4.1.1.105]+ko00380//Tryptophan metabolism+ko00901//Indole alkaloid biosynthesis+ko00965//Betalain biosynthesis+ko00350//Tyrosine metabolism+ko01100//Metabolic pathways+ko00950//Isoquinoline alkaloid biosynthesis+ko01110//Biosynthesis of secondary metabolites+ko00360//Phenylalanine metabolism
CL6391.Contig1_All jcu:105637437 "K00815//tyrosine aminotransferase [EC:2.6.1.5]+ko00130//Ubiquinone and other terpenoid-quinone biosynthesis+ko01230//Biosynthesis of amino acids+ko00960//Tropane	piperidine and pyridine alkaloid biosynthesis+ko00350//Tyrosine metabolism+ko01100//Metabolic pathways+ko00950//Isoquinoline alkaloid biosynthesis+ko01110//Biosynthesis of secondary metabolites+ko00270//Cysteine and methionine metabolism+ko00400//Phenylalanine	tyrosine and tryptophan biosynthesis+ko00360//Phenylalanine metabolism"
CL6391.Contig2_All jcu:105637437 "K00815//tyrosine aminotransferase [EC:2.6.1.5]+ko00130//Ubiquinone and other terpenoid-quinone biosynthesis+ko01230//Biosynthesis of amino acids+ko00960//Tropane	piperidine and pyridine alkaloid biosynthesis+ko00350//Tyrosine metabolism+ko01100//Metabolic pathways+ko00950//Isoquinoline alkaloid biosynthesis+ko01110//Biosynthesis of secondary metabolites+ko00270//Cysteine and methionine metabolism+ko00400//Phenylalanine	tyrosine and tryptophan biosynthesis+ko00360//Phenylalanine metabolism"
CL6401.Contig1_All bvg:104901785 K00430//peroxidase [EC:1.11.1.7]+ko01100//Metabolic pathways+ko01110//Biosynthesis of secondary metabolites+ko00940//Phenylpropanoid biosynthesis;K22768//methyl-CpG-binding domain-containing protein 9 [EC:2.3.1.48]
CL6401.Contig1_All ats:109755267 K00430//peroxidase [EC:1.11.1.7]+ko01100//Metabolic pathways+ko01110//Biosynthesis of secondary metabolites+ko00940//Phenylpropanoid biosynthesis;K22768//methyl-CpG-binding domain-containing protein 9 [EC:2.3.1.48]
CL6401.Contig1_All bvg:104889418 K00430//peroxidase [EC:1.11.1.7]+ko01100//Metabolic pathways+ko01110//Biosynthesis of secondary metabolites+ko00940//Phenylpropanoid biosynthesis;K22768//methyl-CpG-binding domain-containing protein 9 [EC:2.3.1.48]
CL6431.Contig1_All dcr:108214104 K00430//peroxidase [EC:1.11.1.7]+ko01100//Metabolic pathways+ko01110//Biosynthesis of secondary metabolites+ko00940//Phenylpropanoid biosynthesis
CL6431.Contig1_All dcr:108226914 K00430//peroxidase [EC:1.11.1.7]+ko01100//Metabolic pathways+ko01110//Biosynthesis of secondary metabolites+ko00940//Phenylpropanoid biosynthesis
CL6431.Contig1_All dcr:108213754 K00430//peroxidase [EC:1.11.1.7]+ko01100//Metabolic pathways+ko01110//Biosynthesis of secondary metabolites+ko00940//Phenylpropanoid biosynthesis
CL6431.Contig1_All vvi:100854291 K00430//peroxidase [EC:1.11.1.7]+ko01100//Metabolic pathways+ko01110//Biosynthesis of secondary metabolites+ko00940//Phenylpropanoid biosynthesis
CL6431.Contig1_All hbr:110642463 K00430//peroxidase [EC:1.11.1.7]+ko01100//Metabolic pathways+ko01110//Biosynthesis of secondary metabolites+ko00940//Phenylpropanoid biosynthesis
CL6431.Contig2_All dcr:108226914 K00430//peroxidase [EC:1.11.1.7]+ko01100//Metabolic pathways+ko01110//Biosynthesis of secondary metabolites+ko00940//Phenylpropanoid biosynthesis
CL6431.Contig2_All dcr:108213754 K00430//peroxidase [EC:1.11.1.7]+ko01100//Metabolic pathways+ko01110//Biosynthesis of secondary metabolites+ko00940//Phenylpropanoid biosynthesis
CL6431.Contig2_All fve:101313359 K00430//peroxidase [EC:1.11.1.7]+ko01100//Metabolic pathways+ko01110//Biosynthesis of secondary metabolites+ko00940//Phenylpropanoid biosynthesis
CL6431.Contig2_All zju:107414954 K00430//peroxidase [EC:1.11.1.7]+ko01100//Metabolic pathways+ko01110//Biosynthesis of secondary metabolites+ko00940//Phenylpropanoid biosynthesis
CL6431.Contig2_All hbr:110642463 K00430//peroxidase [EC:1.11.1.7]+ko01100//Metabolic pathways+ko01110//Biosynthesis of secondary metabolites+ko00940//Phenylpropanoid biosynthesis
CL6489.Contig2_All cpep:111781709 "K05658//ATP-binding cassette	subfamily B (MDR/TAP)	member 1 [EC:3.6.3.44]+ko02010//ABC transporters;K05278//flavonol synthase [EC:1.14.20.6]+ko01100//Metabolic pathways+ko01110//Biosynthesis of secondary metabolites+ko00941//Flavonoid biosynthesis"
CL6489.Contig2_All aof:109820207 "K05658//ATP-binding cassette	subfamily B (MDR/TAP)	member 1 [EC:3.6.3.44]+ko02010//ABC transporters;K05278//flavonol synthase [EC:1.14.20.6]+ko01100//Metabolic pathways+ko01110//Biosynthesis of secondary metabolites+ko00941//Flavonoid biosynthesis"
CL6489.Contig2_All dzi:111275455 "K05658//ATP-binding cassette	subfamily B (MDR/TAP)	member 1 [EC:3.6.3.44]+ko02010//ABC transporters;K05278//flavonol synthase [EC:1.14.20.6]+ko01100//Metabolic pathways+ko01110//Biosynthesis of secondary metabolites+ko00941//Flavonoid biosynthesis"
CL6489.Contig2_All pavi:110753698 "K05658//ATP-binding cassette	subfamily B (MDR/TAP)	member 1 [EC:3.6.3.44]+ko02010//ABC transporters;K05278//flavonol synthase [EC:1.14.20.6]+ko01100//Metabolic pathways+ko01110//Biosynthesis of secondary metabolites+ko00941//Flavonoid biosynthesis"
CL6489.Contig2_All jre:108982002 "K05658//ATP-binding cassette	subfamily B (MDR/TAP)	member 1 [EC:3.6.3.44]+ko02010//ABC transporters;K05278//flavonol synthase [EC:1.14.20.6]+ko01100//Metabolic pathways+ko01110//Biosynthesis of secondary metabolites+ko00941//Flavonoid biosynthesis"
CL6489.Contig3_All cpep:111781709 "K05658//ATP-binding cassette	subfamily B (MDR/TAP)	member 1 [EC:3.6.3.44]+ko02010//ABC transporters;K05278//flavonol synthase [EC:1.14.20.6]+ko01100//Metabolic pathways+ko01110//Biosynthesis of secondary metabolites+ko00941//Flavonoid biosynthesis"
CL6489.Contig3_All aof:109820207 "K05658//ATP-binding cassette	subfamily B (MDR/TAP)	member 1 [EC:3.6.3.44]+ko02010//ABC transporters;K05278//flavonol synthase [EC:1.14.20.6]+ko01100//Metabolic pathways+ko01110//Biosynthesis of secondary metabolites+ko00941//Flavonoid biosynthesis"
CL6489.Contig3_All dzi:111275455 "K05658//ATP-binding cassette	subfamily B (MDR/TAP)	member 1 [EC:3.6.3.44]+ko02010//ABC transporters;K05278//flavonol synthase [EC:1.14.20.6]+ko01100//Metabolic pathways+ko01110//Biosynthesis of secondary metabolites+ko00941//Flavonoid biosynthesis"
CL6489.Contig3_All cpap:110816514 "K05658//ATP-binding cassette	subfamily B (MDR/TAP)	member 1 [EC:3.6.3.44]+ko02010//ABC transporters;K05278//flavonol synthase [EC:1.14.20.6]+ko01100//Metabolic pathways+ko01110//Biosynthesis of secondary metabolites+ko00941//Flavonoid biosynthesis"
CL6489.Contig3_All jre:109007110 "K05658//ATP-binding cassette	subfamily B (MDR/TAP)	member 1 [EC:3.6.3.44]+ko02010//ABC transporters;K05278//flavonol synthase [EC:1.14.20.6]+ko01100//Metabolic pathways+ko01110//Biosynthesis of secondary metabolites+ko00941//Flavonoid biosynthesis"
CL6510.Contig1_All dcr:108204913 K00430//peroxidase [EC:1.11.1.7]+ko01100//Metabolic pathways+ko01110//Biosynthesis of secondary metabolites+ko00940//Phenylpropanoid biosynthesis
CL6510.Contig1_All mcha:111010772 K00430//peroxidase [EC:1.11.1.7]+ko01100//Metabolic pathways+ko01110//Biosynthesis of secondary metabolites+ko00940//Phenylpropanoid biosynthesis
CL6510.Contig1_All jcu:105649336 K00430//peroxidase [EC:1.11.1.7]+ko01100//Metabolic pathways+ko01110//Biosynthesis of secondary metabolites+ko00940//Phenylpropanoid biosynthesis
CL6510.Contig1_All cmo:103485311 K00430//peroxidase [EC:1.11.1.7]+ko01100//Metabolic pathways+ko01110//Biosynthesis of secondary metabolites+ko00940//Phenylpropanoid biosynthesis
CL6510.Contig1_All nnu:104612805 K00430//peroxidase [EC:1.11.1.7]+ko01100//Metabolic pathways+ko01110//Biosynthesis of secondary metabolites+ko00940//Phenylpropanoid biosynthesis
CL6510.Contig2_All hbr:110640129 K00430//peroxidase [EC:1.11.1.7]+ko01100//Metabolic pathways+ko01110//Biosynthesis of secondary metabolites+ko00940//Phenylpropanoid biosynthesis
CL6510.Contig2_All egr:104441401 K00430//peroxidase [EC:1.11.1.7]+ko01100//Metabolic pathways+ko01110//Biosynthesis of secondary metabolites+ko00940//Phenylpropanoid biosynthesis
CL6510.Contig2_All rcu:8284199 K00430//peroxidase [EC:1.11.1.7]+ko01100//Metabolic pathways+ko01110//Biosynthesis of secondary metabolites+ko00940//Phenylpropanoid biosynthesis
CL6510.Contig2_All pop:7458526 K00430//peroxidase [EC:1.11.1.7]+ko01100//Metabolic pathways+ko01110//Biosynthesis of secondary metabolites+ko00940//Phenylpropanoid biosynthesis
CL6510.Contig2_All vvi:100241814 K00430//peroxidase [EC:1.11.1.7]+ko01100//Metabolic pathways+ko01110//Biosynthesis of secondary metabolites+ko00940//Phenylpropanoid biosynthesis
CL6510.Contig3_All cmo:103485311 K00430//peroxidase [EC:1.11.1.7]+ko01100//Metabolic pathways+ko01110//Biosynthesis of secondary metabolites+ko00940//Phenylpropanoid biosynthesis
CL6510.Contig3_All csv:101214168 K00430//peroxidase [EC:1.11.1.7]+ko01100//Metabolic pathways+ko01110//Biosynthesis of secondary metabolites+ko00940//Phenylpropanoid biosynthesis
CL6510.Contig3_All mcha:111010772 K00430//peroxidase [EC:1.11.1.7]+ko01100//Metabolic pathways+ko01110//Biosynthesis of secondary metabolites+ko00940//Phenylpropanoid biosynthesis
CL6510.Contig3_All nnu:104612805 K00430//peroxidase [EC:1.11.1.7]+ko01100//Metabolic pathways+ko01110//Biosynthesis of secondary metabolites+ko00940//Phenylpropanoid biosynthesis
CL6510.Contig3_All jcu:105649336 K00430//peroxidase [EC:1.11.1.7]+ko01100//Metabolic pathways+ko01110//Biosynthesis of secondary metabolites+ko00940//Phenylpropanoid biosynthesis
CL6510.Contig4_All dcr:108204913 K00430//peroxidase [EC:1.11.1.7]+ko01100//Metabolic pathways+ko01110//Biosynthesis of secondary metabolites+ko00940//Phenylpropanoid biosynthesis
CL6510.Contig4_All rcu:8284199 K00430//peroxidase [EC:1.11.1.7]+ko01100//Metabolic pathways+ko01110//Biosynthesis of secondary metabolites+ko00940//Phenylpropanoid biosynthesis
CL6510.Contig4_All cmax:111495464 K00430//peroxidase [EC:1.11.1.7]+ko01100//Metabolic pathways+ko01110//Biosynthesis of secondary metabolites+ko00940//Phenylpropanoid biosynthesis
CL6510.Contig4_All cpep:111783258 K00430//peroxidase [EC:1.11.1.7]+ko01100//Metabolic pathways+ko01110//Biosynthesis of secondary metabolites+ko00940//Phenylpropanoid biosynthesis
CL6510.Contig4_All cmos:111431563 K00430//peroxidase [EC:1.11.1.7]+ko01100//Metabolic pathways+ko01110//Biosynthesis of secondary metabolites+ko00940//Phenylpropanoid biosynthesis
CL6525.Contig1_All bna:106394339 K01188//beta-glucosidase [EC:3.2.1.21]+ko01100//Metabolic pathways+ko00500//Starch and sucrose metabolism+ko01110//Biosynthesis of secondary metabolites+ko00460//Cyanoamino acid metabolism+ko00940//Phenylpropanoid biosynthesis;K17535//serine/threonine-protein kinase TNNI3K [EC:2.7.11.1];K11643//chromodomain-helicase-DNA-binding protein 4 [EC:3.6.4.12];K22804//stru…
CL6525.Contig1_All fve:105353223 K01188//beta-glucosidase [EC:3.2.1.21]+ko01100//Metabolic pathways+ko00500//Starch and sucrose metabolism+ko01110//Biosynthesis of secondary metabolites+ko00460//Cyanoamino acid metabolism+ko00940//Phenylpropanoid biosynthesis;K17535//serine/threonine-protein kinase TNNI3K [EC:2.7.11.1];K11643//chromodomain-helicase-DNA-binding protein 4 [EC:3.6.4.12];K22804//stru…
CL6525.Contig1_All bna:106372821 K01188//beta-glucosidase [EC:3.2.1.21]+ko01100//Metabolic pathways+ko00500//Starch and sucrose metabolism+ko01110//Biosynthesis of secondary metabolites+ko00460//Cyanoamino acid metabolism+ko00940//Phenylpropanoid biosynthesis;K17535//serine/threonine-protein kinase TNNI3K [EC:2.7.11.1];K11643//chromodomain-helicase-DNA-binding protein 4 [EC:3.6.4.12];K22804//stru…
CL6525.Contig1_All bna:106442438 K01188//beta-glucosidase [EC:3.2.1.21]+ko01100//Metabolic pathways+ko00500//Starch and sucrose metabolism+ko01110//Biosynthesis of secondary metabolites+ko00460//Cyanoamino acid metabolism+ko00940//Phenylpropanoid biosynthesis;K17535//serine/threonine-protein kinase TNNI3K [EC:2.7.11.1];K11643//chromodomain-helicase-DNA-binding protein 4 [EC:3.6.4.12];K22804//stru…
CL6525.Contig1_All gmx:100819741 K01188//beta-glucosidase [EC:3.2.1.21]+ko01100//Metabolic pathways+ko00500//Starch and sucrose metabolism+ko01110//Biosynthesis of secondary metabolites+ko00460//Cyanoamino acid metabolism+ko00940//Phenylpropanoid biosynthesis;K17535//serine/threonine-protein kinase TNNI3K [EC:2.7.11.1];K11643//chromodomain-helicase-DNA-binding protein 4 [EC:3.6.4.12];K22804//stru…
CL6525.Contig2_All bna:106394339 K01188//beta-glucosidase [EC:3.2.1.21]+ko01100//Metabolic pathways+ko00500//Starch and sucrose metabolism+ko01110//Biosynthesis of secondary metabolites+ko00460//Cyanoamino acid metabolism+ko00940//Phenylpropanoid biosynthesis;K17535//serine/threonine-protein kinase TNNI3K [EC:2.7.11.1];K11643//chromodomain-helicase-DNA-binding protein 4 [EC:3.6.4.12];K00962//poly…
CL6525.Contig2_All fve:105353223 K01188//beta-glucosidase [EC:3.2.1.21]+ko01100//Metabolic pathways+ko00500//Starch and sucrose metabolism+ko01110//Biosynthesis of secondary metabolites+ko00460//Cyanoamino acid metabolism+ko00940//Phenylpropanoid biosynthesis;K17535//serine/threonine-protein kinase TNNI3K [EC:2.7.11.1];K11643//chromodomain-helicase-DNA-binding protein 4 [EC:3.6.4.12];K00962//poly…
CL6525.Contig2_All bna:106372821 K01188//beta-glucosidase [EC:3.2.1.21]+ko01100//Metabolic pathways+ko00500//Starch and sucrose metabolism+ko01110//Biosynthesis of secondary metabolites+ko00460//Cyanoamino acid metabolism+ko00940//Phenylpropanoid biosynthesis;K17535//serine/threonine-protein kinase TNNI3K [EC:2.7.11.1];K11643//chromodomain-helicase-DNA-binding protein 4 [EC:3.6.4.12];K00962//poly…
CL6525.Contig2_All gmx:100819741 K01188//beta-glucosidase [EC:3.2.1.21]+ko01100//Metabolic pathways+ko00500//Starch and sucrose metabolism+ko01110//Biosynthesis of secondary metabolites+ko00460//Cyanoamino acid metabolism+ko00940//Phenylpropanoid biosynthesis;K17535//serine/threonine-protein kinase TNNI3K [EC:2.7.11.1];K11643//chromodomain-helicase-DNA-binding protein 4 [EC:3.6.4.12];K00962//poly…
CL6525.Contig2_All bna:106442438 K01188//beta-glucosidase [EC:3.2.1.21]+ko01100//Metabolic pathways+ko00500//Starch and sucrose metabolism+ko01110//Biosynthesis of secondary metabolites+ko00460//Cyanoamino acid metabolism+ko00940//Phenylpropanoid biosynthesis;K17535//serine/threonine-protein kinase TNNI3K [EC:2.7.11.1];K11643//chromodomain-helicase-DNA-binding protein 4 [EC:3.6.4.12];K00962//poly…
CL6525.Contig3_All bna:106394339 K01188//beta-glucosidase [EC:3.2.1.21]+ko01100//Metabolic pathways+ko00500//Starch and sucrose metabolism+ko01110//Biosynthesis of secondary metabolites+ko00460//Cyanoamino acid metabolism+ko00940//Phenylpropanoid biosynthesis;K17535//serine/threonine-protein kinase TNNI3K [EC:2.7.11.1];K11643//chromodomain-helicase-DNA-binding protein 4 [EC:3.6.4.12];K00962//poly…
CL6525.Contig3_All fve:105353223 K01188//beta-glucosidase [EC:3.2.1.21]+ko01100//Metabolic pathways+ko00500//Starch and sucrose metabolism+ko01110//Biosynthesis of secondary metabolites+ko00460//Cyanoamino acid metabolism+ko00940//Phenylpropanoid biosynthesis;K17535//serine/threonine-protein kinase TNNI3K [EC:2.7.11.1];K11643//chromodomain-helicase-DNA-binding protein 4 [EC:3.6.4.12];K00962//poly…
CL6525.Contig3_All bna:106372821 K01188//beta-glucosidase [EC:3.2.1.21]+ko01100//Metabolic pathways+ko00500//Starch and sucrose metabolism+ko01110//Biosynthesis of secondary metabolites+ko00460//Cyanoamino acid metabolism+ko00940//Phenylpropanoid biosynthesis;K17535//serine/threonine-protein kinase TNNI3K [EC:2.7.11.1];K11643//chromodomain-helicase-DNA-binding protein 4 [EC:3.6.4.12];K00962//poly…
CL6525.Contig3_All gmx:100819741 K01188//beta-glucosidase [EC:3.2.1.21]+ko01100//Metabolic pathways+ko00500//Starch and sucrose metabolism+ko01110//Biosynthesis of secondary metabolites+ko00460//Cyanoamino acid metabolism+ko00940//Phenylpropanoid biosynthesis;K17535//serine/threonine-protein kinase TNNI3K [EC:2.7.11.1];K11643//chromodomain-helicase-DNA-binding protein 4 [EC:3.6.4.12];K00962//poly…
CL6525.Contig3_All bna:106442438 K01188//beta-glucosidase [EC:3.2.1.21]+ko01100//Metabolic pathways+ko00500//Starch and sucrose metabolism+ko01110//Biosynthesis of secondary metabolites+ko00460//Cyanoamino acid metabolism+ko00940//Phenylpropanoid biosynthesis;K17535//serine/threonine-protein kinase TNNI3K [EC:2.7.11.1];K11643//chromodomain-helicase-DNA-binding protein 4 [EC:3.6.4.12];K00962//poly…
CL6525.Contig5_All bna:106394339 K01188//beta-glucosidase [EC:3.2.1.21]+ko01100//Metabolic pathways+ko00500//Starch and sucrose metabolism+ko01110//Biosynthesis of secondary metabolites+ko00460//Cyanoamino acid metabolism+ko00940//Phenylpropanoid biosynthesis;K17535//serine/threonine-protein kinase TNNI3K [EC:2.7.11.1];K11643//chromodomain-helicase-DNA-binding protein 4 [EC:3.6.4.12];K00962//poly…
CL6525.Contig5_All fve:105353223 K01188//beta-glucosidase [EC:3.2.1.21]+ko01100//Metabolic pathways+ko00500//Starch and sucrose metabolism+ko01110//Biosynthesis of secondary metabolites+ko00460//Cyanoamino acid metabolism+ko00940//Phenylpropanoid biosynthesis;K17535//serine/threonine-protein kinase TNNI3K [EC:2.7.11.1];K11643//chromodomain-helicase-DNA-binding protein 4 [EC:3.6.4.12];K00962//poly…
CL6525.Contig5_All bna:106372821 K01188//beta-glucosidase [EC:3.2.1.21]+ko01100//Metabolic pathways+ko00500//Starch and sucrose metabolism+ko01110//Biosynthesis of secondary metabolites+ko00460//Cyanoamino acid metabolism+ko00940//Phenylpropanoid biosynthesis;K17535//serine/threonine-protein kinase TNNI3K [EC:2.7.11.1];K11643//chromodomain-helicase-DNA-binding protein 4 [EC:3.6.4.12];K00962//poly…
CL6525.Contig5_All gmx:100819741 K01188//beta-glucosidase [EC:3.2.1.21]+ko01100//Metabolic pathways+ko00500//Starch and sucrose metabolism+ko01110//Biosynthesis of secondary metabolites+ko00460//Cyanoamino acid metabolism+ko00940//Phenylpropanoid biosynthesis;K17535//serine/threonine-protein kinase TNNI3K [EC:2.7.11.1];K11643//chromodomain-helicase-DNA-binding protein 4 [EC:3.6.4.12];K00962//poly…
CL6525.Contig5_All bna:106442438 K01188//beta-glucosidase [EC:3.2.1.21]+ko01100//Metabolic pathways+ko00500//Starch and sucrose metabolism+ko01110//Biosynthesis of secondary metabolites+ko00460//Cyanoamino acid metabolism+ko00940//Phenylpropanoid biosynthesis;K17535//serine/threonine-protein kinase TNNI3K [EC:2.7.11.1];K11643//chromodomain-helicase-DNA-binding protein 4 [EC:3.6.4.12];K00962//poly…
CL6667.Contig7_All dcr:108193063 K05349//beta-glucosidase [EC:3.2.1.21]+ko01100//Metabolic pathways+ko00500//Starch and sucrose metabolism+ko01110//Biosynthesis of secondary metabolites+ko00460//Cyanoamino acid metabolism+ko00940//Phenylpropanoid biosynthesis
CL6667.Contig7_All cit:102614874 K05349//beta-glucosidase [EC:3.2.1.21]+ko01100//Metabolic pathways+ko00500//Starch and sucrose metabolism+ko01110//Biosynthesis of secondary metabolites+ko00460//Cyanoamino acid metabolism+ko00940//Phenylpropanoid biosynthesis
CL6667.Contig7_All nnu:104613042 K05349//beta-glucosidase [EC:3.2.1.21]+ko01100//Metabolic pathways+ko00500//Starch and sucrose metabolism+ko01110//Biosynthesis of secondary metabolites+ko00460//Cyanoamino acid metabolism+ko00940//Phenylpropanoid biosynthesis
CL6667.Contig7_All jre:109013989 K05349//beta-glucosidase [EC:3.2.1.21]+ko01100//Metabolic pathways+ko00500//Starch and sucrose metabolism+ko01110//Biosynthesis of secondary metabolites+ko00460//Cyanoamino acid metabolism+ko00940//Phenylpropanoid biosynthesis
CL6701.Contig1_All oeu:111367736 K13066//caffeic acid 3-O-methyltransferase [EC:2.1.1.68]+ko01100//Metabolic pathways+ko01110//Biosynthesis of secondary metabolites+ko00940//Phenylpropanoid biosynthesis
CL6701.Contig1_All cam:101489645 K13066//caffeic acid 3-O-methyltransferase [EC:2.1.1.68]+ko01100//Metabolic pathways+ko01110//Biosynthesis of secondary metabolites+ko00940//Phenylpropanoid biosynthesis
CL6701.Contig1_All jre:109007527 K13066//caffeic acid 3-O-methyltransferase [EC:2.1.1.68]+ko01100//Metabolic pathways+ko01110//Biosynthesis of secondary metabolites+ko00940//Phenylpropanoid biosynthesis
CL6701.Contig1_All cit:102629858 K13066//caffeic acid 3-O-methyltransferase [EC:2.1.1.68]+ko01100//Metabolic pathways+ko01110//Biosynthesis of secondary metabolites+ko00940//Phenylpropanoid biosynthesis
CL6701.Contig1_All pop:7493466 K13066//caffeic acid 3-O-methyltransferase [EC:2.1.1.68]+ko01100//Metabolic pathways+ko01110//Biosynthesis of secondary metabolites+ko00940//Phenylpropanoid biosynthesis
CL6701.Contig2_All cit:102629858 K13066//caffeic acid 3-O-methyltransferase [EC:2.1.1.68]+ko01100//Metabolic pathways+ko01110//Biosynthesis of secondary metabolites+ko00940//Phenylpropanoid biosynthesis
CL6701.Contig2_All dzi:111289581 K13066//caffeic acid 3-O-methyltransferase [EC:2.1.1.68]+ko01100//Metabolic pathways+ko01110//Biosynthesis of secondary metabolites+ko00940//Phenylpropanoid biosynthesis
CL6701.Contig2_All rcu:8282965 K13066//caffeic acid 3-O-methyltransferase [EC:2.1.1.68]+ko01100//Metabolic pathways+ko01110//Biosynthesis of secondary metabolites+ko00940//Phenylpropanoid biosynthesis
CL6701.Contig2_All dzi:111279932 K13066//caffeic acid 3-O-methyltransferase [EC:2.1.1.68]+ko01100//Metabolic pathways+ko01110//Biosynthesis of secondary metabolites+ko00940//Phenylpropanoid biosynthesis
CL6701.Contig3_All oeu:111367736 K13066//caffeic acid 3-O-methyltransferase [EC:2.1.1.68]+ko01100//Metabolic pathways+ko01110//Biosynthesis of secondary metabolites+ko00940//Phenylpropanoid biosynthesis
CL6701.Contig3_All jre:109007527 K13066//caffeic acid 3-O-methyltransferase [EC:2.1.1.68]+ko01100//Metabolic pathways+ko01110//Biosynthesis of secondary metabolites+ko00940//Phenylpropanoid biosynthesis
CL6701.Contig3_All vvi:100260786 K13066//caffeic acid 3-O-methyltransferase [EC:2.1.1.68]+ko01100//Metabolic pathways+ko01110//Biosynthesis of secondary metabolites+ko00940//Phenylpropanoid biosynthesis
CL6701.Contig3_All aly:ARALYDRAFT_495497 K13066//caffeic acid 3-O-methyltransferase [EC:2.1.1.68]+ko01100//Metabolic pathways+ko01110//Biosynthesis of secondary metabolites+ko00940//Phenylpropanoid biosynthesis
CL6701.Contig3_All ath:AT5G54160 K13066//caffeic acid 3-O-methyltransferase [EC:2.1.1.68]+ko01100//Metabolic pathways+ko01110//Biosynthesis of secondary metabolites+ko00940//Phenylpropanoid biosynthesis
CL6724.Contig1_All sly:101255734 "K00588//caffeoyl-CoA O-methyltransferase [EC:2.1.1.104]+ko01100//Metabolic pathways+ko01110//Biosynthesis of secondary metabolites+ko00940//Phenylpropanoid biosynthesis+ko00941//Flavonoid biosynthesis+ko00945//Stilbenoid	diarylheptanoid and gingerol biosynthesis+ko00360//Phenylalanine metabolism;K13272//flavonoid O-methyltransferase [EC:2.1.1.267]+ko00944//Flavone and flavonol biosynthesis"
CL6724.Contig1_All sot:102599242 "K00588//caffeoyl-CoA O-methyltransferase [EC:2.1.1.104]+ko01100//Metabolic pathways+ko01110//Biosynthesis of secondary metabolites+ko00940//Phenylpropanoid biosynthesis+ko00941//Flavonoid biosynthesis+ko00945//Stilbenoid	diarylheptanoid and gingerol biosynthesis+ko00360//Phenylalanine metabolism;K13272//flavonoid O-methyltransferase [EC:2.1.1.267]+ko00944//Flavone and flavonol biosynthesis"
CL6724.Contig1_All hbr:110645234 "K00588//caffeoyl-CoA O-methyltransferase [EC:2.1.1.104]+ko01100//Metabolic pathways+ko01110//Biosynthesis of secondary metabolites+ko00940//Phenylpropanoid biosynthesis+ko00941//Flavonoid biosynthesis+ko00945//Stilbenoid	diarylheptanoid and gingerol biosynthesis+ko00360//Phenylalanine metabolism;K13272//flavonoid O-methyltransferase [EC:2.1.1.267]+ko00944//Flavone and flavonol biosynthesis"
CL6724.Contig1_All fve:101307171 "K00588//caffeoyl-CoA O-methyltransferase [EC:2.1.1.104]+ko01100//Metabolic pathways+ko01110//Biosynthesis of secondary metabolites+ko00940//Phenylpropanoid biosynthesis+ko00941//Flavonoid biosynthesis+ko00945//Stilbenoid	diarylheptanoid and gingerol biosynthesis+ko00360//Phenylalanine metabolism;K13272//flavonoid O-methyltransferase [EC:2.1.1.267]+ko00944//Flavone and flavonol biosynthesis"
CL6724.Contig1_All vvi:100233134 "K00588//caffeoyl-CoA O-methyltransferase [EC:2.1.1.104]+ko01100//Metabolic pathways+ko01110//Biosynthesis of secondary metabolites+ko00940//Phenylpropanoid biosynthesis+ko00941//Flavonoid biosynthesis+ko00945//Stilbenoid	diarylheptanoid and gingerol biosynthesis+ko00360//Phenylalanine metabolism;K13272//flavonoid O-methyltransferase [EC:2.1.1.267]+ko00944//Flavone and flavonol biosynthesis"
CL6724.Contig2_All jcu:105634142 "K00588//caffeoyl-CoA O-methyltransferase [EC:2.1.1.104]+ko01100//Metabolic pathways+ko01110//Biosynthesis of secondary metabolites+ko00940//Phenylpropanoid biosynthesis+ko00941//Flavonoid biosynthesis+ko00945//Stilbenoid	diarylheptanoid and gingerol biosynthesis+ko00360//Phenylalanine metabolism"
CL6724.Contig2_All rcu:8272283 "K00588//caffeoyl-CoA O-methyltransferase [EC:2.1.1.104]+ko01100//Metabolic pathways+ko01110//Biosynthesis of secondary metabolites+ko00940//Phenylpropanoid biosynthesis+ko00941//Flavonoid biosynthesis+ko00945//Stilbenoid	diarylheptanoid and gingerol biosynthesis+ko00360//Phenylalanine metabolism"
CL6724.Contig2_All hbr:110645234 "K00588//caffeoyl-CoA O-methyltransferase [EC:2.1.1.104]+ko01100//Metabolic pathways+ko01110//Biosynthesis of secondary metabolites+ko00940//Phenylpropanoid biosynthesis+ko00941//Flavonoid biosynthesis+ko00945//Stilbenoid	diarylheptanoid and gingerol biosynthesis+ko00360//Phenylalanine metabolism"
CL6724.Contig3_All sot:102599242 "K00588//caffeoyl-CoA O-methyltransferase [EC:2.1.1.104]+ko01100//Metabolic pathways+ko01110//Biosynthesis of secondary metabolites+ko00940//Phenylpropanoid biosynthesis+ko00941//Flavonoid biosynthesis+ko00945//Stilbenoid	diarylheptanoid and gingerol biosynthesis+ko00360//Phenylalanine metabolism"
CL6724.Contig3_All pxb:103961472 "K00588//caffeoyl-CoA O-methyltransferase [EC:2.1.1.104]+ko01100//Metabolic pathways+ko01110//Biosynthesis of secondary metabolites+ko00940//Phenylpropanoid biosynthesis+ko00941//Flavonoid biosynthesis+ko00945//Stilbenoid	diarylheptanoid and gingerol biosynthesis+ko00360//Phenylalanine metabolism"
CL6724.Contig3_All pxb:103929948 "K00588//caffeoyl-CoA O-methyltransferase [EC:2.1.1.104]+ko01100//Metabolic pathways+ko01110//Biosynthesis of secondary metabolites+ko00940//Phenylpropanoid biosynthesis+ko00941//Flavonoid biosynthesis+ko00945//Stilbenoid	diarylheptanoid and gingerol biosynthesis+ko00360//Phenylalanine metabolism"
CL6724.Contig3_All sly:101255734 "K00588//caffeoyl-CoA O-methyltransferase [EC:2.1.1.104]+ko01100//Metabolic pathways+ko01110//Biosynthesis of secondary metabolites+ko00940//Phenylpropanoid biosynthesis+ko00941//Flavonoid biosynthesis+ko00945//Stilbenoid	diarylheptanoid and gingerol biosynthesis+ko00360//Phenylalanine metabolism"
CL6724.Contig3_All pmum:103322058 "K00588//caffeoyl-CoA O-methyltransferase [EC:2.1.1.104]+ko01100//Metabolic pathways+ko01110//Biosynthesis of secondary metabolites+ko00940//Phenylpropanoid biosynthesis+ko00941//Flavonoid biosynthesis+ko00945//Stilbenoid	diarylheptanoid and gingerol biosynthesis+ko00360//Phenylalanine metabolism"
CL6809.Contig1_All dcr:108202024 K21026//acetylajmaline esterase [EC:3.1.1.80]+ko00901//Indole alkaloid biosynthesis+ko01110//Biosynthesis of secondary metabolites
CL6809.Contig1_All dcr:108203177 K21026//acetylajmaline esterase [EC:3.1.1.80]+ko00901//Indole alkaloid biosynthesis+ko01110//Biosynthesis of secondary metabolites
CL6809.Contig1_All dcr:108210910 K21026//acetylajmaline esterase [EC:3.1.1.80]+ko00901//Indole alkaloid biosynthesis+ko01110//Biosynthesis of secondary metabolites
CL6809.Contig1_All dcr:108212663 K21026//acetylajmaline esterase [EC:3.1.1.80]+ko00901//Indole alkaloid biosynthesis+ko01110//Biosynthesis of secondary metabolites
CL6809.Contig1_All dcr:108216582 K21026//acetylajmaline esterase [EC:3.1.1.80]+ko00901//Indole alkaloid biosynthesis+ko01110//Biosynthesis of secondary metabolites
CL6809.Contig2_All dcr:108202024 K21026//acetylajmaline esterase [EC:3.1.1.80]+ko00901//Indole alkaloid biosynthesis+ko01110//Biosynthesis of secondary metabolites
CL6809.Contig2_All dcr:108203177 K21026//acetylajmaline esterase [EC:3.1.1.80]+ko00901//Indole alkaloid biosynthesis+ko01110//Biosynthesis of secondary metabolites
CL6809.Contig2_All dcr:108210910 K21026//acetylajmaline esterase [EC:3.1.1.80]+ko00901//Indole alkaloid biosynthesis+ko01110//Biosynthesis of secondary metabolites
CL6809.Contig2_All dcr:108212663 K21026//acetylajmaline esterase [EC:3.1.1.80]+ko00901//Indole alkaloid biosynthesis+ko01110//Biosynthesis of secondary metabolites
CL6809.Contig2_All dcr:108216582 K21026//acetylajmaline esterase [EC:3.1.1.80]+ko00901//Indole alkaloid biosynthesis+ko01110//Biosynthesis of secondary metabolites
CL6809.Contig3_All dcr:108202024 K21026//acetylajmaline esterase [EC:3.1.1.80]+ko00901//Indole alkaloid biosynthesis+ko01110//Biosynthesis of secondary metabolites
CL6809.Contig3_All dcr:108203177 K21026//acetylajmaline esterase [EC:3.1.1.80]+ko00901//Indole alkaloid biosynthesis+ko01110//Biosynthesis of secondary metabolites
CL6809.Contig3_All dcr:108210910 K21026//acetylajmaline esterase [EC:3.1.1.80]+ko00901//Indole alkaloid biosynthesis+ko01110//Biosynthesis of secondary metabolites
CL6809.Contig3_All dcr:108212663 K21026//acetylajmaline esterase [EC:3.1.1.80]+ko00901//Indole alkaloid biosynthesis+ko01110//Biosynthesis of secondary metabolites
CL6809.Contig3_All dcr:108216582 K21026//acetylajmaline esterase [EC:3.1.1.80]+ko00901//Indole alkaloid biosynthesis+ko01110//Biosynthesis of secondary metabolites
CL6809.Contig4_All dcr:108202024 K21026//acetylajmaline esterase [EC:3.1.1.80]+ko00901//Indole alkaloid biosynthesis+ko01110//Biosynthesis of secondary metabolites
CL6809.Contig4_All dcr:108203177 K21026//acetylajmaline esterase [EC:3.1.1.80]+ko00901//Indole alkaloid biosynthesis+ko01110//Biosynthesis of secondary metabolites
CL6809.Contig4_All dcr:108210910 K21026//acetylajmaline esterase [EC:3.1.1.80]+ko00901//Indole alkaloid biosynthesis+ko01110//Biosynthesis of secondary metabolites
CL6809.Contig4_All dcr:108212663 K21026//acetylajmaline esterase [EC:3.1.1.80]+ko00901//Indole alkaloid biosynthesis+ko01110//Biosynthesis of secondary metabolites
CL6809.Contig4_All dcr:108216582 K21026//acetylajmaline esterase [EC:3.1.1.80]+ko00901//Indole alkaloid biosynthesis+ko01110//Biosynthesis of secondary metabolites
CL6809.Contig5_All dcr:108202024 K21026//acetylajmaline esterase [EC:3.1.1.80]+ko00901//Indole alkaloid biosynthesis+ko01110//Biosynthesis of secondary metabolites
CL6809.Contig5_All dcr:108203177 K21026//acetylajmaline esterase [EC:3.1.1.80]+ko00901//Indole alkaloid biosynthesis+ko01110//Biosynthesis of secondary metabolites
CL6809.Contig5_All dcr:108201038 K21026//acetylajmaline esterase [EC:3.1.1.80]+ko00901//Indole alkaloid biosynthesis+ko01110//Biosynthesis of secondary metabolites
CL6809.Contig5_All dcr:108210910 K21026//acetylajmaline esterase [EC:3.1.1.80]+ko00901//Indole alkaloid biosynthesis+ko01110//Biosynthesis of secondary metabolites
CL6809.Contig5_All dcr:108212663 K21026//acetylajmaline esterase [EC:3.1.1.80]+ko00901//Indole alkaloid biosynthesis+ko01110//Biosynthesis of secondary metabolites
CL6809.Contig6_All dcr:108202024 K21026//acetylajmaline esterase [EC:3.1.1.80]+ko00901//Indole alkaloid biosynthesis+ko01110//Biosynthesis of secondary metabolites
CL6809.Contig6_All dcr:108201038 K21026//acetylajmaline esterase [EC:3.1.1.80]+ko00901//Indole alkaloid biosynthesis+ko01110//Biosynthesis of secondary metabolites
CL6809.Contig6_All dcr:108203177 K21026//acetylajmaline esterase [EC:3.1.1.80]+ko00901//Indole alkaloid biosynthesis+ko01110//Biosynthesis of secondary metabolites
CL6809.Contig6_All dcr:108210910 K21026//acetylajmaline esterase [EC:3.1.1.80]+ko00901//Indole alkaloid biosynthesis+ko01110//Biosynthesis of secondary metabolites
CL6809.Contig6_All dcr:108212663 K21026//acetylajmaline esterase [EC:3.1.1.80]+ko00901//Indole alkaloid biosynthesis+ko01110//Biosynthesis of secondary metabolites
CL6809.Contig7_All dcr:108226620 K21026//acetylajmaline esterase [EC:3.1.1.80]+ko00901//Indole alkaloid biosynthesis+ko01110//Biosynthesis of secondary metabolites
CL6809.Contig7_All dcr:108202024 K21026//acetylajmaline esterase [EC:3.1.1.80]+ko00901//Indole alkaloid biosynthesis+ko01110//Biosynthesis of secondary metabolites
CL6809.Contig7_All cpep:111805569 K21026//acetylajmaline esterase [EC:3.1.1.80]+ko00901//Indole alkaloid biosynthesis+ko01110//Biosynthesis of secondary metabolites
CL6809.Contig7_All sot:102603027 K21026//acetylajmaline esterase [EC:3.1.1.80]+ko00901//Indole alkaloid biosynthesis+ko01110//Biosynthesis of secondary metabolites
CL6809.Contig7_All cmax:111493496 K21026//acetylajmaline esterase [EC:3.1.1.80]+ko00901//Indole alkaloid biosynthesis+ko01110//Biosynthesis of secondary metabolites
CL6809.Contig8_All dcr:108202024 K21026//acetylajmaline esterase [EC:3.1.1.80]+ko00901//Indole alkaloid biosynthesis+ko01110//Biosynthesis of secondary metabolites
CL6809.Contig8_All dcr:108226620 K21026//acetylajmaline esterase [EC:3.1.1.80]+ko00901//Indole alkaloid biosynthesis+ko01110//Biosynthesis of secondary metabolites
CL6809.Contig8_All dcr:108203177 K21026//acetylajmaline esterase [EC:3.1.1.80]+ko00901//Indole alkaloid biosynthesis+ko01110//Biosynthesis of secondary metabolites
CL6809.Contig8_All dcr:108201038 K21026//acetylajmaline esterase [EC:3.1.1.80]+ko00901//Indole alkaloid biosynthesis+ko01110//Biosynthesis of secondary metabolites
CL6809.Contig8_All cpep:111805569 K21026//acetylajmaline esterase [EC:3.1.1.80]+ko00901//Indole alkaloid biosynthesis+ko01110//Biosynthesis of secondary metabolites
CL6825.Contig1_All sita:101771169 K01859//chalcone isomerase [EC:5.5.1.6]+ko01100//Metabolic pathways+ko01110//Biosynthesis of secondary metabolites+ko00941//Flavonoid biosynthesis;K04733//interleukin-1 receptor-associated kinase 4 [EC:2.7.11.1];K08065//nuclear transcription Y subunit beta
CL6825.Contig1_All mdm:103434601 K01859//chalcone isomerase [EC:5.5.1.6]+ko01100//Metabolic pathways+ko01110//Biosynthesis of secondary metabolites+ko00941//Flavonoid biosynthesis;K04733//interleukin-1 receptor-associated kinase 4 [EC:2.7.11.1];K08065//nuclear transcription Y subunit beta
CL6825.Contig1_All gmx:102662907 K01859//chalcone isomerase [EC:5.5.1.6]+ko01100//Metabolic pathways+ko01110//Biosynthesis of secondary metabolites+ko00941//Flavonoid biosynthesis;K04733//interleukin-1 receptor-associated kinase 4 [EC:2.7.11.1];K08065//nuclear transcription Y subunit beta
CL6825.Contig2_All sita:101771169 K01859//chalcone isomerase [EC:5.5.1.6]+ko01100//Metabolic pathways+ko01110//Biosynthesis of secondary metabolites+ko00941//Flavonoid biosynthesis;K04733//interleukin-1 receptor-associated kinase 4 [EC:2.7.11.1];K08065//nuclear transcription Y subunit beta
CL6825.Contig2_All mdm:103434601 K01859//chalcone isomerase [EC:5.5.1.6]+ko01100//Metabolic pathways+ko01110//Biosynthesis of secondary metabolites+ko00941//Flavonoid biosynthesis;K04733//interleukin-1 receptor-associated kinase 4 [EC:2.7.11.1];K08065//nuclear transcription Y subunit beta
CL6825.Contig2_All gmx:102662907 K01859//chalcone isomerase [EC:5.5.1.6]+ko01100//Metabolic pathways+ko01110//Biosynthesis of secondary metabolites+ko00941//Flavonoid biosynthesis;K04733//interleukin-1 receptor-associated kinase 4 [EC:2.7.11.1];K08065//nuclear transcription Y subunit beta
CL6825.Contig3_All sita:101771169 K01859//chalcone isomerase [EC:5.5.1.6]+ko01100//Metabolic pathways+ko01110//Biosynthesis of secondary metabolites+ko00941//Flavonoid biosynthesis;K04733//interleukin-1 receptor-associated kinase 4 [EC:2.7.11.1];K08065//nuclear transcription Y subunit beta;K09597//signal peptide peptidase-like 2B [EC:3.4.23.-]
CL6825.Contig3_All mdm:103434601 K01859//chalcone isomerase [EC:5.5.1.6]+ko01100//Metabolic pathways+ko01110//Biosynthesis of secondary metabolites+ko00941//Flavonoid biosynthesis;K04733//interleukin-1 receptor-associated kinase 4 [EC:2.7.11.1];K08065//nuclear transcription Y subunit beta;K09597//signal peptide peptidase-like 2B [EC:3.4.23.-]
CL6825.Contig3_All gmx:102662907 K01859//chalcone isomerase [EC:5.5.1.6]+ko01100//Metabolic pathways+ko01110//Biosynthesis of secondary metabolites+ko00941//Flavonoid biosynthesis;K04733//interleukin-1 receptor-associated kinase 4 [EC:2.7.11.1];K08065//nuclear transcription Y subunit beta;K09597//signal peptide peptidase-like 2B [EC:3.4.23.-]
CL6825.Contig3_All egu:105049591 K01859//chalcone isomerase [EC:5.5.1.6]+ko01100//Metabolic pathways+ko01110//Biosynthesis of secondary metabolites+ko00941//Flavonoid biosynthesis;K04733//interleukin-1 receptor-associated kinase 4 [EC:2.7.11.1];K08065//nuclear transcription Y subunit beta;K09597//signal peptide peptidase-like 2B [EC:3.4.23.-]
CL6825.Contig4_All sita:101771169 K01859//chalcone isomerase [EC:5.5.1.6]+ko01100//Metabolic pathways+ko01110//Biosynthesis of secondary metabolites+ko00941//Flavonoid biosynthesis;K04733//interleukin-1 receptor-associated kinase 4 [EC:2.7.11.1];K08065//nuclear transcription Y subunit beta
CL6825.Contig4_All mdm:103434601 K01859//chalcone isomerase [EC:5.5.1.6]+ko01100//Metabolic pathways+ko01110//Biosynthesis of secondary metabolites+ko00941//Flavonoid biosynthesis;K04733//interleukin-1 receptor-associated kinase 4 [EC:2.7.11.1];K08065//nuclear transcription Y subunit beta
CL6825.Contig4_All gmx:102662907 K01859//chalcone isomerase [EC:5.5.1.6]+ko01100//Metabolic pathways+ko01110//Biosynthesis of secondary metabolites+ko00941//Flavonoid biosynthesis;K04733//interleukin-1 receptor-associated kinase 4 [EC:2.7.11.1];K08065//nuclear transcription Y subunit beta
CL6825.Contig4_All hbr:110647681 K01859//chalcone isomerase [EC:5.5.1.6]+ko01100//Metabolic pathways+ko01110//Biosynthesis of secondary metabolites+ko00941//Flavonoid biosynthesis;K04733//interleukin-1 receptor-associated kinase 4 [EC:2.7.11.1];K08065//nuclear transcription Y subunit beta
CL6878.Contig1_All pper:18772442 K06892//feruloyl-CoA ortho-hydroxylase [EC:1.14.11.-]+ko01110//Biosynthesis of secondary metabolites+ko00940//Phenylpropanoid biosynthesis
CL6878.Contig1_All adu:107472881 K06892//feruloyl-CoA ortho-hydroxylase [EC:1.14.11.-]+ko01110//Biosynthesis of secondary metabolites+ko00940//Phenylpropanoid biosynthesis
CL6878.Contig1_All cpap:110809857 K06892//feruloyl-CoA ortho-hydroxylase [EC:1.14.11.-]+ko01110//Biosynthesis of secondary metabolites+ko00940//Phenylpropanoid biosynthesis
CL6878.Contig1_All hbr:110642754 K06892//feruloyl-CoA ortho-hydroxylase [EC:1.14.11.-]+ko01110//Biosynthesis of secondary metabolites+ko00940//Phenylpropanoid biosynthesis
CL6878.Contig1_All ini:109152302 K06892//feruloyl-CoA ortho-hydroxylase [EC:1.14.11.-]+ko01110//Biosynthesis of secondary metabolites+ko00940//Phenylpropanoid biosynthesis
CL6878.Contig2_All bna:111213114 K05933//aminocyclopropanecarboxylate oxidase [EC:1.14.17.4]+ko01100//Metabolic pathways+ko01110//Biosynthesis of secondary metabolites+ko00270//Cysteine and methionine metabolism;K06892//feruloyl-CoA ortho-hydroxylase [EC:1.14.11.-]+ko01110//Biosynthesis of secondary metabolites+ko00940//Phenylpropanoid biosynthesis
CL6878.Contig2_All boe:106298654 K05933//aminocyclopropanecarboxylate oxidase [EC:1.14.17.4]+ko01100//Metabolic pathways+ko01110//Biosynthesis of secondary metabolites+ko00270//Cysteine and methionine metabolism;K06892//feruloyl-CoA ortho-hydroxylase [EC:1.14.11.-]+ko01110//Biosynthesis of secondary metabolites+ko00940//Phenylpropanoid biosynthesis
CL6878.Contig2_All pda:103713802 K05933//aminocyclopropanecarboxylate oxidase [EC:1.14.17.4]+ko01100//Metabolic pathways+ko01110//Biosynthesis of secondary metabolites+ko00270//Cysteine and methionine metabolism;K06892//feruloyl-CoA ortho-hydroxylase [EC:1.14.11.-]+ko01110//Biosynthesis of secondary metabolites+ko00940//Phenylpropanoid biosynthesis
CL6878.Contig2_All ini:109152302 K05933//aminocyclopropanecarboxylate oxidase [EC:1.14.17.4]+ko01100//Metabolic pathways+ko01110//Biosynthesis of secondary metabolites+ko00270//Cysteine and methionine metabolism;K06892//feruloyl-CoA ortho-hydroxylase [EC:1.14.11.-]+ko01110//Biosynthesis of secondary metabolites+ko00940//Phenylpropanoid biosynthesis
CL6878.Contig2_All oeu:111389646 K05933//aminocyclopropanecarboxylate oxidase [EC:1.14.17.4]+ko01100//Metabolic pathways+ko01110//Biosynthesis of secondary metabolites+ko00270//Cysteine and methionine metabolism;K06892//feruloyl-CoA ortho-hydroxylase [EC:1.14.11.-]+ko01110//Biosynthesis of secondary metabolites+ko00940//Phenylpropanoid biosynthesis
CL6888.Contig2_All ats:109762802 K10691//E3 ubiquitin-protein ligase UBR4 [EC:2.3.2.27];K00679//phospholipid:diacylglycerol acyltransferase [EC:2.3.1.158]+ko01100//Metabolic pathways+ko00561//Glycerolipid metabolism;K14209//solute carrier family 36 (proton-coupled amino acid transporter);K01188//beta-glucosidase [EC:3.2.1.21]+ko01100//Metabolic pathways+ko00500//Starch and sucrose metabolism+ko01…
CL6888.Contig2_All ats:109773794 K10691//E3 ubiquitin-protein ligase UBR4 [EC:2.3.2.27];K00679//phospholipid:diacylglycerol acyltransferase [EC:2.3.1.158]+ko01100//Metabolic pathways+ko00561//Glycerolipid metabolism;K14209//solute carrier family 36 (proton-coupled amino acid transporter);K01188//beta-glucosidase [EC:3.2.1.21]+ko01100//Metabolic pathways+ko00500//Starch and sucrose metabolism+ko01…
CL6888.Contig2_All aly:ARALYDRAFT_316517 K10691//E3 ubiquitin-protein ligase UBR4 [EC:2.3.2.27];K00679//phospholipid:diacylglycerol acyltransferase [EC:2.3.1.158]+ko01100//Metabolic pathways+ko00561//Glycerolipid metabolism;K14209//solute carrier family 36 (proton-coupled amino acid transporter);K01188//beta-glucosidase [EC:3.2.1.21]+ko01100//Metabolic pathways+ko00500//Starch and sucrose metabol…
CL6888.Contig2_All sot:102584051 K10691//E3 ubiquitin-protein ligase UBR4 [EC:2.3.2.27];K00679//phospholipid:diacylglycerol acyltransferase [EC:2.3.1.158]+ko01100//Metabolic pathways+ko00561//Glycerolipid metabolism;K14209//solute carrier family 36 (proton-coupled amino acid transporter);K01188//beta-glucosidase [EC:3.2.1.21]+ko01100//Metabolic pathways+ko00500//Starch and sucrose metabolism+ko01…
CL6901.Contig1_All ppp:112288176 K09753//cinnamoyl-CoA reductase [EC:1.2.1.44]+ko01100//Metabolic pathways+ko01110//Biosynthesis of secondary metabolites+ko00940//Phenylpropanoid biosynthesis
CL6901.Contig1_All ppp:112293893 K09753//cinnamoyl-CoA reductase [EC:1.2.1.44]+ko01100//Metabolic pathways+ko01110//Biosynthesis of secondary metabolites+ko00940//Phenylpropanoid biosynthesis
CL6901.Contig1_All ppp:112284670 K09753//cinnamoyl-CoA reductase [EC:1.2.1.44]+ko01100//Metabolic pathways+ko01110//Biosynthesis of secondary metabolites+ko00940//Phenylpropanoid biosynthesis
CL6901.Contig1_All oeu:111365297 K09753//cinnamoyl-CoA reductase [EC:1.2.1.44]+ko01100//Metabolic pathways+ko01110//Biosynthesis of secondary metabolites+ko00940//Phenylpropanoid biosynthesis
CL6901.Contig1_All thj:104812427 K09753//cinnamoyl-CoA reductase [EC:1.2.1.44]+ko01100//Metabolic pathways+ko01110//Biosynthesis of secondary metabolites+ko00940//Phenylpropanoid biosynthesis
CL6901.Contig2_All ppp:112288176 K09753//cinnamoyl-CoA reductase [EC:1.2.1.44]+ko01100//Metabolic pathways+ko01110//Biosynthesis of secondary metabolites+ko00940//Phenylpropanoid biosynthesis
CL6901.Contig2_All ppp:112293893 K09753//cinnamoyl-CoA reductase [EC:1.2.1.44]+ko01100//Metabolic pathways+ko01110//Biosynthesis of secondary metabolites+ko00940//Phenylpropanoid biosynthesis
CL6901.Contig2_All ppp:112284670 K09753//cinnamoyl-CoA reductase [EC:1.2.1.44]+ko01100//Metabolic pathways+ko01110//Biosynthesis of secondary metabolites+ko00940//Phenylpropanoid biosynthesis
CL6901.Contig2_All cmax:111481543 K09753//cinnamoyl-CoA reductase [EC:1.2.1.44]+ko01100//Metabolic pathways+ko01110//Biosynthesis of secondary metabolites+ko00940//Phenylpropanoid biosynthesis
CL6901.Contig2_All cpep:111790043 K09753//cinnamoyl-CoA reductase [EC:1.2.1.44]+ko01100//Metabolic pathways+ko01110//Biosynthesis of secondary metabolites+ko00940//Phenylpropanoid biosynthesis
CL6901.Contig3_All ppp:112288176 K09753//cinnamoyl-CoA reductase [EC:1.2.1.44]+ko01100//Metabolic pathways+ko01110//Biosynthesis of secondary metabolites+ko00940//Phenylpropanoid biosynthesis
CL6901.Contig3_All ppp:112293893 K09753//cinnamoyl-CoA reductase [EC:1.2.1.44]+ko01100//Metabolic pathways+ko01110//Biosynthesis of secondary metabolites+ko00940//Phenylpropanoid biosynthesis
CL6901.Contig3_All ppp:112284670 K09753//cinnamoyl-CoA reductase [EC:1.2.1.44]+ko01100//Metabolic pathways+ko01110//Biosynthesis of secondary metabolites+ko00940//Phenylpropanoid biosynthesis
CL6901.Contig3_All dzi:111274390 K09753//cinnamoyl-CoA reductase [EC:1.2.1.44]+ko01100//Metabolic pathways+ko01110//Biosynthesis of secondary metabolites+ko00940//Phenylpropanoid biosynthesis
CL6901.Contig3_All dzi:111281115 K09753//cinnamoyl-CoA reductase [EC:1.2.1.44]+ko01100//Metabolic pathways+ko01110//Biosynthesis of secondary metabolites+ko00940//Phenylpropanoid biosynthesis
CL6901.Contig4_All ppp:112288176 K09753//cinnamoyl-CoA reductase [EC:1.2.1.44]+ko01100//Metabolic pathways+ko01110//Biosynthesis of secondary metabolites+ko00940//Phenylpropanoid biosynthesis
CL6901.Contig4_All ppp:112293893 K09753//cinnamoyl-CoA reductase [EC:1.2.1.44]+ko01100//Metabolic pathways+ko01110//Biosynthesis of secondary metabolites+ko00940//Phenylpropanoid biosynthesis
CL6901.Contig4_All ppp:112284670 K09753//cinnamoyl-CoA reductase [EC:1.2.1.44]+ko01100//Metabolic pathways+ko01110//Biosynthesis of secondary metabolites+ko00940//Phenylpropanoid biosynthesis
CL6901.Contig4_All csv:101218838 K09753//cinnamoyl-CoA reductase [EC:1.2.1.44]+ko01100//Metabolic pathways+ko01110//Biosynthesis of secondary metabolites+ko00940//Phenylpropanoid biosynthesis
CL6901.Contig4_All oeu:111365297 K09753//cinnamoyl-CoA reductase [EC:1.2.1.44]+ko01100//Metabolic pathways+ko01110//Biosynthesis of secondary metabolites+ko00940//Phenylpropanoid biosynthesis
CL6920.Contig1_All dcr:108213436 "K13065//shikimate O-hydroxycinnamoyltransferase [EC:2.3.1.133]+ko01100//Metabolic pathways+ko01110//Biosynthesis of secondary metabolites+ko00940//Phenylpropanoid biosynthesis+ko00941//Flavonoid biosynthesis+ko00945//Stilbenoid	diarylheptanoid and gingerol biosynthesis"
CL6920.Contig1_All dcr:108198118 "K13065//shikimate O-hydroxycinnamoyltransferase [EC:2.3.1.133]+ko01100//Metabolic pathways+ko01110//Biosynthesis of secondary metabolites+ko00940//Phenylpropanoid biosynthesis+ko00941//Flavonoid biosynthesis+ko00945//Stilbenoid	diarylheptanoid and gingerol biosynthesis"
CL6920.Contig1_All dcr:108207861 "K13065//shikimate O-hydroxycinnamoyltransferase [EC:2.3.1.133]+ko01100//Metabolic pathways+ko01110//Biosynthesis of secondary metabolites+ko00940//Phenylpropanoid biosynthesis+ko00941//Flavonoid biosynthesis+ko00945//Stilbenoid	diarylheptanoid and gingerol biosynthesis"
CL6920.Contig1_All sly:100191129 "K13065//shikimate O-hydroxycinnamoyltransferase [EC:2.3.1.133]+ko01100//Metabolic pathways+ko01110//Biosynthesis of secondary metabolites+ko00940//Phenylpropanoid biosynthesis+ko00941//Flavonoid biosynthesis+ko00945//Stilbenoid	diarylheptanoid and gingerol biosynthesis"
CL6920.Contig1_All jre:109009540 "K13065//shikimate O-hydroxycinnamoyltransferase [EC:2.3.1.133]+ko01100//Metabolic pathways+ko01110//Biosynthesis of secondary metabolites+ko00940//Phenylpropanoid biosynthesis+ko00941//Flavonoid biosynthesis+ko00945//Stilbenoid	diarylheptanoid and gingerol biosynthesis"
CL6920.Contig2_All dcr:108213436 "K13065//shikimate O-hydroxycinnamoyltransferase [EC:2.3.1.133]+ko01100//Metabolic pathways+ko01110//Biosynthesis of secondary metabolites+ko00940//Phenylpropanoid biosynthesis+ko00941//Flavonoid biosynthesis+ko00945//Stilbenoid	diarylheptanoid and gingerol biosynthesis"
CL6920.Contig2_All dcr:108198118 "K13065//shikimate O-hydroxycinnamoyltransferase [EC:2.3.1.133]+ko01100//Metabolic pathways+ko01110//Biosynthesis of secondary metabolites+ko00940//Phenylpropanoid biosynthesis+ko00941//Flavonoid biosynthesis+ko00945//Stilbenoid	diarylheptanoid and gingerol biosynthesis"
CL6920.Contig2_All dcr:108207861 "K13065//shikimate O-hydroxycinnamoyltransferase [EC:2.3.1.133]+ko01100//Metabolic pathways+ko01110//Biosynthesis of secondary metabolites+ko00940//Phenylpropanoid biosynthesis+ko00941//Flavonoid biosynthesis+ko00945//Stilbenoid	diarylheptanoid and gingerol biosynthesis"
CL6920.Contig2_All jre:109009540 "K13065//shikimate O-hydroxycinnamoyltransferase [EC:2.3.1.133]+ko01100//Metabolic pathways+ko01110//Biosynthesis of secondary metabolites+ko00940//Phenylpropanoid biosynthesis+ko00941//Flavonoid biosynthesis+ko00945//Stilbenoid	diarylheptanoid and gingerol biosynthesis"
CL6920.Contig2_All pop:7481810 "K13065//shikimate O-hydroxycinnamoyltransferase [EC:2.3.1.133]+ko01100//Metabolic pathways+ko01110//Biosynthesis of secondary metabolites+ko00940//Phenylpropanoid biosynthesis+ko00941//Flavonoid biosynthesis+ko00945//Stilbenoid	diarylheptanoid and gingerol biosynthesis"
CL6920.Contig3_All dcr:108213436 "K13065//shikimate O-hydroxycinnamoyltransferase [EC:2.3.1.133]+ko01100//Metabolic pathways+ko01110//Biosynthesis of secondary metabolites+ko00940//Phenylpropanoid biosynthesis+ko00941//Flavonoid biosynthesis+ko00945//Stilbenoid	diarylheptanoid and gingerol biosynthesis"
CL6920.Contig3_All dcr:108198118 "K13065//shikimate O-hydroxycinnamoyltransferase [EC:2.3.1.133]+ko01100//Metabolic pathways+ko01110//Biosynthesis of secondary metabolites+ko00940//Phenylpropanoid biosynthesis+ko00941//Flavonoid biosynthesis+ko00945//Stilbenoid	diarylheptanoid and gingerol biosynthesis"
CL6920.Contig3_All dcr:108207861 "K13065//shikimate O-hydroxycinnamoyltransferase [EC:2.3.1.133]+ko01100//Metabolic pathways+ko01110//Biosynthesis of secondary metabolites+ko00940//Phenylpropanoid biosynthesis+ko00941//Flavonoid biosynthesis+ko00945//Stilbenoid	diarylheptanoid and gingerol biosynthesis"
CL6920.Contig3_All jre:109009540 "K13065//shikimate O-hydroxycinnamoyltransferase [EC:2.3.1.133]+ko01100//Metabolic pathways+ko01110//Biosynthesis of secondary metabolites+ko00940//Phenylpropanoid biosynthesis+ko00941//Flavonoid biosynthesis+ko00945//Stilbenoid	diarylheptanoid and gingerol biosynthesis"
CL6920.Contig3_All sly:100191129 "K13065//shikimate O-hydroxycinnamoyltransferase [EC:2.3.1.133]+ko01100//Metabolic pathways+ko01110//Biosynthesis of secondary metabolites+ko00940//Phenylpropanoid biosynthesis+ko00941//Flavonoid biosynthesis+ko00945//Stilbenoid	diarylheptanoid and gingerol biosynthesis"
CL6920.Contig4_All dcr:108213436 "K13065//shikimate O-hydroxycinnamoyltransferase [EC:2.3.1.133]+ko01100//Metabolic pathways+ko01110//Biosynthesis of secondary metabolites+ko00940//Phenylpropanoid biosynthesis+ko00941//Flavonoid biosynthesis+ko00945//Stilbenoid	diarylheptanoid and gingerol biosynthesis"
CL6920.Contig4_All dcr:108198118 "K13065//shikimate O-hydroxycinnamoyltransferase [EC:2.3.1.133]+ko01100//Metabolic pathways+ko01110//Biosynthesis of secondary metabolites+ko00940//Phenylpropanoid biosynthesis+ko00941//Flavonoid biosynthesis+ko00945//Stilbenoid	diarylheptanoid and gingerol biosynthesis"
CL6920.Contig4_All dcr:108207861 "K13065//shikimate O-hydroxycinnamoyltransferase [EC:2.3.1.133]+ko01100//Metabolic pathways+ko01110//Biosynthesis of secondary metabolites+ko00940//Phenylpropanoid biosynthesis+ko00941//Flavonoid biosynthesis+ko00945//Stilbenoid	diarylheptanoid and gingerol biosynthesis"
CL6920.Contig4_All jre:109009540 "K13065//shikimate O-hydroxycinnamoyltransferase [EC:2.3.1.133]+ko01100//Metabolic pathways+ko01110//Biosynthesis of secondary metabolites+ko00940//Phenylpropanoid biosynthesis+ko00941//Flavonoid biosynthesis+ko00945//Stilbenoid	diarylheptanoid and gingerol biosynthesis"
CL6920.Contig4_All nto:104118713 "K13065//shikimate O-hydroxycinnamoyltransferase [EC:2.3.1.133]+ko01100//Metabolic pathways+ko01110//Biosynthesis of secondary metabolites+ko00940//Phenylpropanoid biosynthesis+ko00941//Flavonoid biosynthesis+ko00945//Stilbenoid	diarylheptanoid and gingerol biosynthesis"
CL6967.Contig2_All han:110886770 K03255//protein TIF31;K00430//peroxidase [EC:1.11.1.7]+ko01100//Metabolic pathways+ko01110//Biosynthesis of secondary metabolites+ko00940//Phenylpropanoid biosynthesis
CL6967.Contig2_All han:110908210 K03255//protein TIF31;K00430//peroxidase [EC:1.11.1.7]+ko01100//Metabolic pathways+ko01110//Biosynthesis of secondary metabolites+ko00940//Phenylpropanoid biosynthesis
CL6967.Contig2_All zma:100382581 K03255//protein TIF31;K00430//peroxidase [EC:1.11.1.7]+ko01100//Metabolic pathways+ko01110//Biosynthesis of secondary metabolites+ko00940//Phenylpropanoid biosynthesis
CL6967.Contig6_All han:110886770 K03255//protein TIF31;K00430//peroxidase [EC:1.11.1.7]+ko01100//Metabolic pathways+ko01110//Biosynthesis of secondary metabolites+ko00940//Phenylpropanoid biosynthesis
CL6967.Contig6_All han:110908210 K03255//protein TIF31;K00430//peroxidase [EC:1.11.1.7]+ko01100//Metabolic pathways+ko01110//Biosynthesis of secondary metabolites+ko00940//Phenylpropanoid biosynthesis
CL6967.Contig6_All zma:100382581 K03255//protein TIF31;K00430//peroxidase [EC:1.11.1.7]+ko01100//Metabolic pathways+ko01110//Biosynthesis of secondary metabolites+ko00940//Phenylpropanoid biosynthesis
CL6967.Contig7_All han:110886770 K03255//protein TIF31;K00430//peroxidase [EC:1.11.1.7]+ko01100//Metabolic pathways+ko01110//Biosynthesis of secondary metabolites+ko00940//Phenylpropanoid biosynthesis
CL6967.Contig7_All han:110908210 K03255//protein TIF31;K00430//peroxidase [EC:1.11.1.7]+ko01100//Metabolic pathways+ko01110//Biosynthesis of secondary metabolites+ko00940//Phenylpropanoid biosynthesis
CL6967.Contig8_All han:110886770 K03255//protein TIF31;K00430//peroxidase [EC:1.11.1.7]+ko01100//Metabolic pathways+ko01110//Biosynthesis of secondary metabolites+ko00940//Phenylpropanoid biosynthesis
CL6967.Contig8_All han:110908210 K03255//protein TIF31;K00430//peroxidase [EC:1.11.1.7]+ko01100//Metabolic pathways+ko01110//Biosynthesis of secondary metabolites+ko00940//Phenylpropanoid biosynthesis
CL6967.Contig8_All zma:100382581 K03255//protein TIF31;K00430//peroxidase [EC:1.11.1.7]+ko01100//Metabolic pathways+ko01110//Biosynthesis of secondary metabolites+ko00940//Phenylpropanoid biosynthesis
CL6976.Contig1_All gmx:100803982 K22733//magnesium transporter;K01188//beta-glucosidase [EC:3.2.1.21]+ko01100//Metabolic pathways+ko00500//Starch and sucrose metabolism+ko01110//Biosynthesis of secondary metabolites+ko00460//Cyanoamino acid metabolism+ko00940//Phenylpropanoid biosynthesis
CL6976.Contig1_All csat:104737959 K22733//magnesium transporter;K01188//beta-glucosidase [EC:3.2.1.21]+ko01100//Metabolic pathways+ko00500//Starch and sucrose metabolism+ko01110//Biosynthesis of secondary metabolites+ko00460//Cyanoamino acid metabolism+ko00940//Phenylpropanoid biosynthesis
CL6976.Contig1_All mng:MNEG_5622 K22733//magnesium transporter;K01188//beta-glucosidase [EC:3.2.1.21]+ko01100//Metabolic pathways+ko00500//Starch and sucrose metabolism+ko01110//Biosynthesis of secondary metabolites+ko00460//Cyanoamino acid metabolism+ko00940//Phenylpropanoid biosynthesis
CL6976.Contig2_All gmx:100803982 K22733//magnesium transporter;K01188//beta-glucosidase [EC:3.2.1.21]+ko01100//Metabolic pathways+ko00500//Starch and sucrose metabolism+ko01110//Biosynthesis of secondary metabolites+ko00460//Cyanoamino acid metabolism+ko00940//Phenylpropanoid biosynthesis
CL6976.Contig2_All csat:104737959 K22733//magnesium transporter;K01188//beta-glucosidase [EC:3.2.1.21]+ko01100//Metabolic pathways+ko00500//Starch and sucrose metabolism+ko01110//Biosynthesis of secondary metabolites+ko00460//Cyanoamino acid metabolism+ko00940//Phenylpropanoid biosynthesis
CL6976.Contig2_All mng:MNEG_5622 K22733//magnesium transporter;K01188//beta-glucosidase [EC:3.2.1.21]+ko01100//Metabolic pathways+ko00500//Starch and sucrose metabolism+ko01110//Biosynthesis of secondary metabolites+ko00460//Cyanoamino acid metabolism+ko00940//Phenylpropanoid biosynthesis
CL6980.Contig1_All dcr:108221035 K00430//peroxidase [EC:1.11.1.7]+ko01100//Metabolic pathways+ko01110//Biosynthesis of secondary metabolites+ko00940//Phenylpropanoid biosynthesis
CL6980.Contig1_All dcr:108216020 K00430//peroxidase [EC:1.11.1.7]+ko01100//Metabolic pathways+ko01110//Biosynthesis of secondary metabolites+ko00940//Phenylpropanoid biosynthesis
CL6980.Contig1_All han:110894009 K00430//peroxidase [EC:1.11.1.7]+ko01100//Metabolic pathways+ko01110//Biosynthesis of secondary metabolites+ko00940//Phenylpropanoid biosynthesis
CL6980.Contig1_All jcu:105636468 K00430//peroxidase [EC:1.11.1.7]+ko01100//Metabolic pathways+ko01110//Biosynthesis of secondary metabolites+ko00940//Phenylpropanoid biosynthesis
CL6980.Contig1_All pop:7461573 K00430//peroxidase [EC:1.11.1.7]+ko01100//Metabolic pathways+ko01110//Biosynthesis of secondary metabolites+ko00940//Phenylpropanoid biosynthesis
CL6980.Contig2_All pmum:103323527 K00430//peroxidase [EC:1.11.1.7]+ko01100//Metabolic pathways+ko01110//Biosynthesis of secondary metabolites+ko00940//Phenylpropanoid biosynthesis
CL6980.Contig2_All vvi:100261539 K00430//peroxidase [EC:1.11.1.7]+ko01100//Metabolic pathways+ko01110//Biosynthesis of secondary metabolites+ko00940//Phenylpropanoid biosynthesis
CL6980.Contig2_All jcu:105636468 K00430//peroxidase [EC:1.11.1.7]+ko01100//Metabolic pathways+ko01110//Biosynthesis of secondary metabolites+ko00940//Phenylpropanoid biosynthesis
CL6980.Contig2_All pavi:110758325 K00430//peroxidase [EC:1.11.1.7]+ko01100//Metabolic pathways+ko01110//Biosynthesis of secondary metabolites+ko00940//Phenylpropanoid biosynthesis
CL6980.Contig2_All pper:18793780 K00430//peroxidase [EC:1.11.1.7]+ko01100//Metabolic pathways+ko01110//Biosynthesis of secondary metabolites+ko00940//Phenylpropanoid biosynthesis
CL7030.Contig1_All var:108336367 K13082//bifunctional dihydroflavonol 4-reductase/flavanone 4-reductase [EC:1.1.1.219 1.1.1.234]+ko01100//Metabolic pathways+ko01110//Biosynthesis of secondary metabolites+ko00941//Flavonoid biosynthesis
CL7030.Contig1_All vra:106763833 K13082//bifunctional dihydroflavonol 4-reductase/flavanone 4-reductase [EC:1.1.1.219 1.1.1.234]+ko01100//Metabolic pathways+ko01110//Biosynthesis of secondary metabolites+ko00941//Flavonoid biosynthesis
CL7030.Contig1_All lja:Lj5g3v0108490.1 K13082//bifunctional dihydroflavonol 4-reductase/flavanone 4-reductase [EC:1.1.1.219 1.1.1.234]+ko01100//Metabolic pathways+ko01110//Biosynthesis of secondary metabolites+ko00941//Flavonoid biosynthesis
CL7030.Contig1_All egu:105050729 K13082//bifunctional dihydroflavonol 4-reductase/flavanone 4-reductase [EC:1.1.1.219 1.1.1.234]+ko01100//Metabolic pathways+ko01110//Biosynthesis of secondary metabolites+ko00941//Flavonoid biosynthesis
CL7030.Contig1_All mtr:MTR_1g022440 K13082//bifunctional dihydroflavonol 4-reductase/flavanone 4-reductase [EC:1.1.1.219 1.1.1.234]+ko01100//Metabolic pathways+ko01110//Biosynthesis of secondary metabolites+ko00941//Flavonoid biosynthesis
CL7030.Contig2_All egu:105050729 K09753//cinnamoyl-CoA reductase [EC:1.2.1.44]+ko01100//Metabolic pathways+ko01110//Biosynthesis of secondary metabolites+ko00940//Phenylpropanoid biosynthesis
CL7030.Contig2_All pavi:110763383 K09753//cinnamoyl-CoA reductase [EC:1.2.1.44]+ko01100//Metabolic pathways+ko01110//Biosynthesis of secondary metabolites+ko00940//Phenylpropanoid biosynthesis
CL7030.Contig2_All ats:109774003 K09753//cinnamoyl-CoA reductase [EC:1.2.1.44]+ko01100//Metabolic pathways+ko01110//Biosynthesis of secondary metabolites+ko00940//Phenylpropanoid biosynthesis
CL7030.Contig2_All dosa:Os09t0419200-01 K09753//cinnamoyl-CoA reductase [EC:1.2.1.44]+ko01100//Metabolic pathways+ko01110//Biosynthesis of secondary metabolites+ko00940//Phenylpropanoid biosynthesis
CL7030.Contig2_All osa:4347074 K09753//cinnamoyl-CoA reductase [EC:1.2.1.44]+ko01100//Metabolic pathways+ko01110//Biosynthesis of secondary metabolites+ko00940//Phenylpropanoid biosynthesis
CL7030.Contig3_All cpep:111790043 K09753//cinnamoyl-CoA reductase [EC:1.2.1.44]+ko01100//Metabolic pathways+ko01110//Biosynthesis of secondary metabolites+ko00940//Phenylpropanoid biosynthesis
CL7030.Contig3_All cmos:111441477 K09753//cinnamoyl-CoA reductase [EC:1.2.1.44]+ko01100//Metabolic pathways+ko01110//Biosynthesis of secondary metabolites+ko00940//Phenylpropanoid biosynthesis
CL7030.Contig3_All cmos:111441436 K09753//cinnamoyl-CoA reductase [EC:1.2.1.44]+ko01100//Metabolic pathways+ko01110//Biosynthesis of secondary metabolites+ko00940//Phenylpropanoid biosynthesis
CL7030.Contig3_All cmax:111481542 K09753//cinnamoyl-CoA reductase [EC:1.2.1.44]+ko01100//Metabolic pathways+ko01110//Biosynthesis of secondary metabolites+ko00940//Phenylpropanoid biosynthesis
CL7030.Contig3_All cpep:111790089 K09753//cinnamoyl-CoA reductase [EC:1.2.1.44]+ko01100//Metabolic pathways+ko01110//Biosynthesis of secondary metabolites+ko00940//Phenylpropanoid biosynthesis
CL7030.Contig4_All cpep:111790043 K09753//cinnamoyl-CoA reductase [EC:1.2.1.44]+ko01100//Metabolic pathways+ko01110//Biosynthesis of secondary metabolites+ko00940//Phenylpropanoid biosynthesis
CL7030.Contig4_All cmos:111441477 K09753//cinnamoyl-CoA reductase [EC:1.2.1.44]+ko01100//Metabolic pathways+ko01110//Biosynthesis of secondary metabolites+ko00940//Phenylpropanoid biosynthesis
CL7030.Contig4_All cmos:111441436 K09753//cinnamoyl-CoA reductase [EC:1.2.1.44]+ko01100//Metabolic pathways+ko01110//Biosynthesis of secondary metabolites+ko00940//Phenylpropanoid biosynthesis
CL7030.Contig4_All cmax:111481542 K09753//cinnamoyl-CoA reductase [EC:1.2.1.44]+ko01100//Metabolic pathways+ko01110//Biosynthesis of secondary metabolites+ko00940//Phenylpropanoid biosynthesis
CL7030.Contig4_All cpep:111790089 K09753//cinnamoyl-CoA reductase [EC:1.2.1.44]+ko01100//Metabolic pathways+ko01110//Biosynthesis of secondary metabolites+ko00940//Phenylpropanoid biosynthesis
CL7030.Contig5_All dcr:108228129 K09753//cinnamoyl-CoA reductase [EC:1.2.1.44]+ko01100//Metabolic pathways+ko01110//Biosynthesis of secondary metabolites+ko00940//Phenylpropanoid biosynthesis
CL7030.Contig5_All jre:109010995 K09753//cinnamoyl-CoA reductase [EC:1.2.1.44]+ko01100//Metabolic pathways+ko01110//Biosynthesis of secondary metabolites+ko00940//Phenylpropanoid biosynthesis
CL7030.Contig5_All pxb:103945358 K09753//cinnamoyl-CoA reductase [EC:1.2.1.44]+ko01100//Metabolic pathways+ko01110//Biosynthesis of secondary metabolites+ko00940//Phenylpropanoid biosynthesis
CL7030.Contig5_All pavi:110763383 K09753//cinnamoyl-CoA reductase [EC:1.2.1.44]+ko01100//Metabolic pathways+ko01110//Biosynthesis of secondary metabolites+ko00940//Phenylpropanoid biosynthesis
CL7030.Contig5_All cpep:111807103 K09753//cinnamoyl-CoA reductase [EC:1.2.1.44]+ko01100//Metabolic pathways+ko01110//Biosynthesis of secondary metabolites+ko00940//Phenylpropanoid biosynthesis
CL7030.Contig6_All dcr:108228129 K09753//cinnamoyl-CoA reductase [EC:1.2.1.44]+ko01100//Metabolic pathways+ko01110//Biosynthesis of secondary metabolites+ko00940//Phenylpropanoid biosynthesis
CL7030.Contig6_All jre:109010995 K09753//cinnamoyl-CoA reductase [EC:1.2.1.44]+ko01100//Metabolic pathways+ko01110//Biosynthesis of secondary metabolites+ko00940//Phenylpropanoid biosynthesis
CL7030.Contig6_All pavi:110763383 K09753//cinnamoyl-CoA reductase [EC:1.2.1.44]+ko01100//Metabolic pathways+ko01110//Biosynthesis of secondary metabolites+ko00940//Phenylpropanoid biosynthesis
CL7030.Contig6_All pxb:103945358 K09753//cinnamoyl-CoA reductase [EC:1.2.1.44]+ko01100//Metabolic pathways+ko01110//Biosynthesis of secondary metabolites+ko00940//Phenylpropanoid biosynthesis
CL7030.Contig6_All mdm:103438772 K09753//cinnamoyl-CoA reductase [EC:1.2.1.44]+ko01100//Metabolic pathways+ko01110//Biosynthesis of secondary metabolites+ko00940//Phenylpropanoid biosynthesis
CL7033.Contig1_All han:110908553 K04733//interleukin-1 receptor-associated kinase 4 [EC:2.7.11.1];K06892//feruloyl-CoA ortho-hydroxylase [EC:1.14.11.-]+ko01110//Biosynthesis of secondary metabolites+ko00940//Phenylpropanoid biosynthesis
CL7033.Contig1_All bna:106454088 K04733//interleukin-1 receptor-associated kinase 4 [EC:2.7.11.1];K06892//feruloyl-CoA ortho-hydroxylase [EC:1.14.11.-]+ko01110//Biosynthesis of secondary metabolites+ko00940//Phenylpropanoid biosynthesis
CL7033.Contig2_All han:110908553 K04733//interleukin-1 receptor-associated kinase 4 [EC:2.7.11.1];K06892//feruloyl-CoA ortho-hydroxylase [EC:1.14.11.-]+ko01110//Biosynthesis of secondary metabolites+ko00940//Phenylpropanoid biosynthesis
CL7033.Contig2_All bna:106454088 K04733//interleukin-1 receptor-associated kinase 4 [EC:2.7.11.1];K06892//feruloyl-CoA ortho-hydroxylase [EC:1.14.11.-]+ko01110//Biosynthesis of secondary metabolites+ko00940//Phenylpropanoid biosynthesis
CL7033.Contig3_All han:110908553 K04733//interleukin-1 receptor-associated kinase 4 [EC:2.7.11.1];K06892//feruloyl-CoA ortho-hydroxylase [EC:1.14.11.-]+ko01110//Biosynthesis of secondary metabolites+ko00940//Phenylpropanoid biosynthesis
CL7033.Contig3_All bna:106454088 K04733//interleukin-1 receptor-associated kinase 4 [EC:2.7.11.1];K06892//feruloyl-CoA ortho-hydroxylase [EC:1.14.11.-]+ko01110//Biosynthesis of secondary metabolites+ko00940//Phenylpropanoid biosynthesis
CL7033.Contig4_All han:110908553 K04733//interleukin-1 receptor-associated kinase 4 [EC:2.7.11.1];K01214//isoamylase [EC:3.2.1.68]+ko01100//Metabolic pathways+ko00500//Starch and sucrose metabolism+ko01110//Biosynthesis of secondary metabolites;K06892//feruloyl-CoA ortho-hydroxylase [EC:1.14.11.-]+ko01110//Biosynthesis of secondary metabolites+ko00940//Phenylpropanoid biosynthesis
CL7033.Contig4_All vra:111240847 K04733//interleukin-1 receptor-associated kinase 4 [EC:2.7.11.1];K01214//isoamylase [EC:3.2.1.68]+ko01100//Metabolic pathways+ko00500//Starch and sucrose metabolism+ko01110//Biosynthesis of secondary metabolites;K06892//feruloyl-CoA ortho-hydroxylase [EC:1.14.11.-]+ko01110//Biosynthesis of secondary metabolites+ko00940//Phenylpropanoid biosynthesis
CL7033.Contig4_All bna:106454088 K04733//interleukin-1 receptor-associated kinase 4 [EC:2.7.11.1];K01214//isoamylase [EC:3.2.1.68]+ko01100//Metabolic pathways+ko00500//Starch and sucrose metabolism+ko01110//Biosynthesis of secondary metabolites;K06892//feruloyl-CoA ortho-hydroxylase [EC:1.14.11.-]+ko01110//Biosynthesis of secondary metabolites+ko00940//Phenylpropanoid biosynthesis
CL7033.Contig5_All han:110908553 K04733//interleukin-1 receptor-associated kinase 4 [EC:2.7.11.1];K01214//isoamylase [EC:3.2.1.68]+ko01100//Metabolic pathways+ko00500//Starch and sucrose metabolism+ko01110//Biosynthesis of secondary metabolites;K06892//feruloyl-CoA ortho-hydroxylase [EC:1.14.11.-]+ko01110//Biosynthesis of secondary metabolites+ko00940//Phenylpropanoid biosynthesis
CL7033.Contig5_All vra:111240847 K04733//interleukin-1 receptor-associated kinase 4 [EC:2.7.11.1];K01214//isoamylase [EC:3.2.1.68]+ko01100//Metabolic pathways+ko00500//Starch and sucrose metabolism+ko01110//Biosynthesis of secondary metabolites;K06892//feruloyl-CoA ortho-hydroxylase [EC:1.14.11.-]+ko01110//Biosynthesis of secondary metabolites+ko00940//Phenylpropanoid biosynthesis
CL7033.Contig5_All bna:106454088 K04733//interleukin-1 receptor-associated kinase 4 [EC:2.7.11.1];K01214//isoamylase [EC:3.2.1.68]+ko01100//Metabolic pathways+ko00500//Starch and sucrose metabolism+ko01110//Biosynthesis of secondary metabolites;K06892//feruloyl-CoA ortho-hydroxylase [EC:1.14.11.-]+ko01110//Biosynthesis of secondary metabolites+ko00940//Phenylpropanoid biosynthesis
CL7033.Contig6_All han:110908553 K04733//interleukin-1 receptor-associated kinase 4 [EC:2.7.11.1];K01214//isoamylase [EC:3.2.1.68]+ko01100//Metabolic pathways+ko00500//Starch and sucrose metabolism+ko01110//Biosynthesis of secondary metabolites;K06892//feruloyl-CoA ortho-hydroxylase [EC:1.14.11.-]+ko01110//Biosynthesis of secondary metabolites+ko00940//Phenylpropanoid biosynthesis
CL7033.Contig6_All vra:111240847 K04733//interleukin-1 receptor-associated kinase 4 [EC:2.7.11.1];K01214//isoamylase [EC:3.2.1.68]+ko01100//Metabolic pathways+ko00500//Starch and sucrose metabolism+ko01110//Biosynthesis of secondary metabolites;K06892//feruloyl-CoA ortho-hydroxylase [EC:1.14.11.-]+ko01110//Biosynthesis of secondary metabolites+ko00940//Phenylpropanoid biosynthesis
CL7033.Contig6_All bna:106454088 K04733//interleukin-1 receptor-associated kinase 4 [EC:2.7.11.1];K01214//isoamylase [EC:3.2.1.68]+ko01100//Metabolic pathways+ko00500//Starch and sucrose metabolism+ko01110//Biosynthesis of secondary metabolites;K06892//feruloyl-CoA ortho-hydroxylase [EC:1.14.11.-]+ko01110//Biosynthesis of secondary metabolites+ko00940//Phenylpropanoid biosynthesis
CL7033.Contig7_All han:110908553 K04733//interleukin-1 receptor-associated kinase 4 [EC:2.7.11.1];K06892//feruloyl-CoA ortho-hydroxylase [EC:1.14.11.-]+ko01110//Biosynthesis of secondary metabolites+ko00940//Phenylpropanoid biosynthesis
CL7033.Contig7_All bna:106454088 K04733//interleukin-1 receptor-associated kinase 4 [EC:2.7.11.1];K06892//feruloyl-CoA ortho-hydroxylase [EC:1.14.11.-]+ko01110//Biosynthesis of secondary metabolites+ko00940//Phenylpropanoid biosynthesis
CL7033.Contig8_All han:110908553 K04733//interleukin-1 receptor-associated kinase 4 [EC:2.7.11.1];K06892//feruloyl-CoA ortho-hydroxylase [EC:1.14.11.-]+ko01110//Biosynthesis of secondary metabolites+ko00940//Phenylpropanoid biosynthesis
CL7033.Contig8_All bna:106454088 K04733//interleukin-1 receptor-associated kinase 4 [EC:2.7.11.1];K06892//feruloyl-CoA ortho-hydroxylase [EC:1.14.11.-]+ko01110//Biosynthesis of secondary metabolites+ko00940//Phenylpropanoid biosynthesis
CL7033.Contig9_All han:110908553 K04733//interleukin-1 receptor-associated kinase 4 [EC:2.7.11.1];K01214//isoamylase [EC:3.2.1.68]+ko01100//Metabolic pathways+ko00500//Starch and sucrose metabolism+ko01110//Biosynthesis of secondary metabolites;K06892//feruloyl-CoA ortho-hydroxylase [EC:1.14.11.-]+ko01110//Biosynthesis of secondary metabolites+ko00940//Phenylpropanoid biosynthesis
CL7033.Contig9_All vra:111240847 K04733//interleukin-1 receptor-associated kinase 4 [EC:2.7.11.1];K01214//isoamylase [EC:3.2.1.68]+ko01100//Metabolic pathways+ko00500//Starch and sucrose metabolism+ko01110//Biosynthesis of secondary metabolites;K06892//feruloyl-CoA ortho-hydroxylase [EC:1.14.11.-]+ko01110//Biosynthesis of secondary metabolites+ko00940//Phenylpropanoid biosynthesis
CL7033.Contig9_All bna:106454088 K04733//interleukin-1 receptor-associated kinase 4 [EC:2.7.11.1];K01214//isoamylase [EC:3.2.1.68]+ko01100//Metabolic pathways+ko00500//Starch and sucrose metabolism+ko01110//Biosynthesis of secondary metabolites;K06892//feruloyl-CoA ortho-hydroxylase [EC:1.14.11.-]+ko01110//Biosynthesis of secondary metabolites+ko00940//Phenylpropanoid biosynthesis
CL7033.Contig10_All han:110908553 K04733//interleukin-1 receptor-associated kinase 4 [EC:2.7.11.1];K01214//isoamylase [EC:3.2.1.68]+ko01100//Metabolic pathways+ko00500//Starch and sucrose metabolism+ko01110//Biosynthesis of secondary metabolites;K06892//feruloyl-CoA ortho-hydroxylase [EC:1.14.11.-]+ko01110//Biosynthesis of secondary metabolites+ko00940//Phenylpropanoid biosynthesis
CL7033.Contig10_All vra:111240847 K04733//interleukin-1 receptor-associated kinase 4 [EC:2.7.11.1];K01214//isoamylase [EC:3.2.1.68]+ko01100//Metabolic pathways+ko00500//Starch and sucrose metabolism+ko01110//Biosynthesis of secondary metabolites;K06892//feruloyl-CoA ortho-hydroxylase [EC:1.14.11.-]+ko01110//Biosynthesis of secondary metabolites+ko00940//Phenylpropanoid biosynthesis
CL7033.Contig10_All bna:106454088 K04733//interleukin-1 receptor-associated kinase 4 [EC:2.7.11.1];K01214//isoamylase [EC:3.2.1.68]+ko01100//Metabolic pathways+ko00500//Starch and sucrose metabolism+ko01110//Biosynthesis of secondary metabolites;K06892//feruloyl-CoA ortho-hydroxylase [EC:1.14.11.-]+ko01110//Biosynthesis of secondary metabolites+ko00940//Phenylpropanoid biosynthesis
CL7033.Contig11_All han:110908553 K04733//interleukin-1 receptor-associated kinase 4 [EC:2.7.11.1];K06892//feruloyl-CoA ortho-hydroxylase [EC:1.14.11.-]+ko01110//Biosynthesis of secondary metabolites+ko00940//Phenylpropanoid biosynthesis;K01214//isoamylase [EC:3.2.1.68]+ko01100//Metabolic pathways+ko00500//Starch and sucrose metabolism+ko01110//Biosynthesis of secondary metabolites
CL7033.Contig11_All bna:106454088 K04733//interleukin-1 receptor-associated kinase 4 [EC:2.7.11.1];K06892//feruloyl-CoA ortho-hydroxylase [EC:1.14.11.-]+ko01110//Biosynthesis of secondary metabolites+ko00940//Phenylpropanoid biosynthesis;K01214//isoamylase [EC:3.2.1.68]+ko01100//Metabolic pathways+ko00500//Starch and sucrose metabolism+ko01110//Biosynthesis of secondary metabolites
CL7033.Contig11_All vra:111240847 K04733//interleukin-1 receptor-associated kinase 4 [EC:2.7.11.1];K06892//feruloyl-CoA ortho-hydroxylase [EC:1.14.11.-]+ko01110//Biosynthesis of secondary metabolites+ko00940//Phenylpropanoid biosynthesis;K01214//isoamylase [EC:3.2.1.68]+ko01100//Metabolic pathways+ko00500//Starch and sucrose metabolism+ko01110//Biosynthesis of secondary metabolites
CL7033.Contig12_All han:110908553 K04733//interleukin-1 receptor-associated kinase 4 [EC:2.7.11.1];K06892//feruloyl-CoA ortho-hydroxylase [EC:1.14.11.-]+ko01110//Biosynthesis of secondary metabolites+ko00940//Phenylpropanoid biosynthesis;K01214//isoamylase [EC:3.2.1.68]+ko01100//Metabolic pathways+ko00500//Starch and sucrose metabolism+ko01110//Biosynthesis of secondary metabolites
CL7033.Contig12_All bna:106454088 K04733//interleukin-1 receptor-associated kinase 4 [EC:2.7.11.1];K06892//feruloyl-CoA ortho-hydroxylase [EC:1.14.11.-]+ko01110//Biosynthesis of secondary metabolites+ko00940//Phenylpropanoid biosynthesis;K01214//isoamylase [EC:3.2.1.68]+ko01100//Metabolic pathways+ko00500//Starch and sucrose metabolism+ko01110//Biosynthesis of secondary metabolites
CL7033.Contig12_All vra:111240847 K04733//interleukin-1 receptor-associated kinase 4 [EC:2.7.11.1];K06892//feruloyl-CoA ortho-hydroxylase [EC:1.14.11.-]+ko01110//Biosynthesis of secondary metabolites+ko00940//Phenylpropanoid biosynthesis;K01214//isoamylase [EC:3.2.1.68]+ko01100//Metabolic pathways+ko00500//Starch and sucrose metabolism+ko01110//Biosynthesis of secondary metabolites
CL7033.Contig13_All han:110908553 K04733//interleukin-1 receptor-associated kinase 4 [EC:2.7.11.1];K01214//isoamylase [EC:3.2.1.68]+ko01100//Metabolic pathways+ko00500//Starch and sucrose metabolism+ko01110//Biosynthesis of secondary metabolites;K06892//feruloyl-CoA ortho-hydroxylase [EC:1.14.11.-]+ko01110//Biosynthesis of secondary metabolites+ko00940//Phenylpropanoid biosynthesis
CL7033.Contig13_All vra:111240847 K04733//interleukin-1 receptor-associated kinase 4 [EC:2.7.11.1];K01214//isoamylase [EC:3.2.1.68]+ko01100//Metabolic pathways+ko00500//Starch and sucrose metabolism+ko01110//Biosynthesis of secondary metabolites;K06892//feruloyl-CoA ortho-hydroxylase [EC:1.14.11.-]+ko01110//Biosynthesis of secondary metabolites+ko00940//Phenylpropanoid biosynthesis
CL7033.Contig13_All bna:106454088 K04733//interleukin-1 receptor-associated kinase 4 [EC:2.7.11.1];K01214//isoamylase [EC:3.2.1.68]+ko01100//Metabolic pathways+ko00500//Starch and sucrose metabolism+ko01110//Biosynthesis of secondary metabolites;K06892//feruloyl-CoA ortho-hydroxylase [EC:1.14.11.-]+ko01110//Biosynthesis of secondary metabolites+ko00940//Phenylpropanoid biosynthesis
CL7074.Contig2_All dct:110098611 "K19525//vacuolar protein sorting-associated protein 13A/C;K15777//4	5-DOPA dioxygenase extradiol [EC:1.13.11.-]+ko00965//Betalain biosynthesis;K16196//eukaryotic translation initiation factor 2-alpha kinase 4 [EC:2.7.11.1]+ko04141//Protein processing in endoplasmic reticulum;K12349//neutral ceramidase [EC:3.5.1.23]+ko00600//Sphingolipid metabolism+ko01100//Metabolic pathways"
CL7074.Contig2_All ccaj:109811674 "K19525//vacuolar protein sorting-associated protein 13A/C;K15777//4	5-DOPA dioxygenase extradiol [EC:1.13.11.-]+ko00965//Betalain biosynthesis;K16196//eukaryotic translation initiation factor 2-alpha kinase 4 [EC:2.7.11.1]+ko04141//Protein processing in endoplasmic reticulum;K12349//neutral ceramidase [EC:3.5.1.23]+ko00600//Sphingolipid metabolism+ko01100//Metabolic pathways"
CL7074.Contig2_All pda:103708605 "K19525//vacuolar protein sorting-associated protein 13A/C;K15777//4	5-DOPA dioxygenase extradiol [EC:1.13.11.-]+ko00965//Betalain biosynthesis;K16196//eukaryotic translation initiation factor 2-alpha kinase 4 [EC:2.7.11.1]+ko04141//Protein processing in endoplasmic reticulum;K12349//neutral ceramidase [EC:3.5.1.23]+ko00600//Sphingolipid metabolism+ko01100//Metabolic pathways"
CL7074.Contig2_All ccaj:109806181 "K19525//vacuolar protein sorting-associated protein 13A/C;K15777//4	5-DOPA dioxygenase extradiol [EC:1.13.11.-]+ko00965//Betalain biosynthesis;K16196//eukaryotic translation initiation factor 2-alpha kinase 4 [EC:2.7.11.1]+ko04141//Protein processing in endoplasmic reticulum;K12349//neutral ceramidase [EC:3.5.1.23]+ko00600//Sphingolipid metabolism+ko01100//Metabolic pathways"
CL7074.Contig2_All lang:109359716 "K19525//vacuolar protein sorting-associated protein 13A/C;K15777//4	5-DOPA dioxygenase extradiol [EC:1.13.11.-]+ko00965//Betalain biosynthesis;K16196//eukaryotic translation initiation factor 2-alpha kinase 4 [EC:2.7.11.1]+ko04141//Protein processing in endoplasmic reticulum;K12349//neutral ceramidase [EC:3.5.1.23]+ko00600//Sphingolipid metabolism+ko01100//Metabolic pathways"
CL7249.Contig1_All dcr:108224003 K18368//caffeoylshikimate esterase [EC:3.1.1.-]+ko01100//Metabolic pathways+ko01110//Biosynthesis of secondary metabolites+ko00940//Phenylpropanoid biosynthesis
CL7249.Contig1_All dcr:108227433 K18368//caffeoylshikimate esterase [EC:3.1.1.-]+ko01100//Metabolic pathways+ko01110//Biosynthesis of secondary metabolites+ko00940//Phenylpropanoid biosynthesis
CL7249.Contig1_All nta:107792922 K18368//caffeoylshikimate esterase [EC:3.1.1.-]+ko01100//Metabolic pathways+ko01110//Biosynthesis of secondary metabolites+ko00940//Phenylpropanoid biosynthesis
CL7249.Contig1_All nto:104090174 K18368//caffeoylshikimate esterase [EC:3.1.1.-]+ko01100//Metabolic pathways+ko01110//Biosynthesis of secondary metabolites+ko00940//Phenylpropanoid biosynthesis
CL7249.Contig1_All nta:107825176 K18368//caffeoylshikimate esterase [EC:3.1.1.-]+ko01100//Metabolic pathways+ko01110//Biosynthesis of secondary metabolites+ko00940//Phenylpropanoid biosynthesis
CL7249.Contig2_All dcr:108224003 K18368//caffeoylshikimate esterase [EC:3.1.1.-]+ko01100//Metabolic pathways+ko01110//Biosynthesis of secondary metabolites+ko00940//Phenylpropanoid biosynthesis
CL7249.Contig2_All dcr:108227433 K18368//caffeoylshikimate esterase [EC:3.1.1.-]+ko01100//Metabolic pathways+ko01110//Biosynthesis of secondary metabolites+ko00940//Phenylpropanoid biosynthesis
CL7249.Contig2_All nta:107825176 K18368//caffeoylshikimate esterase [EC:3.1.1.-]+ko01100//Metabolic pathways+ko01110//Biosynthesis of secondary metabolites+ko00940//Phenylpropanoid biosynthesis
CL7249.Contig2_All nsy:104226620 K18368//caffeoylshikimate esterase [EC:3.1.1.-]+ko01100//Metabolic pathways+ko01110//Biosynthesis of secondary metabolites+ko00940//Phenylpropanoid biosynthesis
CL7249.Contig2_All nta:107792922 K18368//caffeoylshikimate esterase [EC:3.1.1.-]+ko01100//Metabolic pathways+ko01110//Biosynthesis of secondary metabolites+ko00940//Phenylpropanoid biosynthesis
CL7249.Contig3_All dcr:108227433 K18368//caffeoylshikimate esterase [EC:3.1.1.-]+ko01100//Metabolic pathways+ko01110//Biosynthesis of secondary metabolites+ko00940//Phenylpropanoid biosynthesis
CL7249.Contig3_All dcr:108224003 K18368//caffeoylshikimate esterase [EC:3.1.1.-]+ko01100//Metabolic pathways+ko01110//Biosynthesis of secondary metabolites+ko00940//Phenylpropanoid biosynthesis
CL7249.Contig3_All nta:107825176 K18368//caffeoylshikimate esterase [EC:3.1.1.-]+ko01100//Metabolic pathways+ko01110//Biosynthesis of secondary metabolites+ko00940//Phenylpropanoid biosynthesis
CL7249.Contig3_All nsy:104226620 K18368//caffeoylshikimate esterase [EC:3.1.1.-]+ko01100//Metabolic pathways+ko01110//Biosynthesis of secondary metabolites+ko00940//Phenylpropanoid biosynthesis
CL7249.Contig3_All nto:104090174 K18368//caffeoylshikimate esterase [EC:3.1.1.-]+ko01100//Metabolic pathways+ko01110//Biosynthesis of secondary metabolites+ko00940//Phenylpropanoid biosynthesis
CL7260.Contig1_All soe:110799526 K00475//naringenin 3-dioxygenase [EC:1.14.11.9]+ko01100//Metabolic pathways+ko01110//Biosynthesis of secondary metabolites+ko00941//Flavonoid biosynthesis;K05278//flavonol synthase [EC:1.14.20.6]+ko01100//Metabolic pathways+ko01110//Biosynthesis of secondary metabolites+ko00941//Flavonoid biosynthesis
CL7260.Contig1_All sind:105166042 K00475//naringenin 3-dioxygenase [EC:1.14.11.9]+ko01100//Metabolic pathways+ko01110//Biosynthesis of secondary metabolites+ko00941//Flavonoid biosynthesis;K05278//flavonol synthase [EC:1.14.20.6]+ko01100//Metabolic pathways+ko01110//Biosynthesis of secondary metabolites+ko00941//Flavonoid biosynthesis
CL7260.Contig1_All nnu:104596714 K00475//naringenin 3-dioxygenase [EC:1.14.11.9]+ko01100//Metabolic pathways+ko01110//Biosynthesis of secondary metabolites+ko00941//Flavonoid biosynthesis;K05278//flavonol synthase [EC:1.14.20.6]+ko01100//Metabolic pathways+ko01110//Biosynthesis of secondary metabolites+ko00941//Flavonoid biosynthesis
CL7260.Contig1_All fve:101300182 K00475//naringenin 3-dioxygenase [EC:1.14.11.9]+ko01100//Metabolic pathways+ko01110//Biosynthesis of secondary metabolites+ko00941//Flavonoid biosynthesis;K05278//flavonol synthase [EC:1.14.20.6]+ko01100//Metabolic pathways+ko01110//Biosynthesis of secondary metabolites+ko00941//Flavonoid biosynthesis
CL7260.Contig1_All dcr:108213382 K00475//naringenin 3-dioxygenase [EC:1.14.11.9]+ko01100//Metabolic pathways+ko01110//Biosynthesis of secondary metabolites+ko00941//Flavonoid biosynthesis;K05278//flavonol synthase [EC:1.14.20.6]+ko01100//Metabolic pathways+ko01110//Biosynthesis of secondary metabolites+ko00941//Flavonoid biosynthesis
CL7260.Contig2_All soe:110799526 K00475//naringenin 3-dioxygenase [EC:1.14.11.9]+ko01100//Metabolic pathways+ko01110//Biosynthesis of secondary metabolites+ko00941//Flavonoid biosynthesis;K05278//flavonol synthase [EC:1.14.20.6]+ko01100//Metabolic pathways+ko01110//Biosynthesis of secondary metabolites+ko00941//Flavonoid biosynthesis
CL7260.Contig2_All sind:105166042 K00475//naringenin 3-dioxygenase [EC:1.14.11.9]+ko01100//Metabolic pathways+ko01110//Biosynthesis of secondary metabolites+ko00941//Flavonoid biosynthesis;K05278//flavonol synthase [EC:1.14.20.6]+ko01100//Metabolic pathways+ko01110//Biosynthesis of secondary metabolites+ko00941//Flavonoid biosynthesis
CL7260.Contig2_All nnu:104596714 K00475//naringenin 3-dioxygenase [EC:1.14.11.9]+ko01100//Metabolic pathways+ko01110//Biosynthesis of secondary metabolites+ko00941//Flavonoid biosynthesis;K05278//flavonol synthase [EC:1.14.20.6]+ko01100//Metabolic pathways+ko01110//Biosynthesis of secondary metabolites+ko00941//Flavonoid biosynthesis
CL7260.Contig2_All fve:101300182 K00475//naringenin 3-dioxygenase [EC:1.14.11.9]+ko01100//Metabolic pathways+ko01110//Biosynthesis of secondary metabolites+ko00941//Flavonoid biosynthesis;K05278//flavonol synthase [EC:1.14.20.6]+ko01100//Metabolic pathways+ko01110//Biosynthesis of secondary metabolites+ko00941//Flavonoid biosynthesis
CL7260.Contig2_All dcr:108213382 K00475//naringenin 3-dioxygenase [EC:1.14.11.9]+ko01100//Metabolic pathways+ko01110//Biosynthesis of secondary metabolites+ko00941//Flavonoid biosynthesis;K05278//flavonol synthase [EC:1.14.20.6]+ko01100//Metabolic pathways+ko01110//Biosynthesis of secondary metabolites+ko00941//Flavonoid biosynthesis
CL7289.Contig6_All mdm:103411884 "K12524//bifunctional aspartokinase / homoserine dehydrogenase 1 [EC:2.7.2.4 1.1.1.3]+ko00300//Lysine biosynthesis+ko01230//Biosynthesis of amino acids+ko01100//Metabolic pathways+ko01110//Biosynthesis of secondary metabolites+ko00261//Monobactam biosynthesis+ko00260//Glycine	serine and threonine metabolism+ko00270//Cysteine and methionine metabolism;K13963//serpin B"
CL7289.Contig6_All dct:110104282 "K12524//bifunctional aspartokinase / homoserine dehydrogenase 1 [EC:2.7.2.4 1.1.1.3]+ko00300//Lysine biosynthesis+ko01230//Biosynthesis of amino acids+ko01100//Metabolic pathways+ko01110//Biosynthesis of secondary metabolites+ko00261//Monobactam biosynthesis+ko00260//Glycine	serine and threonine metabolism+ko00270//Cysteine and methionine metabolism;K13963//serpin B"
CL7305.Contig1_All han:110868781 K09753//cinnamoyl-CoA reductase [EC:1.2.1.44]+ko01100//Metabolic pathways+ko01110//Biosynthesis of secondary metabolites+ko00940//Phenylpropanoid biosynthesis
CL7305.Contig1_All pxb:103945358 K09753//cinnamoyl-CoA reductase [EC:1.2.1.44]+ko01100//Metabolic pathways+ko01110//Biosynthesis of secondary metabolites+ko00940//Phenylpropanoid biosynthesis
CL7305.Contig1_All gra:105768894 K09753//cinnamoyl-CoA reductase [EC:1.2.1.44]+ko01100//Metabolic pathways+ko01110//Biosynthesis of secondary metabolites+ko00940//Phenylpropanoid biosynthesis
CL7305.Contig1_All cpep:111790089 K09753//cinnamoyl-CoA reductase [EC:1.2.1.44]+ko01100//Metabolic pathways+ko01110//Biosynthesis of secondary metabolites+ko00940//Phenylpropanoid biosynthesis
CL7305.Contig1_All ini:109191772 K09753//cinnamoyl-CoA reductase [EC:1.2.1.44]+ko01100//Metabolic pathways+ko01110//Biosynthesis of secondary metabolites+ko00940//Phenylpropanoid biosynthesis
CL7305.Contig2_All han:110868781 K09753//cinnamoyl-CoA reductase [EC:1.2.1.44]+ko01100//Metabolic pathways+ko01110//Biosynthesis of secondary metabolites+ko00940//Phenylpropanoid biosynthesis
CL7305.Contig2_All pxb:103945358 K09753//cinnamoyl-CoA reductase [EC:1.2.1.44]+ko01100//Metabolic pathways+ko01110//Biosynthesis of secondary metabolites+ko00940//Phenylpropanoid biosynthesis
CL7305.Contig2_All gra:105768894 K09753//cinnamoyl-CoA reductase [EC:1.2.1.44]+ko01100//Metabolic pathways+ko01110//Biosynthesis of secondary metabolites+ko00940//Phenylpropanoid biosynthesis
CL7305.Contig2_All cpep:111790089 K09753//cinnamoyl-CoA reductase [EC:1.2.1.44]+ko01100//Metabolic pathways+ko01110//Biosynthesis of secondary metabolites+ko00940//Phenylpropanoid biosynthesis
CL7305.Contig2_All ini:109191772 K09753//cinnamoyl-CoA reductase [EC:1.2.1.44]+ko01100//Metabolic pathways+ko01110//Biosynthesis of secondary metabolites+ko00940//Phenylpropanoid biosynthesis
CL7318.Contig1_All ghi:107887550 K05909//laccase [EC:1.10.3.2];K03006//DNA-directed RNA polymerase II subunit RPB1 [EC:2.7.7.6]+ko00230//Purine metabolism+ko03020//RNA polymerase+ko01100//Metabolic pathways+ko00240//Pyrimidine metabolism;K04733//interleukin-1 receptor-associated kinase 4 [EC:2.7.11.1];K03549//KUP system potassium uptake protein;K01188//beta-glucosidase [EC:3.2.1.21]+ko01100//Meta…
CL7318.Contig1_All adu:107466525 K05909//laccase [EC:1.10.3.2];K03006//DNA-directed RNA polymerase II subunit RPB1 [EC:2.7.7.6]+ko00230//Purine metabolism+ko03020//RNA polymerase+ko01100//Metabolic pathways+ko00240//Pyrimidine metabolism;K04733//interleukin-1 receptor-associated kinase 4 [EC:2.7.11.1];K03549//KUP system potassium uptake protein;K01188//beta-glucosidase [EC:3.2.1.21]+ko01100//Meta…
CL7318.Contig1_All mdm:103454355 K05909//laccase [EC:1.10.3.2];K03006//DNA-directed RNA polymerase II subunit RPB1 [EC:2.7.7.6]+ko00230//Purine metabolism+ko03020//RNA polymerase+ko01100//Metabolic pathways+ko00240//Pyrimidine metabolism;K04733//interleukin-1 receptor-associated kinase 4 [EC:2.7.11.1];K03549//KUP system potassium uptake protein;K01188//beta-glucosidase [EC:3.2.1.21]+ko01100//Meta…
CL7318.Contig1_All mdm:103409672 K05909//laccase [EC:1.10.3.2];K03006//DNA-directed RNA polymerase II subunit RPB1 [EC:2.7.7.6]+ko00230//Purine metabolism+ko03020//RNA polymerase+ko01100//Metabolic pathways+ko00240//Pyrimidine metabolism;K04733//interleukin-1 receptor-associated kinase 4 [EC:2.7.11.1];K03549//KUP system potassium uptake protein;K01188//beta-glucosidase [EC:3.2.1.21]+ko01100//Meta…
CL7339.Contig2_All dcr:108196831 "K13065//shikimate O-hydroxycinnamoyltransferase [EC:2.3.1.133]+ko01100//Metabolic pathways+ko01110//Biosynthesis of secondary metabolites+ko00940//Phenylpropanoid biosynthesis+ko00941//Flavonoid biosynthesis+ko00945//Stilbenoid	diarylheptanoid and gingerol biosynthesis"
CL7339.Contig2_All han:110918282 "K13065//shikimate O-hydroxycinnamoyltransferase [EC:2.3.1.133]+ko01100//Metabolic pathways+ko01110//Biosynthesis of secondary metabolites+ko00940//Phenylpropanoid biosynthesis+ko00941//Flavonoid biosynthesis+ko00945//Stilbenoid	diarylheptanoid and gingerol biosynthesis"
CL7339.Contig2_All han:110880003 "K13065//shikimate O-hydroxycinnamoyltransferase [EC:2.3.1.133]+ko01100//Metabolic pathways+ko01110//Biosynthesis of secondary metabolites+ko00940//Phenylpropanoid biosynthesis+ko00941//Flavonoid biosynthesis+ko00945//Stilbenoid	diarylheptanoid and gingerol biosynthesis"
CL7339.Contig2_All nta:107789426 "K13065//shikimate O-hydroxycinnamoyltransferase [EC:2.3.1.133]+ko01100//Metabolic pathways+ko01110//Biosynthesis of secondary metabolites+ko00940//Phenylpropanoid biosynthesis+ko00941//Flavonoid biosynthesis+ko00945//Stilbenoid	diarylheptanoid and gingerol biosynthesis"
CL7339.Contig2_All nsy:104237067 "K13065//shikimate O-hydroxycinnamoyltransferase [EC:2.3.1.133]+ko01100//Metabolic pathways+ko01110//Biosynthesis of secondary metabolites+ko00940//Phenylpropanoid biosynthesis+ko00941//Flavonoid biosynthesis+ko00945//Stilbenoid	diarylheptanoid and gingerol biosynthesis"
CL7339.Contig3_All dcr:108196831 "K13065//shikimate O-hydroxycinnamoyltransferase [EC:2.3.1.133]+ko01100//Metabolic pathways+ko01110//Biosynthesis of secondary metabolites+ko00940//Phenylpropanoid biosynthesis+ko00941//Flavonoid biosynthesis+ko00945//Stilbenoid	diarylheptanoid and gingerol biosynthesis"
CL7339.Contig3_All han:110918282 "K13065//shikimate O-hydroxycinnamoyltransferase [EC:2.3.1.133]+ko01100//Metabolic pathways+ko01110//Biosynthesis of secondary metabolites+ko00940//Phenylpropanoid biosynthesis+ko00941//Flavonoid biosynthesis+ko00945//Stilbenoid	diarylheptanoid and gingerol biosynthesis"
CL7339.Contig3_All han:110880003 "K13065//shikimate O-hydroxycinnamoyltransferase [EC:2.3.1.133]+ko01100//Metabolic pathways+ko01110//Biosynthesis of secondary metabolites+ko00940//Phenylpropanoid biosynthesis+ko00941//Flavonoid biosynthesis+ko00945//Stilbenoid	diarylheptanoid and gingerol biosynthesis"
CL7339.Contig3_All lsv:111914857 "K13065//shikimate O-hydroxycinnamoyltransferase [EC:2.3.1.133]+ko01100//Metabolic pathways+ko01110//Biosynthesis of secondary metabolites+ko00940//Phenylpropanoid biosynthesis+ko00941//Flavonoid biosynthesis+ko00945//Stilbenoid	diarylheptanoid and gingerol biosynthesis"
CL7339.Contig3_All nta:107789426 "K13065//shikimate O-hydroxycinnamoyltransferase [EC:2.3.1.133]+ko01100//Metabolic pathways+ko01110//Biosynthesis of secondary metabolites+ko00940//Phenylpropanoid biosynthesis+ko00941//Flavonoid biosynthesis+ko00945//Stilbenoid	diarylheptanoid and gingerol biosynthesis"
CL7396.Contig1_All dcr:108215940 K00430//peroxidase [EC:1.11.1.7]+ko01100//Metabolic pathways+ko01110//Biosynthesis of secondary metabolites+ko00940//Phenylpropanoid biosynthesis
CL7396.Contig1_All dcr:108216901 K00430//peroxidase [EC:1.11.1.7]+ko01100//Metabolic pathways+ko01110//Biosynthesis of secondary metabolites+ko00940//Phenylpropanoid biosynthesis
CL7396.Contig1_All cann:107867619 K00430//peroxidase [EC:1.11.1.7]+ko01100//Metabolic pathways+ko01110//Biosynthesis of secondary metabolites+ko00940//Phenylpropanoid biosynthesis
CL7396.Contig1_All nto:104084573 K00430//peroxidase [EC:1.11.1.7]+ko01100//Metabolic pathways+ko01110//Biosynthesis of secondary metabolites+ko00940//Phenylpropanoid biosynthesis
CL7396.Contig1_All nta:107770624 K00430//peroxidase [EC:1.11.1.7]+ko01100//Metabolic pathways+ko01110//Biosynthesis of secondary metabolites+ko00940//Phenylpropanoid biosynthesis
CL7396.Contig2_All dcr:108215940 K00430//peroxidase [EC:1.11.1.7]+ko01100//Metabolic pathways+ko01110//Biosynthesis of secondary metabolites+ko00940//Phenylpropanoid biosynthesis
CL7396.Contig2_All dcr:108216901 K00430//peroxidase [EC:1.11.1.7]+ko01100//Metabolic pathways+ko01110//Biosynthesis of secondary metabolites+ko00940//Phenylpropanoid biosynthesis
CL7396.Contig2_All cann:107867619 K00430//peroxidase [EC:1.11.1.7]+ko01100//Metabolic pathways+ko01110//Biosynthesis of secondary metabolites+ko00940//Phenylpropanoid biosynthesis
CL7396.Contig2_All nto:104084573 K00430//peroxidase [EC:1.11.1.7]+ko01100//Metabolic pathways+ko01110//Biosynthesis of secondary metabolites+ko00940//Phenylpropanoid biosynthesis
CL7396.Contig2_All nta:107770624 K00430//peroxidase [EC:1.11.1.7]+ko01100//Metabolic pathways+ko01110//Biosynthesis of secondary metabolites+ko00940//Phenylpropanoid biosynthesis
CL7396.Contig3_All dcr:108215940 K00430//peroxidase [EC:1.11.1.7]+ko01100//Metabolic pathways+ko01110//Biosynthesis of secondary metabolites+ko00940//Phenylpropanoid biosynthesis
CL7396.Contig3_All dcr:108216901 K00430//peroxidase [EC:1.11.1.7]+ko01100//Metabolic pathways+ko01110//Biosynthesis of secondary metabolites+ko00940//Phenylpropanoid biosynthesis
CL7396.Contig3_All dcr:108215746 K00430//peroxidase [EC:1.11.1.7]+ko01100//Metabolic pathways+ko01110//Biosynthesis of secondary metabolites+ko00940//Phenylpropanoid biosynthesis
CL7396.Contig3_All dcr:108216875 K00430//peroxidase [EC:1.11.1.7]+ko01100//Metabolic pathways+ko01110//Biosynthesis of secondary metabolites+ko00940//Phenylpropanoid biosynthesis
CL7396.Contig3_All fve:101310766 K00430//peroxidase [EC:1.11.1.7]+ko01100//Metabolic pathways+ko01110//Biosynthesis of secondary metabolites+ko00940//Phenylpropanoid biosynthesis
CL7396.Contig4_All dcr:108215940 K00430//peroxidase [EC:1.11.1.7]+ko01100//Metabolic pathways+ko01110//Biosynthesis of secondary metabolites+ko00940//Phenylpropanoid biosynthesis
CL7396.Contig4_All dcr:108216901 K00430//peroxidase [EC:1.11.1.7]+ko01100//Metabolic pathways+ko01110//Biosynthesis of secondary metabolites+ko00940//Phenylpropanoid biosynthesis
CL7396.Contig4_All cann:107867619 K00430//peroxidase [EC:1.11.1.7]+ko01100//Metabolic pathways+ko01110//Biosynthesis of secondary metabolites+ko00940//Phenylpropanoid biosynthesis
CL7396.Contig4_All nta:107770624 K00430//peroxidase [EC:1.11.1.7]+ko01100//Metabolic pathways+ko01110//Biosynthesis of secondary metabolites+ko00940//Phenylpropanoid biosynthesis
CL7396.Contig4_All nto:104084573 K00430//peroxidase [EC:1.11.1.7]+ko01100//Metabolic pathways+ko01110//Biosynthesis of secondary metabolites+ko00940//Phenylpropanoid biosynthesis
CL7396.Contig5_All dcr:108215940 K00430//peroxidase [EC:1.11.1.7]+ko01100//Metabolic pathways+ko01110//Biosynthesis of secondary metabolites+ko00940//Phenylpropanoid biosynthesis
CL7396.Contig5_All dcr:108216901 K00430//peroxidase [EC:1.11.1.7]+ko01100//Metabolic pathways+ko01110//Biosynthesis of secondary metabolites+ko00940//Phenylpropanoid biosynthesis
CL7396.Contig5_All mdm:103422058 K00430//peroxidase [EC:1.11.1.7]+ko01100//Metabolic pathways+ko01110//Biosynthesis of secondary metabolites+ko00940//Phenylpropanoid biosynthesis
CL7396.Contig5_All dcr:108216875 K00430//peroxidase [EC:1.11.1.7]+ko01100//Metabolic pathways+ko01110//Biosynthesis of secondary metabolites+ko00940//Phenylpropanoid biosynthesis
CL7396.Contig5_All soe:110791958 K00430//peroxidase [EC:1.11.1.7]+ko01100//Metabolic pathways+ko01110//Biosynthesis of secondary metabolites+ko00940//Phenylpropanoid biosynthesis
CL7473.Contig1_All zju:107432024 K13496//UDP-glucosyl transferase 73C [EC:2.4.1.-]+ko01110//Biosynthesis of secondary metabolites;K22771//flavonol-3-O-L-rhamnoside-7-O-glucosyltransferase [EC:2.4.1.-]+ko00944//Flavone and flavonol biosynthesis
CL7473.Contig1_All zju:107432050 K13496//UDP-glucosyl transferase 73C [EC:2.4.1.-]+ko01110//Biosynthesis of secondary metabolites;K22771//flavonol-3-O-L-rhamnoside-7-O-glucosyltransferase [EC:2.4.1.-]+ko00944//Flavone and flavonol biosynthesis
CL7473.Contig1_All fve:101310346 K13496//UDP-glucosyl transferase 73C [EC:2.4.1.-]+ko01110//Biosynthesis of secondary metabolites;K22771//flavonol-3-O-L-rhamnoside-7-O-glucosyltransferase [EC:2.4.1.-]+ko00944//Flavone and flavonol biosynthesis
CL7473.Contig1_All cmos:111441982 K13496//UDP-glucosyl transferase 73C [EC:2.4.1.-]+ko01110//Biosynthesis of secondary metabolites;K22771//flavonol-3-O-L-rhamnoside-7-O-glucosyltransferase [EC:2.4.1.-]+ko00944//Flavone and flavonol biosynthesis
CL7473.Contig1_All cmax:111498689 K13496//UDP-glucosyl transferase 73C [EC:2.4.1.-]+ko01110//Biosynthesis of secondary metabolites;K22771//flavonol-3-O-L-rhamnoside-7-O-glucosyltransferase [EC:2.4.1.-]+ko00944//Flavone and flavonol biosynthesis
CL7473.Contig3_All cpep:111800956 K22771//flavonol-3-O-L-rhamnoside-7-O-glucosyltransferase [EC:2.4.1.-]+ko00944//Flavone and flavonol biosynthesis;K13496//UDP-glucosyl transferase 73C [EC:2.4.1.-]+ko01110//Biosynthesis of secondary metabolites
CL7473.Contig3_All cmos:111441982 K22771//flavonol-3-O-L-rhamnoside-7-O-glucosyltransferase [EC:2.4.1.-]+ko00944//Flavone and flavonol biosynthesis;K13496//UDP-glucosyl transferase 73C [EC:2.4.1.-]+ko01110//Biosynthesis of secondary metabolites
CL7473.Contig3_All cmax:111498689 K22771//flavonol-3-O-L-rhamnoside-7-O-glucosyltransferase [EC:2.4.1.-]+ko00944//Flavone and flavonol biosynthesis;K13496//UDP-glucosyl transferase 73C [EC:2.4.1.-]+ko01110//Biosynthesis of secondary metabolites
CL7473.Contig3_All zju:107432024 K22771//flavonol-3-O-L-rhamnoside-7-O-glucosyltransferase [EC:2.4.1.-]+ko00944//Flavone and flavonol biosynthesis;K13496//UDP-glucosyl transferase 73C [EC:2.4.1.-]+ko01110//Biosynthesis of secondary metabolites
CL7494.Contig1_All bna:106442438 K22804//structural maintenance of chromosomes protein 6;K01188//beta-glucosidase [EC:3.2.1.21]+ko01100//Metabolic pathways+ko00500//Starch and sucrose metabolism+ko01110//Biosynthesis of secondary metabolites+ko00460//Cyanoamino acid metabolism+ko00940//Phenylpropanoid biosynthesis;K13343//peroxin-14+ko04146//Peroxisome;K17757//ATP-dependent NAD(P)H-hydrate dehydr…
CL7494.Contig1_All bna:106394339 K22804//structural maintenance of chromosomes protein 6;K01188//beta-glucosidase [EC:3.2.1.21]+ko01100//Metabolic pathways+ko00500//Starch and sucrose metabolism+ko01110//Biosynthesis of secondary metabolites+ko00460//Cyanoamino acid metabolism+ko00940//Phenylpropanoid biosynthesis;K13343//peroxin-14+ko04146//Peroxisome;K17757//ATP-dependent NAD(P)H-hydrate dehydr…
CL7494.Contig1_All zma:100283823 K22804//structural maintenance of chromosomes protein 6;K01188//beta-glucosidase [EC:3.2.1.21]+ko01100//Metabolic pathways+ko00500//Starch and sucrose metabolism+ko01110//Biosynthesis of secondary metabolites+ko00460//Cyanoamino acid metabolism+ko00940//Phenylpropanoid biosynthesis;K13343//peroxin-14+ko04146//Peroxisome;K17757//ATP-dependent NAD(P)H-hydrate dehydr…
[truncated: 10,202 more rows]
[truncated: 5 more columns]
