# Supplementary material for: De novo transcriptome analysis of Cnidium monnieri (L.) Cuss and detection of genes related to coumarin biosynthesis
Source: PeerJ. 2020 Nov 6;8:e10157. doi: 10.7717/peerj.10157 (PMC7651471; doi:10.7717/peerj.10157)
Supplement: Supplemental Information 14 [file peerj-08-10157-s014.txt]

GeneID	Length	CmC_F-Expression	CmC_L-Expression	log2FoldChange(CmC_L/CmC_F)	FDR	Up/Down-Regulation(CmC_L/CmC_F)	Pvalue
CL1222.Contig4_All	1265	0.01	284.28	14.79502498	0	Up	0
CL12221.Contig2_All	1283	0.01	203.11	14.30997365	0	Up	0
CL730.Contig3_All	1105	0.01	169.55	14.04942316	0	Up	0
CL663.Contig1_All	1282	0.01	120.76	13.55985504	0	Up	0
CL5177.Contig1_All	984	0.01	109.83	13.42298456	0	Up	0
Unigene4903_All	2534	0.01	91.95	13.16663386	0	Up	0
Unigene37700_All	2429	0.01	90.49	13.14354265	0	Up	0
CL1829.Contig3_All	1398	0.01	86.9	13.08514046	0	Up	0
CL8229.Contig1_All	3415	0.01	82.03	13.00193591	0	Up	0
Unigene16360_All	874	0.01	62.61	12.61217739	0	Up	0
CL5772.Contig3_All	3175	0.01	59.33	12.53454607	0	Up	0
CL14228.Contig2_All	1403	0.01	54.5	12.41204051	0	Up	0
CL16982.Contig3_All	2777	0.01	52.73	12.36440828	0	Up	0
CL191.Contig7_All	4037	0.01	47.03	12.19936562	0	Up	0
CL16980.Contig5_All	2868	0.01	45.46	12.15038197	0	Up	0
CL5899.Contig4_All	391	0.01	44.08	12.10590851	3.40E-105	Up	1.06E-106
CL2.Contig20_All	1718	0.01	43.66	12.09209641	0	Up	0
CL730.Contig1_All	1206	0.01	42.39	12.04950825	0	Up	0
CL4465.Contig6_All	1703	0.01	42.09	12.03926179	0	Up	0
CL8969.Contig13_All	1758	0.01	41.6	12.02236781	0	Up	0
Unigene39673_All	922	0.01	36.4	11.82972274	7.14E-253	Up	9.75E-255
CL2158.Contig2_All	1788	0.01	35.22	11.78217919	0	Up	0
CL203.Contig23_All	3557	0.01	35.01	11.77355135	0	Up	0
CL16780.Contig3_All	2101	0.01	34.72	11.76155123	0	Up	0
CL13808.Contig1_All	1386	0.01	32.77	11.67815996	0	Up	0
CL730.Contig2_All	1129	0.01	31.38	11.61562964	1.01E-273	Up	1.28E-275
CL12801.Contig4_All	1054	0.01	31.36	11.61470984	3.49E-253	Up	4.76E-255
CL8183.Contig2_All	2835	0.01	31.17	11.60594244	0	Up	0
CL8139.Contig4_All	1424	0.01	30.86	11.59152235	0	Up	0
Unigene82536_All	792	0.06	176.55	11.5228267	0	Up	0
Unigene9374_All	1869	0.01	28.81	11.49235395	0	Up	0
CL44.Contig15_All	2636	0.01	27.47	11.4236412	0	Up	0
CL3887.Contig10_All	5725	0.01	26.53	11.37340896	0	Up	0
CL44.Contig23_All	1774	0.01	26.46	11.36959735	0	Up	0
CL3116.Contig22_All	4101	0.01	25.5	11.31628153	0	Up	0
CL4215.Contig4_All	2011	0.01	24.9	11.28193003	0	Up	0
CL4566.Contig1_All	733	0.01	24.86	11.27961058	6.67E-132	Up	1.67E-133
CL14183.Contig1_All	741	0.01	24.5	11.25856603	6.66E-132	Up	1.67E-133
CL1892.Contig19_All	1763	0.01	24.19	11.24019505	0	Up	0
CL16792.Contig6_All	2006	0.01	23	11.16741815	0	Up	0
CL14018.Contig5_All	1704	0.01	22.72	11.14974712	0	Up	0
CL15146.Contig1_All	1004	0.01	22.71	11.14911199	3.08E-173	Up	5.93E-175
CL12150.Contig5_All	2304	0.01	22.38	11.12799432	0	Up	0
CL1897.Contig1_All	1485	0.01	21.71	11.08414401	1.13E-255	Up	1.53E-257
CL4610.Contig3_All	1406	0.01	21.09	11.04234338	6.84E-234	Up	1.00E-235
Unigene39775_All	1148	0.01	21	11.03617361	2.67E-186	Up	4.83E-188
CL2090.Contig4_All	3253	0.01	20.83	11.02444712	0	Up	0
CL162.Contig1_All	1129	0.01	20.82	11.02375435	2.52E-181	Up	4.68E-183
CL4910.Contig2_All	1592	0.01	20.78	11.02097994	9.21E-264	Up	1.21E-265
CL5320.Contig2_All	2409	0.01	20.54	11.00422047	0	Up	0
CL15627.Contig6_All	917	0.01	19.65	10.9403136	2.55E-135	Up	6.24E-137
CL11613.Contig2_All	1668	0.01	19.44	10.9248125	2.09E-259	Up	2.78E-261
CL14228.Contig1_All	1605	0.01	18.68	10.86727874	3.52E-239	Up	5.04E-241
CL8969.Contig4_All	2215	0.01	18.36	10.84235034	0	Up	0
Unigene48059_All	2975	0.01	18.28	10.83605036	0	Up	0
Unigene20938_All	1742	0.01	17.97	10.81137469	2.57E-251	Up	3.53E-253
CL16792.Contig4_All	602	0.01	17.89	10.80493767	8.83E-75	Up	3.70E-76
CL931.Contig5_All	1716	0.01	16.9	10.72280753	2.46E-232	Up	3.62E-234
CL1829.Contig2_All	1798	0.01	16.68	10.70390357	4.78E-241	Up	6.79E-243
CL13120.Contig3_All	2995	0.01	16.42	10.68123841	0	Up	0
CL9679.Contig10_All	1697	0.01	16.08	10.65105169	2.46E-218	Up	3.83E-220
CL931.Contig1_All	1588	0.1	156.44	10.61139373	0	Up	0
CL9606.Contig1_All	749	0.01	15.39	10.58777752	8.90E-84	Up	3.39E-85
CL3309.Contig4_All	2017	0.01	14.61	10.51274046	1.47E-238	Up	2.12E-240
Unigene17203_All	2432	0.01	14.14	10.4655664	1.68E-281	Up	2.07E-283
CL44.Contig4_All	2344	0.01	13.98	10.44914865	8.30E-268	Up	1.07E-269
Unigene21356_All	1222	0.01	13.6	10.40939094	4.17E-129	Up	1.07E-130
Unigene35836_All	1058	0.01	13.6	10.40939094	7.48E-110	Up	2.25E-111
Unigene49116_All	509	0.01	13.13	10.3586512	1.96E-44	Up	1.29E-45
CL1905.Contig5_All	2042	0.01	13	10.34429591	6.50E-215	Up	1.03E-216
CL5177.Contig3_All	1694	0.01	12.93	10.33650656	4.19E-175	Up	8.00E-177
CL6470.Contig10_All	2117	0.01	12.76	10.31741261	2.87E-219	Up	4.45E-221
CL16505.Contig1_All	1407	0.01	12.75	10.31628153	3.19E-141	Up	7.48E-143
CL7157.Contig7_All	1274	0.01	12.75	10.31628153	1.28E-126	Up	3.32E-128
CL15797.Contig6_All	1544	0.01	12.63	10.30263892	6.75E-155	Up	1.45E-156
CL7926.Contig1_All	2083	0.01	12.5	10.28771238	3.52E-211	Up	5.64E-213
CL15797.Contig4_All	1470	0.01	12.44	10.28077077	2.49E-144	Up	5.72E-146
CL12764.Contig7_All	3440	0.01	12.11	10.24198315	0	Up	0
CL3822.Contig7_All	1343	0.01	12.02	10.23122118	1.28E-126	Up	3.32E-128
Unigene14079_All	1206	0.01	11.99	10.22761594	5.02E-112	Up	1.48E-113
CL5191.Contig14_All	2630	0.01	11.93	10.22037833	1.54E-257	Up	2.06E-259
CL1721.Contig2_All	2097	0.11	129.41	10.20022987	0	Up	0
CL11723.Contig6_All	2159	0.01	11.66	10.18735207	1.19E-204	Up	1.98E-206
CL2090.Contig7_All	3133	0.01	11.58	10.17741954	3.54E-300	Up	4.14E-302
Unigene16792_All	2194	0.01	11.47	10.16364968	1.19E-204	Up	1.98E-206
CL730.Contig4_All	1404	0.01	11.39	10.15355203	1.09E-125	Up	2.86E-127
CL2705.Contig2_All	863	0.01	11.38	10.15228484	6.41E-73	Up	2.74E-74
CL2.Contig22_All	1824	0.01	11.06	10.11113567	4.79E-162	Up	9.84E-164
CL2462.Contig4_All	1436	0.01	11.04	10.10852446	4.57E-125	Up	1.20E-126
CL9679.Contig11_All	1921	0.01	11.01	10.10459875	1.93E-170	Up	3.79E-172
CL5830.Contig9_All	3957	0.01	10.91	10.09143539	0	Up	0
CL3424.Contig6_All	1229	0.01	10.9	10.09011242	5.92E-104	Up	1.87E-105
CL8139.Contig1_All	1520	0.01	10.89	10.08878824	5.70E-131	Up	1.44E-132
CL8114.Contig5_All	3132	0.01	10.85	10.08347933	3.43E-281	Up	4.25E-283
CL203.Contig14_All	5656	0.01	10.85	10.08347933	0	Up	0
CL9770.Contig2_All	4109	0.01	10.54	10.04165915	0	Up	0
CL3877.Contig5_All	2053	0.01	10.49	10.03479896	1.75E-174	Up	3.36E-176
CL1892.Contig1_All	3645	0.09	94.13	10.03051388	0	Up	0
Unigene81721_All	586	0.01	10.43	10.02652344	5.80E-42	Up	4.02E-43
CL4453.Contig3_All	1874	0.01	10.37	10.01820018	1.88E-156	Up	4.01E-158
CL1037.Contig13_All	2233	0.01	10.3	10.00842862	6.39E-187	Up	1.15E-188
CL4324.Contig1_All	1967	0.01	10.29	10.00702727	2.74E-163	Up	5.58E-165
CL6178.Contig2_All	885	0.01	10.21	9.995767151	2.43E-67	Up	1.12E-68
CL4785.Contig6_All	2470	0.01	10.19	9.992938336	6.82E-206	Up	1.12E-207
CL7318.Contig3_All	1417	0.01	10.14	9.985841937	5.88E-113	Up	1.72E-114
CL12733.Contig2_All	746	0.01	10.14	9.985841937	1.21E-54	Up	6.70E-56
CL189.Contig6_All	1628	0.01	10.11	9.981567282	5.70E-131	Up	1.44E-132
CL5446.Contig11_All	1752	0.01	10.08	9.977279923	1.56E-141	Up	3.65E-143
CL4330.Contig3_All	2266	0.01	10	9.965784285	1.96E-184	Up	3.58E-186
CL4597.Contig4_All	3299	0.01	9.78	9.933690655	1.70E-267	Up	2.19E-269
CL3998.Contig24_All	1794	0.01	9.78	9.933690655	6.52E-141	Up	1.53E-142
CL1123.Contig4_All	2254	0.01	9.77	9.932214752	3.78E-179	Up	7.11E-181
CL16078.Contig9_All	2096	0.01	9.7	9.921840937	7.61E-165	Up	1.54E-166
CL115.Contig10_All	2268	0.01	9.67	9.917372079	1.59E-178	Up	2.99E-180
CL1438.Contig6_All	2189	0.01	9.65	9.914385132	1.10E-171	Up	2.15E-173
CL5144.Contig1_All	4045	0.01	9.52	9.894817763	0	Up	0
CL14555.Contig1_All	810	0.01	9.48	9.888743249	3.43E-56	Up	1.85E-57
CL1648.Contig4_All	2038	0.01	9.34	9.86727874	5.79E-154	Up	1.25E-155
CL6226.Contig4_All	732	0.01	9.32	9.864186145	4.48E-49	Up	2.73E-50
CL4453.Contig1_All	1852	0.01	9.29	9.859534786	4.08E-138	Up	9.78E-140
CL5191.Contig3_All	2240	0.01	9.27	9.856425529	6.92E-169	Up	1.37E-170
CL1136.Contig29_All	2161	0.01	9.27	9.856425529	1.14E-162	Up	2.34E-164
CL9683.Contig2_All	2966	0.01	9.23	9.850186838	8.39E-226	Up	1.27E-227
CL1223.Contig26_All	3144	0.01	9.14	9.836050355	1.26E-237	Up	1.82E-239
CL4529.Contig3_All	1893	0.01	9.13	9.83447105	4.77E-139	Up	1.14E-140
CL13784.Contig2_All	1302	0.01	9.12	9.832890014	8.91E-93	Up	3.11E-94
CL4331.Contig8_All	3487	0.01	9.11	9.831307244	9.21E-264	Up	1.21E-265
Unigene890_All	1789	0.01	9.09	9.828136484	2.38E-130	Up	6.05E-132
CL845.Contig3_All	859	0.01	9.07	9.824958741	9.69E-58	Up	5.12E-59
CL8969.Contig2_All	2026	0.01	9.06	9.82336724	2.27E-148	Up	5.08E-150
CL868.Contig2_All	1956	0.01	9.04	9.820178962	8.91E-143	Up	2.07E-144
CL1941.Contig2_All	2654	0.01	8.97	9.808964175	2.55E-195	Up	4.42E-197
CL5261.Contig7_All	746	0.01	8.94	9.804131021	3.80E-48	Up	2.35E-49
CL8639.Contig2_All	4061	0.01	8.93	9.802516365	1.03E-302	Up	1.20E-304
CL13592.Contig3_All	3225	0.01	8.88	9.794415866	5.29E-237	Up	7.65E-239
CL7682.Contig6_All	1090	0.01	8.81	9.782998209	1.54E-73	Up	6.53E-75
CL1822.Contig14_All	3681	0.01	8.72	9.768184325	3.47E-267	Up	4.50E-269
CL1645.Contig7_All	4767	0.01	8.71	9.766528909	0	Up	0
CL728.Contig5_All	1787	0.01	8.69	9.763212367	1.91E-124	Up	5.05E-126
CL562.Contig5_All	3061	0.01	8.69	9.763212367	1.40E-219	Up	2.17E-221
CL6261.Contig6_All	2783	0.01	8.62	9.751544059	3.47E-197	Up	5.97E-199
CL2248.Contig7_All	986	0.01	8.56	9.741466986	1.26E-63	Up	6.14E-65
Unigene81969_All	1811	0.01	8.54	9.73809226	3.90E-124	Up	1.04E-125
CL5216.Contig1_All	2225	0.01	8.19	9.677719642	4.64E-148	Up	1.04E-149
Unigene40675_All	422	0.01	8.18	9.675957033	1.24E-21	Up	1.49E-22
CL8048.Contig9_All	2206	0.01	8.07	9.656424863	1.22E-144	Up	2.79E-146
Unigene9365_All	1971	0.01	8.04	9.651051691	7.30E-128	Up	1.88E-129
CL5590.Contig16_All	1283	0.01	8	9.64385619	4.72E-80	Up	1.86E-81
CL1262.Contig4_All	2256	0.01	7.94	9.632995197	1.42E-145	Up	3.24E-147
Unigene6416_All	1918	0.01	7.94	9.632995197	1.39E-122	Up	3.74E-124
CL3517.Contig3_All	1808	0.01	7.9	9.625708843	1.65E-114	Up	4.75E-116
Unigene8050_All	1245	0.12	94.61	9.622814464	0	Up	0
Unigene37421_All	989	0.01	7.88	9.622051819	5.60E-59	Up	2.90E-60
CL5005.Contig6_All	2352	0.01	7.78	9.603626345	2.65E-149	Up	5.90E-151
CL6226.Contig2_All	715	0.01	7.68	9.584962501	1.71E-39	Up	1.25E-40
CL1569.Contig1_All	1204	0.01	7.68	9.584962501	2.27E-71	Up	9.92E-73
CL8183.Contig1_All	2494	0.01	7.68	9.584962501	1.89E-156	Up	4.01E-158
CL1696.Contig3_All	4384	0.01	7.66	9.581200582	7.02E-281	Up	8.71E-283
CL5080.Contig5_All	1842	0.01	7.65	9.579315938	5.88E-113	Up	1.72E-114
CL1201.Contig7_All	1449	0.01	7.62	9.573647187	7.03E-87	Up	2.59E-88
Unigene33250_All	702	0.06	45.69	9.572700226	1.64E-228	Up	2.45E-230
Unigene42706_All	523	0.01	7.55	9.560332834	3.06E-26	Up	3.15E-27
CL1318.Contig3_All	1163	0.01	7.55	9.560332834	1.19E-67	Up	5.45E-69
CL2708.Contig1_All	3414	0.01	7.54	9.558420713	2.34E-213	Up	3.71E-215
CL6226.Contig3_All	760	0.01	7.54	9.558420713	1.18E-41	Up	8.24E-43
CL441.Contig20_All	1895	0.01	7.49	9.548821908	3.37E-114	Up	9.73E-116
CL17022.Contig16_All	3268	0.01	7.49	9.548821908	8.75E-203	Up	1.47E-204
CL6007.Contig9_All	1330	0.01	7.46	9.54303182	1.43E-77	Up	5.80E-79
CL7094.Contig7_All	1044	0.01	7.46	9.54303182	2.75E-59	Up	1.42E-60
CL2022.Contig22_All	1620	0.01	7.45	9.541096615	7.01E-96	Up	2.38E-97
Unigene42028_All	1464	0.01	7.41	9.533329732	2.50E-85	Up	9.38E-87
CL2490.Contig1_All	2022	0.01	7.38	9.527477006	2.08E-120	Up	5.69E-122
CL7779.Contig1_All	1539	0.01	7.35	9.52160044	1.13E-89	Up	4.06E-91
CL14695.Contig1_All	2379	0.01	7.35	9.52160044	1.82E-142	Up	4.24E-144
CL218.Contig1_All	752	0.01	7.32	9.515699838	8.42E-40	Up	6.10E-41
CL7463.Contig14_All	2052	0.01	7.28	9.50779464	1.02E-120	Up	2.77E-122
CL3028.Contig4_All	4221	0.01	7.26	9.503825738	1.13E-255	Up	1.53E-257
CL1236.Contig8_All	4935	0.01	7.23	9.497851837	3.04E-299	Up	3.57E-301
CL15017.Contig5_All	1317	0.01	7.12	9.475733431	3.14E-73	Up	1.34E-74
Unigene23380_All	1163	0.01	7.09	9.469641817	1.26E-63	Up	6.14E-65
CL10666.Contig2_All	481	0.01	7.09	9.469641817	3.02E-22	Up	3.55E-23
CL17019.Contig9_All	1590	0.01	7.09	9.469641817	2.31E-89	Up	8.33E-91
CL4208.Contig2_All	3028	0.01	7.07	9.465566405	1.17E-176	Up	2.21E-178
Unigene39970_All	1263	0.01	7.07	9.465566405	1.65E-69	Up	7.36E-71
CL7434.Contig7_All	1121	0.01	7.05	9.461479447	1.59E-60	Up	8.03E-62
CL3400.Contig32_All	2957	0.01	7.05	9.461479447	1.10E-171	Up	2.15E-173
CL1516.Contig1_All	814	0.01	7.04	9.459431619	5.81E-42	Up	4.02E-43
CL17019.Contig24_All	2046	0.01	7.04	9.459431619	2.26E-116	Up	6.40E-118
CL203.Contig21_All	3573	0.01	7.03	9.457380879	2.21E-208	Up	3.60E-210
CL10429.Contig2_All	1737	0.01	6.99	9.449148645	4.02E-97	Up	1.35E-98
CL5080.Contig8_All	1224	0.01	6.96	9.442943496	4.20E-66	Up	1.97E-67
CL6087.Contig9_All	1361	0.01	6.94	9.438791853	7.53E-74	Up	3.19E-75
CL7253.Contig4_All	1475	0.01	6.9	9.430452552	4.72E-80	Up	1.86E-81
CL12377.Contig3_All	1736	0.01	6.86	9.422064766	5.99E-95	Up	2.05E-96
CL17019.Contig11_All	1560	0.01	6.81	9.411510988	4.35E-84	Up	1.65E-85
CL1831.Contig3_All	1149	0.01	6.8	9.409390936	6.62E-60	Up	3.37E-61
CL283.Contig1_All	2408	0.01	6.79	9.407267764	1.86E-133	Up	4.63E-135
CL17019.Contig8_All	676	0.01	6.79	9.407267764	2.11E-32	Up	1.84E-33
Unigene35385_All	1004	0.01	6.77	9.403012024	3.07E-51	Up	1.80E-52
CL5527.Contig6_All	1833	0.01	6.76	9.400879436	2.70E-99	Up	8.86E-101
CL2789.Contig13_All	1997	0.01	6.72	9.392317423	2.67E-108	Up	8.12E-110
Unigene365_All	5669	0.01	6.71	9.390168956	0	Up	0
CL6295.Contig9_All	2124	0.01	6.7	9.388017285	3.95E-115	Up	1.13E-116
CL10960.Contig5_All	2346	0.01	6.67	9.381542951	1.49E-127	Up	3.86E-129
CL12583.Contig6_All	3649	0.01	6.64	9.375039431	3.14E-201	Up	5.30E-203
Unigene35819_All	3598	0.01	6.64	9.375039431	1.98E-198	Up	3.38E-200
CL16927.Contig3_All	251	0.01	6.57	9.35974956	3.18E-08	Up	7.70E-09
CL2115.Contig6_All	1237	0.01	6.55	9.355351096	1.08E-62	Up	5.29E-64
CL537.Contig1_All	1408	0.03	19.65	9.355351096	8.81E-216	Up	1.39E-217
CL7607.Contig4_All	2681	0.01	6.53	9.350939182	2.13E-143	Up	4.92E-145
CL3545.Contig4_All	2418	0.01	6.45	9.33315535	3.05E-127	Up	7.91E-129
Unigene47572_All	2103	0.01	6.38	9.317412614	1.31E-108	Up	3.96E-110
Unigene26771_All	1134	0.01	6.37	9.315149562	1.43E-55	Up	7.78E-57
CL566.Contig11_All	3279	0.01	6.34	9.30833903	5.39E-172	Up	1.05E-173
CL6784.Contig2_All	1870	0.01	6.3	9.299208018	1.22E-94	Up	4.19E-96
CL14286.Contig8_All	1526	0.01	6.27	9.292321633	1.04E-75	Up	4.30E-77
CL3578.Contig9_All	1747	0.01	6.26	9.290018847	1.68E-87	Up	6.17E-89
CL2432.Contig7_All	3349	0.01	6.25	9.28771238	3.08E-173	Up	5.93E-175
CL16982.Contig11_All	2861	0.01	6.22	9.28077077	3.40E-146	Up	7.72E-148
CL1881.Contig13_All	543	0.01	6.19	9.273795599	1.49E-22	Up	1.73E-23
CL11529.Contig1_All	1695	0.04	24.64	9.266786541	0	Up	0
CL2022.Contig19_All	1753	0.01	6.13	9.259743264	5.98E-86	Up	2.23E-87
Unigene9399_All	1305	0.01	6.09	9.250298418	9.15E-62	Up	4.55E-63
CL441.Contig18_All	2035	0.01	6.08	9.247927513	6.46E-100	Up	2.11E-101
CL7574.Contig4_All	2271	0.01	6.07	9.245552706	5.02E-112	Up	1.48E-113
CL2475.Contig4_All	1708	0.01	6.05	9.240791332	3.17E-82	Up	1.23E-83
CL1349.Contig4_All	2288	0.01	6.01	9.231221181	1.03E-111	Up	3.03E-113
CL1821.Contig4_All	2138	0.01	6	9.22881869	1.21E-103	Up	3.84E-105
Unigene43531_All	905	0.01	5.98	9.224001674	2.03E-40	Up	1.45E-41
CL3497.Contig24_All	1072	0.01	5.97	9.221587121	9.14E-49	Up	5.59E-50
CL6419.Contig2_All	4666	0.01	5.8	9.17990909	9.78E-227	Up	1.47E-228
Unigene9722_All	1339	0.01	5.8	9.17990909	1.59E-60	Up	8.03E-62
CL44.Contig8_All	2170	0.01	5.77	9.172427509	1.81E-101	Up	5.83E-103
CL3822.Contig15_All	2258	0.01	5.77	9.172427509	8.13E-106	Up	2.53E-107
CL14362.Contig9_All	1610	0.01	5.74	9.164906927	3.14E-73	Up	1.34E-74
CL376.Contig12_All	2226	0.01	5.73	9.162391329	2.47E-103	Up	7.87E-105
CL1123.Contig17_All	2504	0.01	5.73	9.162391329	5.41E-117	Up	1.52E-118
Unigene24348_All	1485	0.01	5.7	9.154818109	1.01E-66	Up	4.69E-68
Unigene232_All	2838	0.01	5.6	9.129283017	1.17E-130	Up	2.95E-132
CL4374.Contig1_All	1349	0.01	5.58	9.124121312	1.14E-58	Up	5.95E-60
CL3578.Contig3_All	1041	0.01	5.56	9.118941073	8.12E-44	Up	5.42E-45
CL16982.Contig12_All	2909	0.01	5.54	9.113742166	1.59E-132	Up	3.98E-134
CL11998.Contig14_All	2663	0.01	5.52	9.108524457	2.08E-120	Up	5.69E-122
CL4215.Contig6_All	2012	0.01	5.46	9.092757141	9.64E-89	Up	3.50E-90
CL1696.Contig13_All	1936	0.01	5.45	9.09011242	5.10E-85	Up	1.92E-86
Unigene7997_All	1589	0.14	75.75	9.079675251	0	Up	0
CL13112.Contig1_All	420	0.01	5.4	9.076815597	2.72E-14	Up	4.50E-15
CL1223.Contig15_All	3395	0.01	5.38	9.071462363	3.63E-151	Up	7.96E-153
CL375.Contig9_All	2952	0.01	5.36	9.06608919	4.88E-130	Up	1.24E-131
CL44.Contig14_All	3369	0.01	5.36	9.06608919	2.65E-149	Up	5.90E-151
Unigene27525_All	1429	0.01	5.35	9.063395081	3.24E-60	Up	1.65E-61
CL8969.Contig7_All	2420	0.01	5.32	9.055282436	6.94E-105	Up	2.18E-106
CL8969.Contig20_All	1906	0.01	5.32	9.055282436	2.71E-81	Up	1.06E-82
CL1189.Contig22_All	3687	0.01	5.3	9.049848549	2.34E-162	Up	4.80E-164
CL826.Contig8_All	3152	0.01	5.29	9.047123912	1.71E-137	Up	4.11E-139
CL2642.Contig8_All	1412	0.01	5.29	9.047123912	1.14E-58	Up	5.95E-60
CL1123.Contig5_All	2262	0.02	10.55	9.043027284	6.96E-192	Up	1.23E-193
Unigene38157_All	815	0.05	26.3	9.038918989	6.66E-156	Up	1.42E-157
Unigene41594_All	238	0.01	5.25	9.036173613	4.01E-06	Up	1.17E-06
CL12046.Contig11_All	2683	0.01	5.25	9.036173613	1.93E-115	Up	5.51E-117
Unigene2486_All	916	0.01	5.22	9.027905997	8.61E-36	Up	6.87E-37
CL4277.Contig20_All	2855	0.01	5.21	9.025139562	2.85E-122	Up	7.67E-124
CL1630.Contig3_All	2572	0.01	5.2	9.022367813	1.53E-109	Up	4.60E-111
CL9767.Contig3_All	1658	0.01	5.16	9.011227255	5.83E-68	Up	2.66E-69
CL2991.Contig5_All	1480	0.01	5.15	9.008428622	6.62E-60	Up	3.37E-61
Unigene44961_All	1722	0.01	5.13	9.002815016	1.93E-70	Up	8.54E-72
CL17029.Contig7_All	695	0.01	5.12	9	2.55E-25	Up	2.71E-26
CL667.Contig4_All	2895	0.01	5.1	8.994353437	2.43E-121	Up	6.61E-123
Unigene35533_All	352	0.01	5.1	8.994353437	2.45E-10	Up	5.07E-11
CL6439.Contig15_All	3471	0.01	5.1	8.994353437	8.12E-147	Up	1.84E-148
CL4276.Contig7_All	1300	0.01	5.09	8.991521846	1.51E-51	Up	8.76E-53
CL203.Contig24_All	3653	0.01	5.06	8.982993575	2.42E-153	Up	5.24E-155
CL16975.Contig28_All	3873	0.01	5.06	8.982993575	5.59E-163	Up	1.14E-164
CL3682.Contig4_All	2527	0.01	5.05	8.980139578	2.90E-104	Up	9.14E-106
CL3538.Contig5_All	632	0.01	5.05	8.980139578	3.02E-22	Up	3.55E-23
Unigene54526_All	2376	0.01	5.03	8.97441459	4.02E-97	Up	1.35E-98
Unigene2317_All	4104	0.01	5.02	8.971543554	1.10E-171	Up	2.15E-173
CL3798.Contig23_All	2252	0.01	5	8.965784285	1.55E-91	Up	5.48E-93
CL2049.Contig9_All	2005	0.01	4.98	8.960001932	2.31E-80	Up	9.09E-82
Unigene12533_All	1833	0.01	4.98	8.960001932	3.14E-73	Up	1.34E-74
Unigene38102_All	322	0.01	4.97	8.957102042	3.98E-09	Up	8.94E-10
CL1015.Contig23_All	2673	0.01	4.93	8.945443836	5.46E-108	Up	1.66E-109
Unigene20795_All	1933	0.01	4.93	8.945443836	1.22E-76	Up	4.99E-78
Unigene24853_All	2047	0.01	4.92	8.942514505	2.71E-81	Up	1.06E-82
CL4799.Contig9_All	489	0.01	4.91	8.939579214	8.12E-16	Up	1.24E-16
Unigene40437_All	271	0.01	4.91	8.939579214	5.07E-07	Up	1.36E-07
CL1136.Contig21_All	1903	0.01	4.88	8.930737338	1.81E-74	Up	7.59E-76
CL8048.Contig6_All	2681	0.01	4.88	8.930737338	4.66E-107	Up	1.43E-108
CL2545.Contig28_All	2309	0.01	4.87	8.927777962	1.55E-91	Up	5.48E-93
CL2015.Contig7_All	2134	0.01	4.85	8.921840937	8.90E-84	Up	3.39E-85
Unigene48759_All	636	0.01	4.83	8.915879379	1.24E-21	Up	1.49E-22
Unigene420_All	4383	0.01	4.81	8.909893084	4.89E-176	Up	9.30E-178
CL1645.Contig13_All	4189	0.01	4.81	8.909893084	5.93E-168	Up	1.18E-169
CL430.Contig3_All	1355	0.01	4.8	8.906890596	1.27E-50	Up	7.55E-52
CL529.Contig1_All	3465	0.01	4.79	8.903881846	3.49E-137	Up	8.42E-139
Unigene26849_All	1395	0.01	4.79	8.903881846	3.63E-52	Up	2.09E-53
Unigene11299_All	763	0.01	4.78	8.900866808	1.51E-26	Up	1.54E-27
CL5881.Contig4_All	2841	0.01	4.78	8.900866808	1.03E-111	Up	3.03E-113
CL7203.Contig4_All	1193	0.01	4.78	8.900866808	8.12E-44	Up	5.42E-45
Unigene9903_All	1001	0.01	4.78	8.900866808	4.23E-36	Up	3.35E-37
CL14621.Contig1_All	556	0.01	4.77	8.897845456	5.89E-18	Up	8.19E-19
CL6606.Contig3_All	4979	0.01	4.77	8.897845456	9.67E-199	Up	1.65E-200
CL3470.Contig6_All	1630	0.01	4.76	8.894817763	1.87E-61	Up	9.33E-63
CL14222.Contig2_All	934	0.01	4.76	8.894817763	2.52E-33	Up	2.14E-34
CL16982.Contig7_All	3206	0.01	4.76	8.894817763	5.34E-126	Up	1.40E-127
CL3413.Contig2_All	2780	0.01	4.74	8.888743249	5.46E-108	Up	1.66E-109
CL7497.Contig3_All	278	0.01	4.72	8.882643049	5.07E-07	Up	1.36E-07
CL86.Contig1_All	1132	0.01	4.72	8.882643049	4.91E-41	Up	3.46E-42
CL2487.Contig1_All	1672	0.01	4.67	8.86727874	4.49E-62	Up	2.22E-63
CL15797.Contig18_All	1961	0.01	4.66	8.864186145	1.54E-73	Up	6.53E-75
CL808.Contig6_All	2366	0.01	4.66	8.864186145	1.13E-89	Up	4.06E-91
Unigene28182_All	1126	0.01	4.64	8.857980995	4.13E-40	Up	2.98E-41
CL7463.Contig6_All	1809	0.01	4.64	8.857980995	4.95E-67	Up	2.29E-68
CL2547.Contig8_All	4275	0.01	4.63	8.854868383	3.72E-165	Up	7.52E-167
CL16410.Contig4_All	767	0.01	4.63	8.854868383	1.26E-25	Up	1.32E-26
CL77.Contig5_All	3159	0.01	4.63	8.854868383	1.02E-120	Up	2.77E-122
CL11230.Contig2_All	1678	0.01	4.62	8.851749041	9.15E-62	Up	4.55E-63
Unigene41630_All	2844	0.01	4.62	8.851749041	5.46E-108	Up	1.66E-109
CL3948.Contig8_All	2958	0.03	13.84	8.849665727	0	Up	0
Unigene23358_All	544	0.01	4.61	8.84862294	4.87E-17	Up	7.05E-18
CL12710.Contig3_All	1946	0.01	4.61	8.84862294	5.45E-72	Up	2.36E-73
Unigene39856_All	628	0.01	4.6	8.845490051	4.23E-20	Up	5.39E-21
CL806.Contig3_All	2414	0.01	4.59	8.842350343	2.70E-90	Up	9.67E-92
CL3270.Contig13_All	2132	0.01	4.58	8.839203788	8.22E-79	Up	3.29E-80
CL1545.Contig3_All	1607	0.01	4.57	8.836050355	2.33E-58	Up	1.22E-59
CL4607.Contig5_All	2657	0.01	4.54	8.826548487	1.13E-98	Up	3.72E-100
CL4528.Contig5_All	1832	0.01	4.53	8.82336724	2.06E-66	Up	9.62E-68
CL14286.Contig2_All	1820	0.01	4.52	8.820178962	8.58E-66	Up	4.04E-67
CL1138.Contig4_All	2301	0.01	4.51	8.816983623	2.13E-84	Up	8.07E-86
CL11317.Contig3_All	2128	0.01	4.51	8.816983623	1.43E-77	Up	5.80E-79
Unigene39736_All	1838	0.01	4.49	8.810571635	4.20E-66	Up	1.97E-67
Unigene53897_All	660	0.01	4.47	8.804131021	1.03E-20	Up	1.28E-21
Unigene21026_All	1859	0.01	4.47	8.804131021	2.06E-66	Up	9.62E-68
CL4385.Contig5_All	3545	0.01	4.46	8.8008999	5.70E-131	Up	1.44E-132
CL740.Contig10_All	2479	0.01	4.45	8.797661526	5.53E-90	Up	1.98E-91
CL1201.Contig8_All	1905	0.01	4.45	8.797661526	5.83E-68	Up	2.66E-69
CL1696.Contig21_All	2523	0.01	4.44	8.794415866	1.55E-91	Up	5.48E-93
Unigene40801_All	732	0.01	4.44	8.794415866	1.78E-23	Up	2.01E-24
CL834.Contig7_All	1879	0.01	4.42	8.787902559	2.06E-66	Up	9.62E-68
Unigene32783_All	1467	0.01	4.42	8.787902559	6.25E-51	Up	3.68E-52
CL2.Contig16_All	3513	0.01	4.42	8.787902559	1.74E-128	Up	4.49E-130
CL1995.Contig20_All	2717	0.01	4.4	8.781359714	4.71E-98	Up	1.56E-99
CL4276.Contig12_All	1366	0.01	4.4	8.781359714	6.57E-47	Up	4.15E-48
Unigene7357_All	2352	0.01	4.38	8.77478706	8.90E-84	Up	3.39E-85
CL11504.Contig1_All	1303	0.01	4.37	8.77148947	3.99E-44	Up	2.65E-45
Unigene40412_All	1751	0.02	8.74	8.77148947	1.39E-122	Up	3.74E-124
CL3482.Contig2_All	1574	0.01	4.37	8.77148947	2.47E-54	Up	1.37E-55
CL5611.Contig11_All	2787	0.01	4.37	8.77148947	6.46E-100	Up	2.11E-101
CL6277.Contig12_All	3348	0.01	4.36	8.768184325	1.02E-120	Up	2.77E-122
CL2695.Contig10_All	2218	0.01	4.36	8.768184325	3.43E-78	Up	1.38E-79
Unigene9177_All	1034	0.01	4.35	8.764871591	3.00E-34	Up	2.49E-35
CL663.Contig3_All	1520	0.01	4.35	8.764871591	3.63E-52	Up	2.09E-53
CL12046.Contig3_All	1646	0.01	4.35	8.764871591	8.23E-57	Up	4.41E-58
CL8048.Contig12_All	2117	0.01	4.34	8.761551232	3.69E-74	Up	1.56E-75
CL7607.Contig3_All	2706	0.01	4.33	8.758223215	7.01E-96	Up	2.38E-97
CL11504.Contig5_All	1256	0.01	4.33	8.758223215	2.85E-42	Up	1.96E-43
CL10159.Contig7_All	1277	0.01	4.33	8.758223215	6.86E-43	Up	4.67E-44
Unigene4383_All	2681	0.01	4.32	8.754887502	1.22E-94	Up	4.19E-96
Unigene51502_All	3418	0.01	4.3	8.74819285	1.19E-121	Up	3.22E-123
CL730.Contig7_All	2805	0.01	4.27	8.73809226	2.30E-98	Up	7.63E-100
Unigene40891_All	2874	0.01	4.27	8.73809226	7.56E-101	Up	2.45E-102
Unigene53172_All	1227	0.01	4.27	8.73809226	2.03E-40	Up	1.45E-41
CL247.Contig4_All	1030	0.01	4.24	8.727920455	5.11E-33	Up	4.39E-34
Unigene2852_All	1102	0.02	8.46	8.724513853	2.27E-71	Up	9.92E-73
CL665.Contig1_All	2376	0.01	4.21	8.717676423	2.71E-81	Up	1.06E-82
CL15797.Contig12_All	1828	0.01	4.21	8.717676423	1.87E-61	Up	9.33E-63
Unigene40369_All	745	0.01	4.21	8.717676423	1.49E-22	Up	1.73E-23
CL4625.Contig7_All	3162	0.01	4.19	8.710806434	3.12E-109	Up	9.43E-111
Unigene53612_All	962	0.01	4.17	8.703903573	3.04E-30	Up	2.80E-31
CL3153.Contig4_All	3572	0.01	4.16	8.700439718	6.81E-123	Up	1.83E-124
Unigene41154_All	2388	0.01	4.15	8.696967526	1.13E-80	Up	4.44E-82
Unigene4396_All	1065	0.01	4.14	8.693486957	1.24E-33	Up	1.04E-34
CL6709.Contig9_All	2167	0.01	4.11	8.682994584	5.45E-72	Up	2.36E-73
CL6262.Contig6_All	1002	0.01	4.11	8.682994584	3.61E-31	Up	3.25E-32
CL4136.Contig1_All	642	0.01	4.1	8.6794801	1.44E-18	Up	1.95E-19
Unigene45342_All	1099	0.01	4.1	8.6794801	1.47E-34	Up	1.21E-35
CL7296.Contig2_All	1933	0.01	4.09	8.675957033	1.26E-63	Up	6.14E-65
CL1510.Contig19_All	1599	0.01	4.07	8.668884984	1.50E-51	Up	8.76E-53
CL8969.Contig9_All	2072	0.01	4.07	8.668884984	5.83E-68	Up	2.66E-69
Unigene41543_All	710	0.01	4.05	8.661778098	1.03E-20	Up	1.28E-21
CL9679.Contig9_All	1790	0.01	4.03	8.654636029	9.69E-58	Up	5.12E-59
CL6226.Contig1_All	740	0.01	4.02	8.651051691	2.51E-21	Up	3.06E-22
Unigene40268_All	963	0.07	28.11	8.649512816	1.95E-202	Up	3.28E-204
CL4688.Contig8_All	2253	0.01	4.01	8.647458426	3.14E-73	Up	1.34E-74
CL6055.Contig2_All	6198	0.01	4	8.64385619	5.29E-209	Up	8.56E-211
Unigene48676_All	203	0.01	4	8.64385619	0.000929182	Up	0.00036404
Unigene37752_All	2334	0.05	19.85	8.632995197	0	Up	0
Unigene39526_All	444	0.01	3.97	8.632995197	3.01E-11	Up	5.88E-12
Unigene4997_All	3184	0.01	3.96	8.62935662	5.93E-104	Up	1.87E-105
Unigene59792_All	264	0.01	3.96	8.62935662	1.58E-05	Up	4.91E-06
CL15985.Contig6_All	1704	0.01	3.96	8.62935662	1.03E-53	Up	5.77E-55
CL3996.Contig3_All	1950	0.01	3.94	8.622051819	9.15E-62	Up	4.55E-63
CL1395.Contig8_All	2923	0.01	3.94	8.622051819	1.22E-94	Up	4.19E-96
CL3270.Contig10_All	1799	0.01	3.94	8.622051819	1.68E-56	Up	9.04E-58
CL4785.Contig5_All	2360	0.01	3.93	8.618385502	2.12E-75	Up	8.81E-77
CL5164.Contig1_All	800	0.01	3.93	8.618385502	7.36E-23	Up	8.45E-24
CL4662.Contig2_All	1726	0.03	11.78	8.617161323	3.05E-160	Up	6.33E-162
Unigene36271_All	2856	0.01	3.91	8.611024797	1.55E-91	Up	5.48E-93
Unigene39653_All	1957	0.01	3.91	8.611024797	1.87E-61	Up	9.33E-63
CL4963.Contig2_All	2120	0.01	3.9	8.607330314	1.01E-66	Up	4.69E-68
CL4215.Contig22_All	1721	0.01	3.9	8.607330314	2.10E-53	Up	1.18E-54
CL6855.Contig10_All	901	0.01	3.89	8.603626345	6.21E-26	Up	6.46E-27
CL238.Contig7_All	1673	0.01	3.87	8.596189756	1.50E-51	Up	8.76E-53
CL86.Contig7_All	1560	0.01	3.86	8.592457037	1.58E-47	Up	9.87E-49
CL11723.Contig3_All	2163	0.01	3.83	8.581200582	4.95E-67	Up	2.29E-68
Unigene46698_All	219	0.01	3.82	8.577428828	0.000475	Up	0.00017762
CL5554.Contig5_All	2181	0.01	3.82	8.577428828	2.43E-67	Up	1.12E-68
Unigene40563_All	1143	0.01	3.82	8.577428828	2.52E-33	Up	2.14E-34
CL6056.Contig1_All	2062	0.01	3.81	8.573647187	2.58E-63	Up	1.26E-64
CL2320.Contig3_All	869	0.01	3.81	8.573647187	2.14E-24	Up	2.34E-25
Unigene43748_All	1461	0.03	11.42	8.572384435	1.44E-129	Up	3.68E-131
Unigene39870_All	891	0.01	3.79	8.566054038	5.19E-25	Up	5.56E-26
CL6720.Contig1_All	1138	2.12	800.37	8.560459017	0	Up	0
CL1387.Contig5_All	1414	0.01	3.77	8.558420713	1.18E-41	Up	8.24E-43
CL86.Contig9_All	1752	0.01	3.76	8.554588852	1.78E-52	Up	1.02E-53
Unigene50552_All	624	0.01	3.75	8.550746785	1.99E-16	Up	2.96E-17
Unigene53130_All	212	0.01	3.7	8.531381461	0.000930785	Up	0.00036404
CL662.Contig13_All	2306	0.01	3.7	8.531381461	3.36E-69	Up	1.51E-70
CL11438.Contig1_All	1150	0.01	3.7	8.531381461	1.04E-32	Up	8.99E-34
CL1881.Contig1_All	3087	0.04	14.76	8.527477006	0	Up	0
Unigene39552_All	2361	0.01	3.68	8.523561956	1.93E-70	Up	8.54E-72
Unigene31847_All	1709	0.01	3.66	8.515699838	1.08E-49	Up	6.50E-51
Unigene27879_All	1203	0.06	21.91	8.512411268	3.29E-200	Up	5.58E-202
Unigene48057_All	667	0.01	3.65	8.511752654	2.41E-17	Up	3.44E-18
Unigene51596_All	459	0.01	3.65	8.511752654	6.06E-11	Up	1.21E-11
CL16314.Contig1_All	430	0.01	3.64	8.50779464	4.92E-10	Up	1.04E-10
CL16748.Contig3_All	225	0.01	3.64	8.50779464	0.000475265	Up	0.00017762
Unigene46357_All	1422	0.01	3.64	8.50779464	9.98E-41	Up	7.09E-42
Unigene42241_All	2329	0.12	43.61	8.505480774	0	Up	0
Unigene41907_All	289	0.01	3.63	8.503825738	7.97E-06	Up	2.40E-06
CL1578.Contig7_All	1475	0.01	3.63	8.503825738	5.81E-42	Up	4.02E-43
Unigene31469_All	2735	0.01	3.63	8.503825738	2.71E-81	Up	1.06E-82
CL7497.Contig2_All	341	0.01	3.62	8.499845887	2.54E-07	Up	6.63E-08
Unigene15736_All	1307	0.01	3.62	8.499845887	1.02E-36	Up	7.98E-38
CL7520.Contig7_All	1867	0.01	3.62	8.499845887	5.03E-54	Up	2.81E-55
CL15492.Contig5_All	1332	0.01	3.61	8.495855027	2.47E-37	Up	1.90E-38
Unigene47940_All	886	0.01	3.6	8.491853096	8.80E-24	Up	9.81E-25
CL12020.Contig2_All	814	0.01	3.59	8.487840034	2.51E-21	Up	3.06E-22
Unigene43723_All	723	0.01	3.55	8.471675214	1.44E-18	Up	1.95E-19
CL5265.Contig1_All	975	0.01	3.55	8.471675214	6.21E-26	Up	6.46E-27
CL2692.Contig3_All	1258	0.17	60.2	8.46808493	0	Up	0
CL2939.Contig7_All	2806	0.01	3.53	8.463524373	2.71E-81	Up	1.06E-82
CL441.Contig8_All	3589	0.01	3.53	8.463524373	6.94E-105	Up	2.18E-106
CL122.Contig13_All	3756	0.01	3.52	8.459431619	1.53E-109	Up	4.60E-111
CL16512.Contig9_All	2053	0.01	3.52	8.459431619	4.75E-58	Up	2.50E-59
Unigene81605_All	2087	0.01	3.52	8.459431619	2.75E-59	Up	1.42E-60
Unigene26714_All	1908	0.04	14.07	8.458406613	5.62E-212	Up	8.96E-214
Unigene42820_All	453	0.01	3.5	8.451211112	2.45E-10	Up	5.07E-11
CL707.Contig10_All	3207	0.01	3.5	8.451211112	1.82E-92	Up	6.37E-94
Unigene40392_All	783	0.01	3.5	8.451211112	8.56E-20	Up	1.10E-20
Unigene39909_All	1081	0.01	3.5	8.451211112	1.05E-28	Up	1.01E-29
CL12286.Contig1_All	1147	0.01	3.49	8.447083226	7.35E-31	Up	6.66E-32
Unigene24064_All	1662	0.01	3.49	8.447083226	5.56E-46	Up	3.57E-47
Unigene47997_All	393	0.01	3.47	8.438791853	1.60E-08	Up	3.76E-09
Unigene17392_All	2019	0.01	3.47	8.438791853	1.68E-56	Up	9.04E-58
Unigene18213_All	1308	0.35	121.23	8.43617612	0	Up	0
CL8694.Contig4_All	1179	0.01	3.46	8.434628228	1.78E-31	Up	1.59E-32
CL6685.Contig6_All	1516	0.01	3.45	8.430452552	4.91E-41	Up	3.46E-42
CL16388.Contig19_All	3478	0.01	3.44	8.426264755	5.52E-99	Up	1.82E-100
Unigene41210_All	1354	0.01	3.44	8.426264755	2.08E-36	Up	1.64E-37
CL6674.Contig2_All	2677	0.01	3.43	8.422064766	4.32E-75	Up	1.81E-76
Unigene24250_All	365	0.01	3.43	8.422064766	1.27E-07	Up	3.23E-08
CL4255.Contig9_All	3832	0.01	3.43	8.422064766	6.39E-109	Up	1.93E-110
Unigene17174_All	2893	0.01	3.42	8.417852515	2.71E-81	Up	1.06E-82
CL6101.Contig18_All	2016	0.01	3.42	8.417852515	1.43E-55	Up	7.78E-57
CL15297.Contig9_All	1943	0.01	3.42	8.417852515	2.10E-53	Up	1.18E-54
Unigene13544_All	2537	0.01	3.41	8.413627929	1.93E-70	Up	8.54E-72
CL1395.Contig6_All	1891	0.07	23.86	8.413023406	0	Up	0
Unigene13115_All	1306	0.01	3.39	8.405141463	3.00E-34	Up	2.49E-35
CL2940.Contig7_All	1432	0.01	3.39	8.405141463	5.96E-38	Up	4.52E-39
CL13765.Contig19_All	2806	0.01	3.38	8.400879436	7.00E-78	Up	2.83E-79
Unigene18029_All	823	0.01	3.37	8.396604781	2.09E-20	Up	2.63E-21
CL3569.Contig1_All	1202	0.01	3.37	8.396604781	3.61E-31	Up	3.25E-32
Unigene30413_All	521	0.01	3.37	8.396604781	7.42E-12	Up	1.40E-12
Unigene39819_All	1087	0.01	3.37	8.396604781	8.85E-28	Up	8.71E-29
CL838.Contig2_All	2985	0.01	3.36	8.392317423	3.17E-82	Up	1.23E-83
CL16982.Contig2_All	2935	0.01	3.36	8.392317423	5.53E-81	Up	2.16E-82
CL669.Contig3_All	1674	0.01	3.36	8.392317423	9.61E-45	Up	6.30E-46
CL2708.Contig6_All	2602	0.01	3.36	8.392317423	2.27E-71	Up	9.92E-73
CL1390.Contig16_All	4229	0.01	3.35	8.388017285	6.33E-118	Up	1.77E-119
CL9409.Contig1_All	1300	0.53	176.54	8.379787028	0	Up	0
CL1540.Contig2_All	2851	0.01	3.33	8.379378367	7.00E-78	Up	2.83E-79
Unigene41400_All	471	0.01	3.33	8.379378367	2.45E-10	Up	5.07E-11
Unigene41437_All	2283	0.01	3.33	8.379378367	9.15E-62	Up	4.55E-63
CL1519.Contig3_All	978	0.01	3.33	8.379378367	2.14E-24	Up	2.34E-25
CL7463.Contig17_All	2334	0.01	3.33	8.379378367	5.27E-63	Up	2.58E-64
Unigene53089_All	1987	0.01	3.32	8.375039431	4.27E-53	Up	2.42E-54
Unigene35806_All	1888	0.01	3.32	8.375039431	2.59E-50	Up	1.55E-51
CL4308.Contig3_All	2550	0.01	3.32	8.375039431	6.85E-69	Up	3.09E-70
CL6945.Contig1_All	1591	0.01	3.32	8.375039431	1.18E-41	Up	8.24E-43
CL6891.Contig1_All	1372	0.01	3.32	8.375039431	1.75E-35	Up	1.41E-36
CL11226.Contig3_All	2230	0.01	3.32	8.375039431	6.62E-60	Up	3.37E-61
CL5858.Contig5_All	3319	0.01	3.31	8.370687407	1.32E-90	Up	4.72E-92
Unigene54403_All	238	0.01	3.31	8.370687407	0.000474991	Up	0.00017762
CL640.Contig4_All	3398	0.01	3.31	8.370687407	4.36E-93	Up	1.52E-94
CL1052.Contig4_All	1652	0.01	3.31	8.370687407	1.65E-43	Up	1.11E-44
CL480.Contig3_All	3187	0.01	3.31	8.370687407	7.03E-87	Up	2.59E-88
Unigene40560_All	330	0.01	3.3	8.366322214	2.02E-06	Up	5.70E-07
CL10830.Contig1_All	1525	0.01	3.3	8.366322214	1.71E-39	Up	1.25E-40
Unigene44778_All	2118	0.01	3.3	8.366322214	1.68E-56	Up	9.04E-58
CL12080.Contig3_All	1991	0.01	3.29	8.361943774	1.78E-52	Up	1.02E-53
CL5247.Contig8_All	2078	0.01	3.29	8.361943774	5.93E-55	Up	3.27E-56
CL12983.Contig3_All	1925	0.01	3.28	8.357552005	1.27E-50	Up	7.55E-52
CL8603.Contig3_All	2752	0.01	3.27	8.353146825	1.54E-73	Up	6.53E-75
Unigene8921_All	355	0.01	3.27	8.353146825	5.07E-07	Up	1.36E-07
Unigene38481_All	411	0.01	3.27	8.353146825	1.59E-08	Up	3.76E-09
Unigene55135_All	240	0.01	3.27	8.353146825	0.000474039	Up	0.00017762
CL66.Contig14_All	2896	0.01	3.27	8.353146825	1.43E-77	Up	5.80E-79
Unigene39774_All	1977	0.01	3.27	8.353146825	7.39E-52	Up	4.28E-53
Unigene20337_All	299	0.01	3.26	8.348728154	1.58E-05	Up	4.91E-06
CL2460.Contig1_All	1585	0.01	3.26	8.348728154	9.99E-41	Up	7.09E-42
CL10900.Contig2_All	600	0.01	3.26	8.348728154	1.11E-13	Up	1.89E-14
CL7855.Contig6_All	2224	0.01	3.26	8.348728154	1.14E-58	Up	5.95E-60
CL6087.Contig8_All	2095	0.01	3.25	8.344295908	5.93E-55	Up	3.27E-56
CL1547.Contig2_All	4151	0.01	3.25	8.344295908	5.02E-112	Up	1.48E-113
CL1642.Contig19_All	1329	0.13	42.18	8.341903662	0	Up	0
Unigene14036_All	964	0.01	3.24	8.339850003	1.79E-23	Up	2.01E-24
CL8559.Contig4_All	5305	0.01	3.24	8.339850003	2.49E-144	Up	5.72E-146
Unigene49012_All	241	0.01	3.24	8.339850003	0.000475318	Up	0.00017762
CL4945.Contig1_All	2622	0.01	3.24	8.339850003	3.36E-69	Up	1.51E-70
Unigene40157_All	312	0.01	3.23	8.335390355	7.97E-06	Up	2.40E-06
CL5172.Contig6_All	1679	0.01	3.23	8.335390355	3.37E-43	Up	2.28E-44
CL2901.Contig4_All	1848	0.01	3.23	8.335390355	1.58E-47	Up	9.87E-49
CL4991.Contig19_All	1965	0.01	3.22	8.330916878	6.25E-51	Up	3.68E-52
CL2874.Contig9_All	1684	0.01	3.22	8.330916878	6.86E-43	Up	4.67E-44
CL1568.Contig6_All	2066	0.01	3.22	8.330916878	1.03E-53	Up	5.77E-55
CL5219.Contig4_All	2163	0.01	3.2	8.321928095	6.99E-56	Up	3.80E-57
CL5080.Contig4_All	2627	0.01	3.2	8.321928095	1.40E-68	Up	6.33E-70
Unigene36675_All	1690	0.01	3.2	8.321928095	6.86E-43	Up	4.67E-44
CL4872.Contig4_All	907	0.01	3.19	8.317412614	1.24E-21	Up	1.49E-22
Unigene5151_All	5005	0.01	3.19	8.317412614	1.86E-133	Up	4.63E-135
Unigene45147_All	3231	0.01	3.19	8.317412614	5.10E-85	Up	1.92E-86
CL1648.Contig5_All	2094	0.01	3.19	8.317412614	1.03E-53	Up	5.77E-55
Unigene56012_All	362	0.01	3.18	8.312882955	5.08E-07	Up	1.36E-07
CL14308.Contig17_All	3391	0.01	3.18	8.312882955	4.72E-89	Up	1.71E-90
CL7761.Contig2_All	652	0.01	3.17	8.30833903	1.35E-14	Up	2.20E-15
CL2039.Contig6_All	4888	0.01	3.16	8.303780748	4.33E-127	Up	1.12E-128
CL17022.Contig15_All	3488	0.01	3.15	8.299208018	6.48E-91	Up	2.30E-92
Unigene11570_All	411	0.01	3.15	8.299208018	3.18E-08	Up	7.70E-09
CL15929.Contig2_All	377	0.01	3.14	8.294620749	2.54E-07	Up	6.63E-08
CL4514.Contig1_All	1813	0.01	3.14	8.294620749	2.31E-45	Up	1.50E-46
Unigene48790_All	377	0.01	3.14	8.294620749	2.54E-07	Up	6.63E-08
CL1429.Contig7_All	1380	0.01	3.14	8.294620749	6.10E-34	Up	5.09E-35
Unigene34582_All	1082	0.01	3.13	8.290018847	6.21E-26	Up	6.46E-27
CL12511.Contig2_All	2058	0.01	3.13	8.290018847	7.39E-52	Up	4.28E-53
CL5955.Contig14_All	5385	0.01	3.13	8.290018847	1.56E-141	Up	3.65E-143
CL515.Contig20_All	1978	0.01	3.13	8.290018847	1.08E-49	Up	6.50E-51
Unigene30427_All	785	0.05	15.64	8.289096702	8.16E-88	Up	2.98E-89
CL1119.Contig15_All	1410	0.01	3.12	8.285402219	3.00E-34	Up	2.49E-35
CL3921.Contig4_All	3364	0.01	3.12	8.285402219	1.43E-86	Up	5.31E-88
CL421.Contig14_All	1870	0.01	3.12	8.285402219	1.34E-46	Up	8.50E-48
Unigene47554_All	259	0.01	3.12	8.285402219	0.000242221	Up	8.67E-05
Unigene1520_All	908	0.35	109.07	8.283683702	0	Up	0
CL175.Contig7_All	648	0.01	3.11	8.28077077	2.72E-14	Up	4.50E-15
CL2034.Contig2_All	414	0.01	3.11	8.28077077	3.18E-08	Up	7.70E-09
CL408.Contig3_All	2598	0.01	3.11	8.28077077	4.20E-66	Up	1.97E-67
Unigene46682_All	531	0.01	3.11	8.28077077	3.01E-11	Up	5.88E-12
CL47.Contig4_All	2380	0.01	3.1	8.276124405	6.62E-60	Up	3.37E-61
CL4385.Contig11_All	3615	0.01	3.1	8.276124405	1.82E-92	Up	6.37E-94
Unigene44185_All	345	0.01	3.1	8.276124405	2.01E-06	Up	5.70E-07
CL898.Contig6_All	1976	0.01	3.09	8.271463028	4.48E-49	Up	2.73E-50
Unigene17157_All	2048	0.01	3.09	8.271463028	6.25E-51	Up	3.68E-52
Unigene89982_All	542	0.01	3.09	8.271463028	3.01E-11	Up	5.88E-12
CL16966.Contig8_All	2735	0.01	3.08	8.266786541	6.85E-69	Up	3.09E-70
Unigene28105_All	1352	0.01	3.07	8.262094845	2.12E-32	Up	1.84E-33
CL1859.Contig25_All	2990	0.01	3.07	8.262094845	2.12E-75	Up	8.81E-77
Unigene51434_All	477	0.01	3.07	8.262094845	9.88E-10	Up	2.13E-10
CL5917.Contig2_All	4592	0.01	3.07	8.262094845	1.30E-117	Up	3.63E-119
Unigene23830_All	408	0.01	3.06	8.257387843	6.36E-08	Up	1.58E-08
CL5164.Contig2_All	804	0.01	3.06	8.257387843	5.89E-18	Up	8.19E-19
CL6133.Contig1_All	672	0.01	3.06	8.257387843	1.35E-14	Up	2.20E-15
Unigene84793_All	263	0.01	3.05	8.252665432	0.000242471	Up	8.67E-05
CL1892.Contig2_All	3358	0.01	3.05	8.252665432	1.04E-84	Up	3.94E-86
Unigene8801_All	699	0.01	3.05	8.252665432	3.31E-15	Up	5.23E-16
CL11851.Contig2_All	1433	0.01	3.05	8.252665432	3.00E-34	Up	2.49E-35
CL16285.Contig2_All	788	0.01	3.04	8.247927513	2.41E-17	Up	3.44E-18
CL441.Contig15_All	3102	0.01	3.03	8.243173983	2.92E-77	Up	1.19E-78
CL234.Contig3_All	700	0.01	3.03	8.243173983	3.31E-15	Up	5.23E-16
CL9668.Contig4_All	2565	0.01	3.02	8.238404739	2.58E-63	Up	1.26E-64
CL7298.Contig2_All	1517	0.34	102.47	8.235451134	0	Up	0
Unigene47779_All	315	0.01	3.01	8.233619677	1.58E-05	Up	4.91E-06
Unigene31431_All	473	0.01	3.01	8.233619677	1.98E-09	Up	4.36E-10
Unigene22855_All	2499	0.01	3	8.22881869	3.81E-61	Up	1.91E-62
CL16386.Contig2_All	390	0.01	2.99	8.224001674	2.54E-07	Up	6.63E-08
CL12764.Contig2_All	2958	0.01	2.98	8.21916852	2.67E-72	Up	1.15E-73
CL2732.Contig12_All	1725	0.01	2.98	8.21916852	9.99E-41	Up	7.09E-42
CL1921.Contig13_All	3352	0.01	2.98	8.21916852	1.55E-82	Up	5.98E-84
Unigene51680_All	280	0.01	2.97	8.214319121	0.000122849	Up	4.23E-05
Unigene25385_All	1968	0.61	180.63	8.210012565	0	Up	0
CL4618.Contig1_All	2459	0.01	2.96	8.209453366	2.75E-59	Up	1.42E-60
CL1642.Contig33_All	1804	0.01	2.96	8.209453366	1.40E-42	Up	9.57E-44
CL10745.Contig5_All	3124	0.01	2.95	8.204571144	1.04E-75	Up	4.30E-77
Unigene40435_All	2903	0.01	2.95	8.204571144	3.94E-70	Up	1.75E-71
Unigene11782_All	1067	0.04	11.78	8.202123824	5.40E-94	Up	1.86E-95
Unigene35349_All	444	0.01	2.94	8.199672345	1.59E-08	Up	3.76E-09
CL2692.Contig2_All	1789	0.11	32.29	8.197440107	0	Up	0
Unigene18008_All	1542	0.01	2.93	8.194756854	1.75E-35	Up	1.41E-36
CL2490.Contig2_All	1747	0.08	23.42	8.193525361	0	Up	0
Unigene31671_All	570	0.01	2.92	8.189824559	1.50E-11	Up	2.87E-12
CL1304.Contig11_All	2034	0.01	2.92	8.189824559	7.75E-48	Up	4.81E-49
CL740.Contig18_All	2404	0.01	2.91	8.184875343	8.23E-57	Up	4.41E-58
Unigene42214_All	322	0.01	2.91	8.184875343	1.58E-05	Up	4.91E-06
CL4532.Contig8_All	2318	0.01	2.91	8.184875343	1.21E-54	Up	6.70E-56
CL7190.Contig1_All	258	0.01	2.9	8.17990909	0.00047477	Up	0.00017762
CL15312.Contig3_All	2599	0.01	2.9	8.17990909	1.87E-61	Up	9.33E-63
Unigene47070_All	429	0.01	2.89	8.174925683	6.36E-08	Up	1.58E-08
CL16898.Contig4_All	1802	0.01	2.89	8.174925683	1.18E-41	Up	8.24E-43
CL959.Contig52_All	5041	0.03	8.65	8.171593822	0	Up	0
CL13120.Contig6_All	5269	0.01	2.88	8.169925001	3.05E-127	Up	7.91E-129
Unigene26826_All	376	0.01	2.87	8.164906927	1.01E-06	Up	2.78E-07
Unigene7190_All	970	0.01	2.87	8.164906927	5.08E-21	Up	6.26E-22
CL15797.Contig8_All	997	0.01	2.87	8.164906927	1.24E-21	Up	1.49E-22
CL13359.Contig2_All	1509	0.11	31.48	8.160788207	0	Up	0
Unigene82930_All	2268	0.01	2.86	8.159871337	1.78E-52	Up	1.02E-53
CL1696.Contig16_All	2743	0.01	2.86	8.159871337	3.04E-64	Up	1.46E-65
CL7588.Contig4_All	3533	0.01	2.86	8.159871337	2.49E-81	Up	9.72E-83
CL1578.Contig5_All	1756	0.01	2.86	8.159871337	8.42E-40	Up	6.10E-41
CL16152.Contig4_All	1690	0.01	2.86	8.159871337	2.93E-38	Up	2.21E-39
Unigene2832_All	300	0.01	2.86	8.159871337	6.20E-05	Up	2.06E-05
CL16714.Contig1_All	1843	0.01	2.85	8.154818109	5.81E-42	Up	4.02E-43
CL1039.Contig18_All	3078	0.01	2.85	8.154818109	5.45E-72	Up	2.36E-73
CL3047.Contig1_All	1746	0.01	2.85	8.154818109	1.71E-39	Up	1.25E-40
CL2034.Contig3_All	318	0.01	2.85	8.154818109	3.14E-05	Up	1.01E-05
CL2098.Contig1_All	1382	0.01	2.85	8.154818109	7.35E-31	Up	6.66E-32
Unigene33462_All	815	0.59	167.81	8.15189802	0	Up	0
Unigene34717_All	1406	0.01	2.84	8.14974712	3.61E-31	Up	3.25E-32
Unigene23162_All	716	0.23	65.29	8.14908437	0	Up	0
CL486.Contig9_All	3634	0.01	2.83	8.144658243	5.10E-85	Up	1.92E-86
CL1645.Contig14_All	3582	0.02	5.65	8.142107057	1.63E-165	Up	3.29E-167
CL10932.Contig2_All	1862	0.01	2.82	8.139551352	5.80E-42	Up	4.02E-43
Unigene39282_All	1503	0.01	2.81	8.13442632	2.52E-33	Up	2.14E-34
Unigene51804_All	460	0.01	2.81	8.13442632	1.60E-08	Up	3.76E-09
Unigene5056_All	3135	0.03	8.42	8.132713922	1.59E-213	Up	2.51E-215
Unigene19195_All	1131	0.1	28	8.129283017	9.57E-238	Up	1.38E-239
Unigene45169_All	669	0.01	2.79	8.124121312	4.51E-13	Up	7.94E-14
CL3089.Contig1_All	1296	0.01	2.78	8.118941073	8.85E-28	Up	8.71E-29
CL3389.Contig3_All	1677	0.01	2.78	8.118941073	5.02E-37	Up	3.90E-38
CL10126.Contig2_All	1334	0.01	2.77	8.113742166	1.06E-28	Up	1.01E-29
CL9322.Contig7_All	3763	0.01	2.77	8.113742166	2.93E-86	Up	1.09E-87
CL2944.Contig5_All	1560	0.01	2.77	8.113742166	6.10E-34	Up	5.09E-35
CL2613.Contig1_All	2526	0.01	2.77	8.113742166	8.23E-57	Up	4.41E-58
Unigene9807_All	2699	0.01	2.76	8.108524457	7.79E-61	Up	3.92E-62
CL2375.Contig2_All	1526	0.01	2.76	8.108524457	5.11E-33	Up	4.39E-34
CL10779.Contig8_All	1808	0.01	2.76	8.108524457	8.42E-40	Up	6.10E-41
CL15578.Contig6_All	3018	0.01	2.76	8.108524457	2.86E-68	Up	1.30E-69
CL81.Contig5_All	2352	0.01	2.75	8.103287808	1.78E-52	Up	1.02E-53
Unigene46874_All	294	0.01	2.75	8.103287808	0.000122621	Up	4.23E-05
Unigene39645_All	507	0.01	2.74	8.098032083	3.98E-09	Up	8.94E-10
Unigene24835_All	4635	0.01	2.74	8.098032083	3.98E-106	Up	1.23E-107
Unigene4169_All	2955	0.01	2.73	8.092757141	4.21E-66	Up	1.97E-67
Unigene421_All	1855	0.01	2.73	8.092757141	2.03E-40	Up	1.45E-41
CL1696.Contig18_All	2660	0.01	2.73	8.092757141	2.75E-59	Up	1.42E-60
CL6011.Contig2_All	1344	0.01	2.73	8.092757141	2.14E-28	Up	2.07E-29
CL1136.Contig12_All	2880	0.02	5.45	8.09011242	8.83E-127	Up	2.30E-128
CL6295.Contig10_All	947	0.01	2.72	8.087462841	3.51E-19	Up	4.64E-20
CL7588.Contig10_All	3197	0.01	2.71	8.082149041	2.27E-71	Up	9.92E-73
CL1921.Contig3_All	2862	0.01	2.71	8.082149041	2.58E-63	Up	1.26E-64
CL5075.Contig3_All	445	0.01	2.71	8.082149041	1.27E-07	Up	3.23E-08
CL851.Contig4_All	1852	0.01	2.7	8.076815597	8.42E-40	Up	6.10E-41
Unigene32844_All	339	0.01	2.7	8.076815597	1.58E-05	Up	4.91E-06
CL15627.Contig2_All	2213	0.01	2.69	8.071462363	3.80E-48	Up	2.35E-49
CL2001.Contig1_All	1620	0.01	2.69	8.071462363	1.47E-34	Up	1.21E-35
CL1125.Contig2_All	1616	0.01	2.69	8.071462363	3.00E-34	Up	2.49E-35
CL11630.Contig2_All	608	0.01	2.69	8.071462363	3.01E-11	Up	5.88E-12
Unigene47700_All	256	0.01	2.69	8.071462363	0.00092849	Up	0.00036404
CL7231.Contig1_All	1788	0.02	5.37	8.068778278	1.22E-76	Up	4.99E-78
CL5898.Contig8_All	1694	0.01	2.68	8.06608919	4.23E-36	Up	3.35E-37
Unigene52581_All	257	0.01	2.68	8.06608919	0.000930752	Up	0.00036404
CL802.Contig4_All	949	0.01	2.68	8.06608919	7.10E-19	Up	9.51E-20
CL2331.Contig9_All	1304	0.01	2.68	8.06608919	3.65E-27	Up	3.66E-28
CL2726.Contig3_All	988	0.01	2.68	8.06608919	8.56E-20	Up	1.10E-20
CL4324.Contig6_All	2089	0.01	2.68	8.06608919	4.71E-45	Up	3.07E-46
Unigene7381_All	1701	0.07	18.75	8.065319958	1.40E-248	Up	1.94E-250
Unigene38280_All	396	0.01	2.67	8.060695932	1.01E-06	Up	2.78E-07
CL9770.Contig7_All	5080	0.01	2.67	8.060695932	1.41E-113	Up	4.09E-115
Unigene3285_All	695	0.01	2.67	8.060695932	2.24E-13	Up	3.87E-14
Unigene40270_All	685	0.01	2.67	8.060695932	4.51E-13	Up	7.94E-14
Unigene49110_All	777	0.01	2.67	8.060695932	3.31E-15	Up	5.23E-16
Unigene41161_All	307	0.01	2.67	8.060695932	0.000122587	Up	4.23E-05
CL7390.Contig2_All	1747	0.09	23.99	8.058292441	0	Up	0
CL15950.Contig11_All	957	0.01	2.66	8.055282436	3.51E-19	Up	4.64E-20
Unigene7665_All	601	0.01	2.66	8.055282436	3.01E-11	Up	5.88E-12
CL2893.Contig11_All	1919	0.01	2.66	8.055282436	9.99E-41	Up	7.09E-42
CL16078.Contig3_All	2414	0.01	2.66	8.055282436	3.63E-52	Up	2.09E-53
Unigene12538_All	508	0.01	2.65	8.049848549	3.98E-09	Up	8.94E-10
Unigene39192_All	343	0.01	2.65	8.049848549	1.58E-05	Up	4.91E-06
Unigene14110_All	1147	0.01	2.65	8.049848549	3.63E-23	Up	4.12E-24
CL11504.Contig3_All	1461	0.01	2.65	8.049848549	3.04E-30	Up	2.80E-31
CL7223.Contig7_All	712	0.01	2.65	8.049848549	2.24E-13	Up	3.87E-14
CL324.Contig9_All	3587	0.01	2.65	8.049848549	1.68E-78	Up	6.74E-80
Unigene39872_All	826	0.01	2.65	8.049848549	4.01E-16	Up	6.07E-17
CL13673.Contig1_All	1501	0.01	2.65	8.049848549	3.61E-31	Up	3.25E-32
CL1696.Contig24_All	496	0.01	2.64	8.044394119	7.98E-09	Up	1.83E-09
CL560.Contig21_All	940	0.01	2.64	8.044394119	1.44E-18	Up	1.95E-19
CL2280.Contig4_All	1259	0.01	2.64	8.044394119	1.26E-25	Up	1.32E-26
CL3507.Contig2_All	3860	0.01	2.64	8.044394119	2.13E-84	Up	8.07E-86
Unigene51635_All	455	0.01	2.64	8.044394119	6.35E-08	Up	1.58E-08
CL1540.Contig8_All	2413	0.04	10.54	8.041659152	5.37E-203	Up	8.99E-205
CL1547.Contig3_All	5518	0.01	2.63	8.038918989	1.19E-121	Up	3.22E-123
CL2124.Contig4_All	3502	0.01	2.63	8.038918989	5.09E-76	Up	2.10E-77
CL1618.Contig10_All	3300	0.01	2.63	8.038918989	2.27E-71	Up	9.92E-73
CL10932.Contig7_All	1724	0.01	2.62	8.033423002	8.61E-36	Up	6.87E-37
Unigene50414_All	289	0.01	2.62	8.033423002	0.000242226	Up	8.67E-05
Unigene30576_All	690	0.01	2.62	8.033423002	9.08E-13	Up	1.63E-13
Unigene41474_All	443	0.01	2.62	8.033423002	1.27E-07	Up	3.23E-08
CL3948.Contig6_All	3973	0.01	2.61	8.027905997	5.99E-86	Up	2.23E-87
Unigene370_All	6372	0.01	2.61	8.027905997	1.14E-139	Up	2.71E-141
Unigene38939_All	473	0.01	2.61	8.027905997	3.18E-08	Up	7.70E-09
CL7238.Contig5_All	5369	0.01	2.6	8.022367813	1.11E-116	Up	3.12E-118
Unigene34504_All	2088	0.01	2.6	8.022367813	8.12E-44	Up	5.42E-45
Unigene59790_All	276	0.01	2.6	8.022367813	0.00047388	Up	0.00017762
CL13774.Contig1_All	845	0.01	2.6	8.022367813	4.01E-16	Up	6.07E-17
Unigene42635_All	545	0.01	2.59	8.016808288	9.87E-10	Up	2.13E-10
Unigene42180_All	953	0.01	2.58	8.011227255	1.44E-18	Up	1.95E-19
CL2524.Contig3_All	2639	0.01	2.58	8.011227255	1.43E-55	Up	7.78E-57
CL16457.Contig2_All	263	0.01	2.58	8.011227255	0.000929941	Up	0.00036404
CL2763.Contig5_All	1380	0.01	2.57	8.005624549	8.85E-28	Up	8.71E-29
CL3985.Contig1_All	1583	0.01	2.57	8.005624549	4.30E-32	Up	3.78E-33
Unigene24724_All	2213	0.01	2.57	8.005624549	5.56E-46	Up	3.57E-47
Unigene48876_All	407	0.01	2.57	8.005624549	1.01E-06	Up	2.78E-07
CL1872.Contig6_All	1840	0.01	2.56	8	1.21E-37	Up	9.27E-39
Unigene47577_All	494	0.01	2.56	8	1.60E-08	Up	3.76E-09
Unigene56814_All	332	0.01	2.56	8	6.21E-05	Up	2.06E-05
CL3270.Contig9_All	1779	0.01	2.56	8	4.23E-36	Up	3.35E-37
Unigene45510_All	323	0.01	2.56	8	6.21E-05	Up	2.06E-05
CL7231.Contig5_All	1803	0.01	2.56	8	1.02E-36	Up	7.98E-38
CL6395.Contig2_All	1612	0.01	2.56	8	1.04E-32	Up	8.99E-34
CL6226.Contig5_All	613	0.01	2.56	8	6.06E-11	Up	1.21E-11
CL7253.Contig2_All	1934	0.01	2.56	8	1.71E-39	Up	1.25E-40
Unigene23903_All	423	0.01	2.56	8	5.07E-07	Up	1.36E-07
Unigene26690_All	937	0.21	53.67	7.99758275	0	Up	0
CL267.Contig5_All	2874	0.01	2.55	7.994353437	3.24E-60	Up	1.65E-61
CL1800.Contig2_All	1301	0.01	2.55	7.994353437	1.26E-25	Up	1.32E-26
CL5144.Contig2_All	3903	0.01	2.55	7.994353437	1.55E-82	Up	5.98E-84
Unigene41580_All	2415	0.01	2.55	7.994353437	5.28E-50	Up	3.17E-51
CL5446.Contig4_All	1689	0.01	2.55	7.994353437	3.00E-34	Up	2.49E-35
Unigene92282_All	513	0.01	2.54	7.988684687	7.98E-09	Up	1.83E-09
CL2511.Contig3_All	4064	0.01	2.54	7.988684687	1.22E-85	Up	4.58E-87
CL4476.Contig7_All	1291	0.01	2.53	7.982993575	2.55E-25	Up	2.71E-26
Unigene17180_All	3278	0.01	2.53	7.982993575	2.86E-68	Up	1.30E-69
CL15789.Contig16_All	1408	0.01	2.53	7.982993575	8.85E-28	Up	8.71E-29
Unigene6969_All	1042	2.61	659	7.980084848	0	Up	0
Unigene46133_All	282	0.01	2.52	7.977279923	0.000475389	Up	0.00017762
Unigene13549_All	3236	0.01	2.51	7.971543554	1.01E-66	Up	4.69E-68
CL18.Contig14_All	1217	0.01	2.51	7.971543554	1.79E-23	Up	2.01E-24
CL1266.Contig5_All	1760	0.01	2.51	7.971543554	3.56E-35	Up	2.89E-36
CL2694.Contig5_All	829	0.01	2.51	7.971543554	3.31E-15	Up	5.23E-16
Unigene19529_All	566	0.01	2.51	7.971543554	9.87E-10	Up	2.13E-10
CL669.Contig6_All	1803	0.01	2.51	7.971543554	4.23E-36	Up	3.35E-37
Unigene619_All	1474	0.01	2.5	7.965784285	5.19E-29	Up	4.94E-30
Unigene40367_All	1178	0.01	2.5	7.965784285	1.49E-22	Up	1.73E-23
CL11122.Contig1_All	1133	0.01	2.5	7.965784285	1.24E-21	Up	1.49E-22
CL10954.Contig1_All	691	0.01	2.5	7.965784285	1.83E-12	Up	3.34E-13
CL3029.Contig3_All	867	0.01	2.5	7.965784285	4.02E-16	Up	6.07E-17
CL10624.Contig3_All	599	0.01	2.5	7.965784285	2.45E-10	Up	5.07E-11
Unigene2689_All	343	0.01	2.5	7.965784285	3.13E-05	Up	1.01E-05
CL2001.Contig9_All	2389	0.05	12.47	7.962317655	1.66E-236	Up	2.40E-238
CL1829.Contig4_All	1288	0.01	2.49	7.960001932	5.19E-25	Up	5.56E-26
CL7009.Contig1_All	2299	0.01	2.48	7.95419631	2.73E-46	Up	1.74E-47
CL1645.Contig12_All	4358	0.01	2.47	7.948367232	1.13E-89	Up	4.06E-91
CL10678.Contig1_All	1797	0.01	2.47	7.948367232	1.75E-35	Up	1.41E-36
CL8175.Contig1_All	582	0.01	2.46	7.942514505	4.92E-10	Up	1.04E-10
CL3578.Contig14_All	1363	0.01	2.46	7.942514505	3.06E-26	Up	3.15E-27
Unigene52451_All	347	0.01	2.46	7.942514505	3.14E-05	Up	1.01E-05
Unigene9265_All	362	0.01	2.46	7.942514505	1.58E-05	Up	4.91E-06
Unigene23973_All	538	0.01	2.46	7.942514505	3.97E-09	Up	8.94E-10
CL16988.Contig1_All	271	0.01	2.46	7.942514505	0.000929248	Up	0.00036404
CL7497.Contig1_All	317	0.01	2.46	7.942514505	0.000122616	Up	4.23E-05
CL665.Contig5_All	2170	0.01	2.46	7.942514505	3.37E-43	Up	2.28E-44
Unigene46200_All	271	0.01	2.46	7.942514505	0.000928539	Up	0.00036404
Unigene3730_All	392	0.01	2.45	7.936637939	4.01E-06	Up	1.17E-06
CL2813.Contig11_All	3345	0.01	2.45	7.936637939	1.19E-67	Up	5.45E-69
CL1239.Contig8_All	2973	0.01	2.45	7.936637939	1.35E-59	Up	6.91E-61
Unigene40092_All	287	0.01	2.45	7.936637939	0.000474197	Up	0.00017762
CL3625.Contig2_All	968	0.01	2.45	7.936637939	1.19E-17	Up	1.68E-18
Unigene41475_All	599	0.01	2.45	7.936637939	2.45E-10	Up	5.07E-11
CL489.Contig5_All	2974	0.01	2.44	7.930737338	2.75E-59	Up	1.42E-60
CL7157.Contig8_All	1119	0.01	2.44	7.930737338	1.03E-20	Up	1.28E-21
CL9638.Contig4_All	3582	0.01	2.44	7.930737338	2.67E-72	Up	1.15E-73
CL16975.Contig21_All	3450	0.01	2.44	7.930737338	1.64E-69	Up	7.36E-71
CL486.Contig5_All	3204	0.01	2.43	7.924812504	3.04E-64	Up	1.46E-65
CL2375.Contig3_All	1354	0.01	2.43	7.924812504	1.26E-25	Up	1.32E-26
CL9784.Contig4_All	2355	0.01	2.43	7.924812504	2.73E-46	Up	1.74E-47
Unigene11249_All	633	0.01	2.43	7.924812504	6.06E-11	Up	1.21E-11
Unigene45994_All	411	0.01	2.42	7.918863237	2.02E-06	Up	5.70E-07
CL7877.Contig10_All	2990	0.01	2.41	7.912889336	5.60E-59	Up	2.90E-60
CL2031.Contig8_All	581	0.01	2.41	7.912889336	9.88E-10	Up	2.13E-10
CL3381.Contig1_All	1275	0.01	2.41	7.912889336	8.80E-24	Up	9.81E-25
CL9483.Contig2_All	623	0.01	2.41	7.912889336	1.22E-10	Up	2.47E-11
CL4215.Contig21_All	2160	0.01	2.4	7.906890596	1.18E-41	Up	8.24E-43
CL1497.Contig1_All	615	0.01	2.4	7.906890596	2.45E-10	Up	5.07E-11
CL9951.Contig3_All	1472	0.03	7.18	7.902877533	2.49E-81	Up	9.72E-83
Unigene24336_All	990	0.01	2.39	7.900866808	5.89E-18	Up	8.19E-19
Unigene52907_All	369	0.01	2.39	7.900866808	1.58E-05	Up	4.91E-06
CL12516.Contig5_All	1610	0.01	2.39	7.900866808	3.04E-30	Up	2.80E-31
Unigene47076_All	384	0.01	2.39	7.900866808	7.96E-06	Up	2.40E-06
CL5389.Contig2_All	3874	0.02	4.78	7.900866808	1.85E-149	Up	4.10E-151
CL281.Contig30_All	1457	0.01	2.39	7.900866808	3.65E-27	Up	3.66E-28
CL3800.Contig6_All	5009	0.01	2.38	7.894817763	1.32E-99	Up	4.32E-101
CL3763.Contig2_All	2103	0.01	2.38	7.894817763	2.03E-40	Up	1.45E-41
CL3921.Contig5_All	5016	0.01	2.38	7.894817763	6.46E-100	Up	2.11E-101
CL2876.Contig2_All	428	0.01	2.38	7.894817763	2.01E-06	Up	5.70E-07
CL1043.Contig2_All	3084	0.01	2.38	7.894817763	3.24E-60	Up	1.65E-61
CL12049.Contig4_All	4684	0.13	30.92	7.893884886	0	Up	0
CL14555.Contig2_All	1120	0.01	2.37	7.888743249	2.09E-20	Up	2.63E-21
Unigene8337_All	509	0.01	2.37	7.888743249	3.18E-08	Up	7.70E-09
Unigene12841_All	585	0.01	2.37	7.888743249	9.87E-10	Up	2.13E-10
CL3636.Contig2_All	5689	0.01	2.37	7.888743249	5.88E-113	Up	1.72E-114
CL12479.Contig11_All	1461	0.01	2.37	7.888743249	3.65E-27	Up	3.66E-28
Unigene3127_All	433	0.01	2.37	7.888743249	1.01E-06	Up	2.78E-07
CL1142.Contig2_All	367	0.01	2.37	7.888743249	3.13E-05	Up	1.01E-05
CL16181.Contig3_All	1740	0.01	2.37	7.888743249	1.04E-32	Up	8.99E-34
CL107.Contig2_All	2738	0.01	2.36	7.882643049	8.71E-53	Up	4.97E-54
Unigene23442_All	388	0.01	2.36	7.882643049	7.97E-06	Up	2.40E-06
CL6835.Contig2_All	2546	0.01	2.36	7.882643049	9.14E-49	Up	5.59E-50
CL15896.Contig15_All	2227	0.01	2.36	7.882643049	1.40E-42	Up	9.57E-44
CL10629.Contig2_All	534	0.01	2.35	7.876516947	1.60E-08	Up	3.76E-09
CL16597.Contig8_All	1827	0.01	2.35	7.876516947	3.00E-34	Up	2.49E-35
CL5446.Contig12_All	1551	0.01	2.35	7.876516947	1.05E-28	Up	1.01E-29
Unigene45376_All	420	0.01	2.35	7.876516947	2.01E-06	Up	5.70E-07
CL376.Contig8_All	2695	0.01	2.35	7.876516947	7.39E-52	Up	4.28E-53
CL2342.Contig4_All	1455	0.01	2.35	7.876516947	7.42E-27	Up	7.50E-28
Unigene23681_All	296	0.01	2.34	7.87036472	0.000475327	Up	0.00017762
CL16458.Contig4_All	771	0.01	2.34	7.87036472	4.51E-13	Up	7.94E-14
Unigene31698_All	375	0.01	2.34	7.87036472	1.58E-05	Up	4.91E-06
CL5100.Contig7_All	1317	0.01	2.34	7.87036472	8.79E-24	Up	9.81E-25
CL261.Contig1_All	2195	0.01	2.34	7.87036472	2.41E-41	Up	1.69E-42
Unigene34635_All	1265	0.19	44.36	7.867116137	0	Up	0
CL3948.Contig9_All	1866	0.01	2.33	7.864186145	7.25E-35	Up	5.92E-36
CL1696.Contig22_All	1083	0.01	2.33	7.864186145	3.50E-19	Up	4.64E-20
CL86.Contig10_All	1773	0.01	2.33	7.864186145	5.11E-33	Up	4.39E-34
CL238.Contig6_All	3195	0.01	2.33	7.864186145	1.86E-61	Up	9.33E-63
CL6127.Contig2_All	941	0.01	2.32	7.857980995	1.99E-16	Up	2.96E-17
Unigene41993_All	860	0.01	2.32	7.857980995	6.68E-15	Up	1.07E-15
Unigene45953_All	659	0.01	2.32	7.857980995	6.06E-11	Up	1.21E-11
Unigene45229_All	297	0.01	2.32	7.857980995	0.000474797	Up	0.00017762
Unigene41373_All	345	0.01	2.32	7.857980995	6.21E-05	Up	2.06E-05
Unigene3442_All	517	0.01	2.32	7.857980995	3.18E-08	Up	7.70E-09
Unigene46195_All	627	0.01	2.32	7.857980995	2.45E-10	Up	5.07E-11
CL1082.Contig1_All	1180	0.01	2.31	7.851749041	5.09E-21	Up	6.26E-22
Unigene57065_All	807	0.01	2.31	7.851749041	1.11E-13	Up	1.89E-14
CL1747.Contig11_All	1835	0.01	2.31	7.851749041	6.10E-34	Up	5.09E-35
CL9679.Contig8_All	2148	0.01	2.31	7.851749041	8.42E-40	Up	6.10E-41
CL3056.Contig23_All	1548	0.01	2.3	7.845490051	4.35E-28	Up	4.25E-29
CL9977.Contig1_All	568	0.01	2.3	7.845490051	3.97E-09	Up	8.94E-10
Unigene93550_All	454	0.01	2.29	7.839203788	1.01E-06	Up	2.78E-07
CL15627.Contig5_All	2392	0.01	2.29	7.839203788	1.96E-44	Up	1.29E-45
CL11370.Contig1_All	2595	0.01	2.29	7.839203788	1.86E-48	Up	1.15E-49
Unigene40799_All	348	0.01	2.29	7.839203788	6.20E-05	Up	2.06E-05
CL4722.Contig4_All	1245	0.01	2.29	7.839203788	6.12E-22	Up	7.27E-23
Unigene38906_All	437	0.01	2.28	7.832890014	2.02E-06	Up	5.70E-07
CL15785.Contig9_All	2568	0.01	2.28	7.832890014	1.58E-47	Up	9.87E-49
CL3262.Contig1_All	3085	0.01	2.28	7.832890014	9.69E-58	Up	5.12E-59
CL11998.Contig7_All	4818	0.01	2.28	7.832890014	7.60E-92	Up	2.67E-93
CL1495.Contig3_All	1970	0.01	2.28	7.832890014	4.23E-36	Up	3.35E-37
CL798.Contig5_All	1760	0.01	2.28	7.832890014	8.74E-32	Up	7.74E-33
CL10773.Contig9_All	444	0.01	2.28	7.832890014	2.01E-06	Up	5.70E-07
Unigene16844_All	430	0.01	2.28	7.832890014	2.01E-06	Up	5.70E-07
Unigene47009_All	365	0.01	2.28	7.832890014	3.13E-05	Up	1.01E-05
Unigene34191_All	1019	0.01	2.27	7.826548487	1.19E-17	Up	1.68E-18
Unigene39717_All	447	0.01	2.27	7.826548487	1.01E-06	Up	2.78E-07
Unigene9091_All	285	0.01	2.27	7.826548487	0.000931017	Up	0.00036404
Unigene52117_All	1348	0.01	2.27	7.826548487	8.80E-24	Up	9.81E-25
CL948.Contig14_All	1983	0.01	2.27	7.826548487	4.23E-36	Up	3.35E-37
CL4851.Contig4_All	2234	0.01	2.27	7.826548487	4.91E-41	Up	3.46E-42
CL9253.Contig4_All	1592	0.01	2.27	7.826548487	1.05E-28	Up	1.01E-29
CL10012.Contig2_All	1948	0.41	93.02	7.82577322	0	Up	0
Unigene25829_All	924	1.83	413.9	7.82129479	0	Up	0
CL6630.Contig3_All	2575	0.01	2.26	7.820178962	3.22E-47	Up	2.02E-48
CL2256.Contig26_All	3258	0.01	2.26	7.820178962	1.59E-60	Up	8.03E-62
CL14611.Contig1_All	1146	0.01	2.26	7.820178962	8.57E-20	Up	1.10E-20
CL7561.Contig4_All	733	0.01	2.26	7.820178962	7.42E-12	Up	1.40E-12
CL5772.Contig10_All	2993	0.29	65.38	7.816652667	0	Up	0
CL4274.Contig7_All	2607	0.01	2.25	7.813781191	7.75E-48	Up	4.81E-49
CL489.Contig16_All	2097	0.01	2.25	7.813781191	5.96E-38	Up	4.52E-39
CL7251.Contig3_All	1527	0.01	2.25	7.813781191	7.42E-27	Up	7.50E-28
CL901.Contig5_All	1609	0.01	2.24	7.807354922	2.14E-28	Up	2.07E-29
CL1905.Contig11_All	3217	0.01	2.24	7.807354922	2.75E-59	Up	1.42E-60
CL1639.Contig10_All	2156	0.01	2.24	7.807354922	7.09E-39	Up	5.26E-40
Unigene12511_All	452	0.01	2.24	7.807354922	1.01E-06	Up	2.78E-07
Unigene52264_All	288	0.01	2.24	7.807354922	0.000928193	Up	0.00036404
Unigene19255_All	896	0.04	8.95	7.805743872	6.45E-58	Up	3.40E-59
Unigene27302_All	599	0.01	2.23	7.8008999	1.99E-09	Up	4.36E-10
CL1039.Contig14_All	3397	0.01	2.23	7.8008999	2.20E-62	Up	1.08E-63
CL4851.Contig9_All	2670	0.01	2.23	7.8008999	1.86E-48	Up	1.15E-49
Unigene45780_All	338	0.01	2.23	7.8008999	0.000122518	Up	4.23E-05
Unigene38485_All	339	0.01	2.22	7.794415866	0.000122817	Up	4.23E-05
Unigene54013_All	973	0.01	2.22	7.794415866	4.02E-16	Up	6.07E-17
CL4055.Contig4_All	2122	0.01	2.22	7.794415866	5.96E-38	Up	4.52E-39
CL7742.Contig4_All	1722	0.01	2.22	7.794415866	3.04E-30	Up	2.80E-31
CL3470.Contig7_All	1603	0.01	2.22	7.794415866	4.35E-28	Up	4.25E-29
CL5955.Contig3_All	1548	0.01	2.22	7.794415866	7.42E-27	Up	7.50E-28
CL324.Contig36_All	4679	0.01	2.22	7.794415866	1.43E-86	Up	5.31E-88
CL551.Contig4_All	2124	0.01	2.22	7.794415866	5.96E-38	Up	4.52E-39
CL8896.Contig5_All	2591	0.01	2.22	7.794415866	6.56E-47	Up	4.15E-48
CL650.Contig5_All	1664	0.71	157.48	7.793133878	0	Up	0
CL7137.Contig1_All	521	0.01	2.21	7.787902559	6.36E-08	Up	1.58E-08
Unigene44218_All	340	0.01	2.21	7.787902559	0.000122837	Up	4.23E-05
Unigene44521_All	307	0.01	2.21	7.787902559	0.000474629	Up	0.00017762
Unigene48469_All	307	0.01	2.21	7.787902559	0.000474276	Up	0.00017762
Unigene45521_All	307	0.01	2.21	7.787902559	0.000474135	Up	0.00017762
CL6588.Contig2_All	2029	0.01	2.21	7.787902559	4.23E-36	Up	3.35E-37
CL7665.Contig1_All	1295	0.01	2.2	7.781359714	3.02E-22	Up	3.55E-23
Unigene42391_All	325	0.01	2.2	7.781359714	0.000242532	Up	8.67E-05
CL1131.Contig18_All	1042	0.01	2.2	7.781359714	2.41E-17	Up	3.44E-18
CL1469.Contig10_All	799	0.01	2.2	7.781359714	9.08E-13	Up	1.63E-13
CL1645.Contig17_All	4802	0.01	2.2	7.781359714	4.04E-88	Up	1.47E-89
Unigene8147_All	325	0.01	2.2	7.781359714	0.000242353	Up	8.67E-05
CL2482.Contig16_All	2333	0.01	2.2	7.781359714	1.18E-41	Up	8.24E-43
CL2349.Contig2_All	1644	0.01	2.2	7.781359714	1.05E-28	Up	1.01E-29
CL1239.Contig18_All	2847	0.01	2.2	7.781359714	3.07E-51	Up	1.80E-52
CL1721.Contig1_All	2364	0.31	68.19	7.781148159	0	Up	0
CL1485.Contig4_All	2894	0.01	2.19	7.77478706	7.39E-52	Up	4.28E-53
Unigene57613_All	637	0.01	2.19	7.77478706	9.88E-10	Up	2.13E-10
Unigene48827_All	326	0.01	2.19	7.77478706	0.000242193	Up	8.67E-05
CL16887.Contig13_All	761	0.01	2.19	7.77478706	3.68E-12	Up	6.84E-13
CL12554.Contig1_All	1226	0.01	2.19	7.77478706	1.03E-20	Up	1.28E-21
Unigene8716_All	326	0.01	2.19	7.77478706	0.000241995	Up	8.67E-05
CL13519.Contig1_All	1681	0.01	2.19	7.77478706	2.55E-29	Up	2.41E-30
CL3507.Contig3_All	2132	0.01	2.19	7.77478706	1.21E-37	Up	9.27E-39
CL3170.Contig4_All	428	0.01	2.18	7.768184325	4.01E-06	Up	1.17E-06
CL697.Contig25_All	1537	0.01	2.18	7.768184325	3.06E-26	Up	3.15E-27
CL2808.Contig3_All	2619	0.01	2.18	7.768184325	2.73E-46	Up	1.74E-47
CL16913.Contig6_All	3323	0.01	2.18	7.768184325	1.35E-59	Up	6.91E-61
Unigene19946_All	310	0.01	2.18	7.768184325	0.000473696	Up	0.00017762
Unigene43735_All	293	0.01	2.17	7.761551232	0.000931331	Up	0.00036404
CL9986.Contig3_All	378	0.01	2.17	7.761551232	6.22E-05	Up	2.06E-05
Unigene42154_All	311	0.01	2.17	7.761551232	0.000474964	Up	0.00017762
CL2808.Contig2_All	3003	0.01	2.17	7.761551232	2.10E-53	Up	1.18E-54
Unigene47001_All	830	0.01	2.17	7.761551232	2.24E-13	Up	3.87E-14
Unigene53337_All	2341	0.01	2.17	7.761551232	4.91E-41	Up	3.46E-42
CL2365.Contig2_All	1194	0.01	2.16	7.754887502	8.57E-20	Up	1.10E-20
CL16777.Contig6_All	1443	0.01	2.16	7.754887502	2.14E-24	Up	2.34E-25
CL16727.Contig6_All	1687	0.01	2.16	7.754887502	1.05E-28	Up	1.01E-29
CL3351.Contig6_All	2040	0.01	2.16	7.754887502	1.75E-35	Up	1.41E-36
Unigene48898_All	498	0.01	2.16	7.754887502	2.54E-07	Up	6.63E-08
CL17030.Contig9_All	2303	0.01	2.16	7.754887502	4.13E-40	Up	2.98E-41
Unigene236_All	2326	0.01	2.16	7.754887502	9.98E-41	Up	7.09E-42
CL9191.Contig2_All	2260	0.01	2.15	7.74819285	3.49E-39	Up	2.56E-40
CL1937.Contig5_All	2667	0.01	2.15	7.74819285	1.34E-46	Up	8.50E-48
CL10276.Contig1_All	1456	0.01	2.15	7.74819285	1.05E-24	Up	1.14E-25
CL9109.Contig4_All	2996	0.01	2.15	7.74819285	8.71E-53	Up	4.97E-54
Unigene38518_All	347	0.01	2.15	7.74819285	0.000122698	Up	4.23E-05
CL11931.Contig1_All	812	0.01	2.15	7.74819285	9.08E-13	Up	1.63E-13
CL7384.Contig1_All	364	0.01	2.15	7.74819285	6.20E-05	Up	2.06E-05
Unigene27776_All	483	0.01	2.15	7.74819285	5.07E-07	Up	1.36E-07
Unigene45336_All	449	0.01	2.15	7.74819285	2.01E-06	Up	5.70E-07
Unigene41202_All	348	0.01	2.14	7.741466986	0.000122787	Up	4.23E-05
Unigene7652_All	399	0.01	2.14	7.741466986	1.58E-05	Up	4.91E-06
CL15298.Contig1_All	2242	0.01	2.14	7.741466986	1.44E-38	Up	1.08E-39
Unigene34848_All	296	0.01	2.14	7.741466986	0.000929842	Up	0.00036404
CL13773.Contig1_All	1135	0.01	2.14	7.741466986	1.44E-18	Up	1.95E-19
CL2782.Contig1_All	872	0.01	2.13	7.73470962	1.11E-13	Up	1.89E-14
Unigene31292_All	418	0.01	2.13	7.73470962	7.97E-06	Up	2.40E-06
Unigene43515_All	349	0.01	2.13	7.73470962	0.000122738	Up	4.23E-05
CL3830.Contig13_All	1554	0.01	2.13	7.73470962	6.21E-26	Up	6.46E-27
CL5815.Contig2_All	535	0.01	2.13	7.73470962	1.27E-07	Up	3.23E-08
CL1550.Contig7_All	3614	0.01	2.13	7.73470962	1.26E-63	Up	6.14E-65
CL2661.Contig1_All	297	0.01	2.13	7.73470962	0.000928572	Up	0.00036404
CL2248.Contig6_All	1604	0.01	2.13	7.73470962	3.65E-27	Up	3.66E-28
CL4698.Contig8_All	451	0.01	2.12	7.727920455	4.01E-06	Up	1.17E-06
CL9655.Contig2_All	3296	0.01	2.12	7.727920455	1.97E-57	Up	1.05E-58
Unigene28323_All	4193	0.01	2.12	7.727920455	7.53E-74	Up	3.19E-75
CL4277.Contig22_All	3044	0.01	2.12	7.727920455	8.71E-53	Up	4.97E-54
CL3917.Contig2_All	2708	0.01	2.12	7.727920455	6.57E-47	Up	4.15E-48
CL749.Contig3_All	3292	0.01	2.12	7.727920455	1.97E-57	Up	1.05E-58
CL12976.Contig1_All	944	0.1	21.12	7.722466024	9.42E-146	Up	2.14E-147
Unigene12491_All	1414	0.01	2.11	7.721099189	3.63E-23	Up	4.12E-24
Unigene15805_All	3299	0.01	2.11	7.721099189	1.98E-57	Up	1.05E-58
Unigene39394_All	316	0.01	2.11	7.721099189	0.000475168	Up	0.00017762
Unigene86577_All	316	0.01	2.11	7.721099189	0.000474452	Up	0.00017762
Unigene30617_All	756	0.01	2.11	7.721099189	1.50E-11	Up	2.87E-12
Unigene29521_All	810	0.65	136.98	7.719309832	0	Up	0
CL3831.Contig4_All	3233	0.01	2.1	7.714245518	6.99E-56	Up	3.80E-57
CL10032.Contig2_All	2705	0.01	2.1	7.714245518	2.73E-46	Up	1.74E-47
Unigene31407_All	645	0.01	2.1	7.714245518	1.98E-09	Up	4.36E-10
CL5350.Contig8_All	4264	0.01	2.09	7.707359132	7.53E-74	Up	3.19E-75
Unigene31361_All	441	0.01	2.09	7.707359132	4.00E-06	Up	1.17E-06
CL7860.Contig9_All	935	0.01	2.09	7.707359132	1.35E-14	Up	2.20E-15
CL7837.Contig4_All	4202	0.01	2.09	7.707359132	6.41E-73	Up	2.74E-74
CL1434.Contig20_All	2083	0.01	2.08	7.700439718	7.25E-35	Up	5.92E-36
Unigene41060_All	319	0.01	2.08	7.700439718	0.000474488	Up	0.00017762
Unigene47925_All	373	0.01	2.08	7.700439718	6.21E-05	Up	2.06E-05
Unigene41709_All	373	0.01	2.08	7.700439718	6.20E-05	Up	2.06E-05
Unigene44071_All	390	0.01	2.08	7.700439718	3.13E-05	Up	1.01E-05
CL17030.Contig41_All	2208	0.01	2.07	7.693486957	1.02E-36	Up	7.98E-38
Unigene46763_All	391	0.01	2.07	7.693486957	3.14E-05	Up	1.01E-05
Unigene35091_All	549	0.01	2.07	7.693486957	6.36E-08	Up	1.58E-08
CL3121.Contig3_All	2320	0.01	2.07	7.693486957	7.09E-39	Up	5.26E-40
CL1097.Contig14_All	882	0.01	2.07	7.693486957	1.11E-13	Up	1.89E-14
CL533.Contig4_All	2698	0.01	2.07	7.693486957	1.13E-45	Up	7.31E-47
Unigene43609_All	464	0.01	2.06	7.686500527	2.02E-06	Up	5.70E-07
Unigene40387_All	516	0.01	2.06	7.686500527	2.54E-07	Up	6.63E-08
CL13411.Contig1_All	568	0.01	2.06	7.686500527	3.18E-08	Up	7.70E-09
CL6509.Contig12_All	3207	0.01	2.06	7.686500527	2.47E-54	Up	1.37E-55
CL16764.Contig5_All	1237	0.01	2.06	7.686500527	8.56E-20	Up	1.10E-20
CL16379.Contig3_All	1177	0.01	2.06	7.686500527	1.44E-18	Up	1.95E-19
Unigene22489_All	1308	1.16	238.67	7.68474862	0	Up	0
Unigene49548_All	412	0.01	2.05	7.6794801	1.58E-05	Up	4.91E-06
CL6740.Contig4_All	2127	0.01	2.05	7.6794801	7.25E-35	Up	5.92E-36
Unigene54265_All	1101	0.01	2.05	7.6794801	2.41E-17	Up	3.44E-18
Unigene35313_All	731	0.01	2.05	7.6794801	6.06E-11	Up	1.21E-11
Unigene2651_All	2392	0.01	2.05	7.6794801	8.42E-40	Up	6.10E-41
CL4785.Contig8_All	2524	0.01	2.05	7.6794801	5.80E-42	Up	4.02E-43
CL14300.Contig2_All	468	0.01	2.05	7.6794801	2.01E-06	Up	5.70E-07
CL2661.Contig2_All	514	0.01	2.05	7.6794801	5.07E-07	Up	1.36E-07
CL1510.Contig18_All	1706	0.01	2.05	7.6794801	8.85E-28	Up	8.71E-29
Unigene30804_All	430	0.01	2.05	7.6794801	7.96E-06	Up	2.40E-06
Unigene50808_All	820	0.01	2.04	7.672425342	3.69E-12	Up	6.84E-13
Unigene39438_All	944	0.01	2.04	7.672425342	1.35E-14	Up	2.20E-15
CL9315.Contig3_All	1752	0.68	138.31	7.668155007	0	Up	0
CL2907.Contig2_All	2209	0.01	2.03	7.665335917	4.23E-36	Up	3.35E-37
CL1554.Contig2_All	2404	0.01	2.03	7.665335917	1.71E-39	Up	1.25E-40
CL10451.Contig3_All	1058	0.01	2.03	7.665335917	1.99E-16	Up	2.96E-17
CL7532.Contig1_All	308	0.01	2.03	7.665335917	0.000929925	Up	0.00036404
Unigene46189_All	397	0.01	2.03	7.665335917	3.14E-05	Up	1.01E-05
Unigene9298_All	343	0.01	2.03	7.665335917	0.000241901	Up	8.67E-05
CL2562.Contig8_All	2320	0.01	2.03	7.665335917	5.96E-38	Up	4.52E-39
CL11354.Contig1_All	531	0.01	2.02	7.658211483	2.54E-07	Up	6.63E-08
CL13112.Contig2_All	398	0.01	2.02	7.658211483	3.14E-05	Up	1.01E-05
Unigene48532_All	344	0.01	2.02	7.658211483	0.000242499	Up	8.67E-05
CL4366.Contig4_All	2076	0.01	2.02	7.658211483	1.24E-33	Up	1.04E-34
Unigene47385_All	380	0.01	2.02	7.658211483	6.21E-05	Up	2.06E-05
Unigene27989_All	471	0.01	2.02	7.658211483	2.01E-06	Up	5.70E-07
CL2931.Contig5_All	1266	0.01	2.02	7.658211483	8.56E-20	Up	1.10E-20
Unigene27074_All	434	0.01	2.02	7.658211483	7.96E-06	Up	2.40E-06
CL10454.Contig4_All	2855	0.01	2.02	7.658211483	3.22E-47	Up	2.02E-48
Unigene39658_All	938	0.01	2.02	7.658211483	2.72E-14	Up	4.50E-15
CL931.Contig6_All	1570	0.39	78.42	7.651603708	0	Up	0
Unigene48220_All	363	0.01	2.01	7.651051691	0.000122889	Up	4.23E-05
CL8927.Contig4_All	1004	0.01	2.01	7.651051691	3.31E-15	Up	5.23E-16
CL5307.Contig6_All	3197	0.01	2.01	7.651051691	8.71E-53	Up	4.97E-54
CL3767.Contig12_All	1510	0.01	2.01	7.651051691	8.79E-24	Up	9.81E-25
Unigene41697_All	365	0.01	2	7.64385619	0.000122894	Up	4.23E-05
Unigene54119_All	1414	0.01	2	7.64385619	6.12E-22	Up	7.27E-23
CL13695.Contig1_All	1433	0.01	2	7.64385619	3.02E-22	Up	3.55E-23
CL16714.Contig3_All	873	0.01	2	7.64385619	4.51E-13	Up	7.94E-14
CL6750.Contig5_All	5382	0.01	2	7.64385619	1.23E-85	Up	4.59E-87
CL14126.Contig2_All	419	0.01	2	7.64385619	1.58E-05	Up	4.91E-06
CL3151.Contig3_All	2222	0.01	2	7.64385619	8.60E-36	Up	6.87E-37
CL375.Contig3_All	2885	0.01	2	7.64385619	3.22E-47	Up	2.02E-48
Unigene22576_All	584	0.22	43.85	7.638929509	1.15E-170	Up	2.25E-172
Unigene44878_All	348	0.01	1.99	7.636624621	0.000242593	Up	8.67E-05
CL7507.Contig7_All	810	0.01	1.99	7.636624621	7.43E-12	Up	1.40E-12
Unigene31678_All	385	0.01	1.99	7.636624621	6.21E-05	Up	2.06E-05
CL379.Contig8_All	1457	0.01	1.99	7.636624621	1.49E-22	Up	1.73E-23
CL495.Contig3_All	1164	0.01	1.98	7.62935662	1.19E-17	Up	1.68E-18
CL5236.Contig4_All	1181	0.01	1.98	7.62935662	5.89E-18	Up	8.19E-19
Unigene2985_All	367	0.01	1.98	7.62935662	0.00012279	Up	4.23E-05
CL5385.Contig2_All	459	0.01	1.98	7.62935662	4.01E-06	Up	1.17E-06
CL6295.Contig15_All	2090	0.01	1.98	7.62935662	2.52E-33	Up	2.14E-34
CL213.Contig5_All	641	0.01	1.98	7.62935662	3.98E-09	Up	8.94E-10
CL9424.Contig1_All	3028	0.01	1.98	7.62935662	2.20E-49	Up	1.33E-50
Unigene19317_All	1224	0.29	57.14	7.622304326	0	Up	0
CL1642.Contig28_All	3436	0.01	1.97	7.622051819	6.99E-56	Up	3.80E-57
Unigene53537_All	2089	0.01	1.97	7.622051819	5.11E-33	Up	4.39E-34
CL4745.Contig6_All	3407	0.01	1.97	7.622051819	2.91E-55	Up	1.60E-56
Unigene39843_All	608	0.01	1.97	7.622051819	1.60E-08	Up	3.76E-09
CL3830.Contig10_All	1862	0.01	1.97	7.622051819	2.55E-29	Up	2.41E-30
CL7434.Contig4_All	1936	0.01	1.97	7.622051819	1.49E-30	Up	1.37E-31
CL1815.Contig7_All	2079	0.01	1.97	7.622051819	5.11E-33	Up	4.39E-34
CL16003.Contig7_All	1681	0.01	1.96	7.614709844	3.06E-26	Up	3.15E-27
CL5955.Contig12_All	2886	0.01	1.96	7.614709844	2.73E-46	Up	1.74E-47
CL5307.Contig7_All	3816	0.01	1.96	7.614709844	4.49E-62	Up	2.22E-63
Unigene16179_All	408	0.01	1.96	7.614709844	3.14E-05	Up	1.01E-05
CL18.Contig9_All	1747	0.01	1.96	7.614709844	3.65E-27	Up	3.66E-28
CL3478.Contig4_All	2549	0.01	1.96	7.614709844	9.99E-41	Up	7.09E-42
Unigene23782_All	389	0.01	1.96	7.614709844	6.20E-05	Up	2.06E-05
Unigene49623_All	1127	0.01	1.96	7.614709844	4.87E-17	Up	7.05E-18
Unigene20445_All	923	0.04	7.81	7.609178738	4.45E-52	Up	2.57E-53
CL4050.Contig3_All	1875	0.01	1.95	7.607330314	2.55E-29	Up	2.41E-30
CL8927.Contig6_All	789	0.01	1.95	7.607330314	3.01E-11	Up	5.88E-12
CL13588.Contig1_All	3217	0.01	1.94	7.599912842	3.07E-51	Up	1.80E-52
Unigene4128_All	5525	0.01	1.94	7.599912842	1.13E-89	Up	4.06E-91
Unigene43615_All	373	0.01	1.94	7.599912842	0.000122897	Up	4.23E-05
Unigene52340_All	559	0.01	1.94	7.599912842	1.27E-07	Up	3.23E-08
Unigene363_All	2708	0.01	1.94	7.599912842	6.86E-43	Up	4.67E-44
CL2490.Contig3_All	2159	0.01	1.94	7.599912842	6.10E-34	Up	5.09E-35
CL452.Contig1_All	3274	0.01	1.94	7.599912842	3.63E-52	Up	2.09E-53
Unigene54517_All	1125	0.01	1.94	7.599912842	9.83E-17	Up	1.45E-17
Unigene40751_All	316	0.01	1.94	7.599912842	0.000929264	Up	0.00036404
CL4838.Contig3_All	2939	0.01	1.94	7.599912842	1.34E-46	Up	8.50E-48
CL13431.Contig4_All	3488	0.01	1.94	7.599912842	6.99E-56	Up	3.80E-57
CL1892.Contig5_All	3258	0.07	13.52	7.593524514	0	Up	0
CL1151.Contig2_All	2095	0.01	1.93	7.592457037	2.12E-32	Up	1.84E-33
Unigene19466_All	449	0.01	1.93	7.592457037	7.97E-06	Up	2.40E-06
Unigene27007_All	525	0.01	1.93	7.592457037	5.08E-07	Up	1.36E-07
Unigene52062_All	430	0.01	1.93	7.592457037	1.58E-05	Up	4.91E-06
CL5377.Contig7_All	2079	0.01	1.93	7.592457037	2.11E-32	Up	1.84E-33
CL7520.Contig2_All	1816	0.01	1.93	7.592457037	4.35E-28	Up	4.25E-29
CL12097.Contig6_All	393	0.01	1.93	7.592457037	6.20E-05	Up	2.06E-05
Unigene27050_All	430	0.01	1.93	7.592457037	1.58E-05	Up	4.91E-06
Unigene2034_All	1333	0.01	1.93	7.592457037	4.23E-20	Up	5.39E-21
Unigene37285_All	977	0.08	15.43	7.591522347	5.91E-110	Up	1.77E-111
CL665.Contig6_All	1562	0.05	9.62	7.587964989	6.93E-115	Up	1.99E-116
Unigene32298_All	824	0.01	1.92	7.584962501	1.50E-11	Up	2.87E-12
CL1815.Contig8_All	759	0.01	1.92	7.584962501	1.22E-10	Up	2.47E-11
CL14974.Contig1_All	2242	0.01	1.92	7.584962501	7.25E-35	Up	5.92E-36
Unigene54443_All	337	0.01	1.92	7.584962501	0.000475062	Up	0.00017762
CL2029.Contig1_All	709	0.01	1.92	7.584962501	9.88E-10	Up	2.13E-10
CL13411.Contig2_All	676	0.01	1.92	7.584962501	1.99E-09	Up	4.36E-10
Unigene16710_All	357	0.01	1.92	7.584962501	0.000242197	Up	8.67E-05
CL4662.Contig4_All	693	0.01	1.92	7.584962501	1.98E-09	Up	4.36E-10
Unigene56261_All	357	0.01	1.92	7.584962501	0.000241774	Up	8.67E-05
Unigene39051_All	395	0.01	1.92	7.584962501	6.20E-05	Up	2.06E-05
Unigene47090_All	452	0.01	1.92	7.584962501	7.96E-06	Up	2.40E-06
CL9315.Contig2_All	2313	0.14	26.75	7.577968254	0	Up	0
CL936.Contig3_All	1162	0.01	1.91	7.577428828	4.87E-17	Up	7.05E-18
CL10038.Contig1_All	719	0.01	1.91	7.577428828	4.92E-10	Up	1.04E-10
Unigene50126_All	339	0.01	1.91	7.577428828	0.000474109	Up	0.00017762
CL2782.Contig11_All	1007	0.01	1.91	7.577428828	1.35E-14	Up	2.20E-15
Unigene3552_All	358	0.01	1.91	7.577428828	0.000241835	Up	8.67E-05
Unigene41627_All	377	0.01	1.91	7.577428828	0.000122552	Up	4.23E-05
Unigene9813_All	2672	0.01	1.91	7.577428828	1.18E-41	Up	8.24E-43
CL4465.Contig5_All	1884	0.01	1.91	7.577428828	1.05E-28	Up	1.01E-29
CL3830.Contig17_All	1353	0.01	1.9	7.569855608	4.23E-20	Up	5.39E-21
Unigene16128_All	378	0.01	1.9	7.569855608	0.000122827	Up	4.23E-05
CL10681.Contig1_All	1123	0.01	1.9	7.569855608	1.99E-16	Up	2.96E-17
CL15896.Contig21_All	702	0.01	1.9	7.569855608	1.98E-09	Up	4.36E-10
CL635.Contig3_All	1428	0.01	1.9	7.569855608	2.51E-21	Up	3.06E-22
Unigene10783_All	1110	0.59	111.66	7.564181791	0	Up	0
Unigene53871_All	1613	0.01	1.89	7.562242424	4.34E-24	Up	4.79E-25
Unigene15738_All	507	0.01	1.89	7.562242424	2.02E-06	Up	5.70E-07
CL5694.Contig2_All	803	0.01	1.89	7.562242424	3.01E-11	Up	5.88E-12
Unigene35470_All	571	0.01	1.89	7.562242424	1.27E-07	Up	3.23E-08
CL1095.Contig4_All	3628	0.01	1.89	7.562242424	8.23E-57	Up	4.41E-58
Unigene24326_All	361	0.01	1.89	7.562242424	0.000241817	Up	8.67E-05
Unigene46990_All	361	0.01	1.89	7.562242424	0.000241807	Up	8.67E-05
Unigene23436_All	341	0.01	1.89	7.562242424	0.000473863	Up	0.00017762
Unigene3516_All	571	0.01	1.89	7.562242424	1.27E-07	Up	3.23E-08
Unigene24251_All	517	0.01	1.88	7.554588852	1.01E-06	Up	2.78E-07
Unigene26676_All	911	0.04	7.52	7.554588852	2.56E-49	Up	1.55E-50
CL13753.Contig1_All	439	0.01	1.88	7.554588852	1.58E-05	Up	4.91E-06
Unigene46900_All	709	0.01	1.88	7.554588852	9.87E-10	Up	2.13E-10
CL402.Contig4_All	3031	0.01	1.88	7.554588852	6.56E-47	Up	4.15E-48
Unigene27111_All	440	0.01	1.88	7.554588852	1.58E-05	Up	4.91E-06
Unigene50447_All	402	0.01	1.87	7.54689446	6.22E-05	Up	2.06E-05
CL10126.Contig1_All	1118	0.01	1.87	7.54689446	4.02E-16	Up	6.07E-17
CL8348.Contig6_All	3510	0.01	1.87	7.54689446	2.47E-54	Up	1.37E-55
CL7683.Contig4_All	1925	0.01	1.87	7.54689446	1.05E-28	Up	1.01E-29
Unigene27596_All	344	0.01	1.87	7.54689446	0.000474497	Up	0.00017762
Unigene53175_All	1315	0.01	1.87	7.54689446	3.50E-19	Up	4.64E-20
CL1223.Contig19_All	3277	0.04	7.48	7.54689446	5.40E-196	Up	9.34E-198
CL11325.Contig2_All	385	0.01	1.87	7.54689446	0.000122631	Up	4.23E-05
CL2434.Contig10_All	4741	0.01	1.87	7.54689446	7.53E-74	Up	3.19E-75
CL11375.Contig2_All	2505	0.01	1.87	7.54689446	5.96E-38	Up	4.52E-39
CL10545.Contig1_All	4457	0.17	31.73	7.544168965	0	Up	0
CL3578.Contig10_All	2580	0.01	1.86	7.539158811	3.49E-39	Up	2.56E-40
Unigene9011_All	345	0.01	1.86	7.539158811	0.000475115	Up	0.00017762
CL2702.Contig4_All	1103	0.01	1.86	7.539158811	1.64E-15	Up	2.55E-16
CL740.Contig27_All	1157	0.01	1.86	7.539158811	1.99E-16	Up	2.96E-17
CL12574.Contig2_All	2239	0.01	1.86	7.539158811	1.24E-33	Up	1.04E-34
CL1696.Contig19_All	2674	0.01	1.86	7.539158811	9.98E-41	Up	7.09E-42
CL6646.Contig3_All	3697	0.01	1.86	7.539158811	8.23E-57	Up	4.41E-58
Unigene47873_All	520	0.01	1.86	7.539158811	1.01E-06	Up	2.78E-07
CL6482.Contig1_All	403	0.01	1.86	7.539158811	6.20E-05	Up	2.06E-05
Unigene47921_All	403	0.01	1.86	7.539158811	6.20E-05	Up	2.06E-05
Unigene41598_All	325	0.01	1.86	7.539158811	0.000927667	Up	0.00036404
Unigene17342_All	2899	0.02	3.71	7.535275377	5.81E-86	Up	2.17E-87
CL4277.Contig31_All	2670	0.01	1.85	7.531381461	2.03E-40	Up	1.45E-41
CL4015.Contig7_All	984	0.01	1.85	7.531381461	1.11E-13	Up	1.89E-14
CL16070.Contig1_All	523	0.01	1.85	7.531381461	1.01E-06	Up	2.78E-07
Unigene24129_All	499	0.01	1.85	7.531381461	4.01E-06	Up	1.17E-06
CL3216.Contig5_All	2583	0.01	1.85	7.531381461	7.10E-39	Up	5.26E-40
Unigene47487_All	445	0.01	1.85	7.531381461	1.58E-05	Up	4.91E-06
CL13106.Contig1_All	779	0.01	1.85	7.531381461	1.22E-10	Up	2.47E-11
CL1311.Contig3_All	663	0.01	1.85	7.531381461	7.97E-09	Up	1.83E-09
CL2158.Contig1_All	1511	0.54	99.56	7.526463013	0	Up	0
CL716.Contig11_All	1746	0.01	1.84	7.523561956	1.26E-25	Up	1.32E-26
Unigene41936_All	524	0.01	1.84	7.523561956	1.01E-06	Up	2.78E-07
Unigene48819_All	841	0.01	1.84	7.523561956	1.50E-11	Up	2.87E-12
Unigene43888_All	506	0.01	1.84	7.523561956	2.01E-06	Up	5.70E-07
Unigene41196_All	524	0.01	1.84	7.523561956	1.01E-06	Up	2.78E-07
Unigene16765_All	426	0.01	1.84	7.523561956	3.14E-05	Up	1.01E-05
CL480.Contig7_All	2631	0.01	1.84	7.523561956	1.71E-39	Up	1.25E-40
Unigene3380_All	327	0.01	1.84	7.523561956	0.000929479	Up	0.00036404
Unigene50847_All	347	0.01	1.84	7.523561956	0.000928968	Up	0.00036404
CL333.Contig3_All	4984	0.01	1.83	7.515699838	5.09E-76	Up	2.10E-77
CL16223.Contig1_All	388	0.01	1.83	7.515699838	0.000122884	Up	4.23E-05
CL1902.Contig11_All	1237	0.01	1.83	7.515699838	2.41E-17	Up	3.44E-18
Unigene45302_All	369	0.01	1.83	7.515699838	0.000242075	Up	8.67E-05
Unigene43921_All	409	0.01	1.83	7.515699838	6.20E-05	Up	2.06E-05
CL6685.Contig1_All	2553	0.01	1.83	7.515699838	5.96E-38	Up	4.52E-39
Unigene24667_All	2610	0.01	1.83	7.515699838	7.09E-39	Up	5.26E-40
CL4512.Contig1_All	3467	0.02	3.65	7.511752654	2.10E-100	Up	6.82E-102
CL1052.Contig8_All	1720	0.01	1.82	7.50779464	1.05E-24	Up	1.14E-25
Unigene31102_All	530	0.01	1.82	7.50779464	1.01E-06	Up	2.78E-07
Unigene45051_All	350	0.01	1.82	7.50779464	0.000474065	Up	0.00017762
Unigene35382_All	649	0.01	1.82	7.50779464	1.59E-08	Up	3.76E-09
CL5265.Contig4_All	1493	0.01	1.82	7.50779464	2.51E-21	Up	3.06E-22
Unigene38262_All	975	0.08	14.49	7.50084188	1.66E-104	Up	5.23E-106
CL376.Contig13_All	2597	0.01	1.81	7.499845887	2.93E-38	Up	2.21E-39
CL4276.Contig5_All	1350	0.01	1.81	7.499845887	3.51E-19	Up	4.64E-20
CL1201.Contig9_All	1975	0.01	1.81	7.499845887	1.05E-28	Up	1.01E-29
CL6640.Contig2_All	1716	0.01	1.81	7.499845887	1.05E-24	Up	1.14E-25
CL7172.Contig1_All	831	0.01	1.81	7.499845887	3.01E-11	Up	5.88E-12
CL16720.Contig1_All	487	0.01	1.81	7.499845887	7.96E-06	Up	2.40E-06
CL5311.Contig16_All	2613	0.01	1.81	7.499845887	1.44E-38	Up	1.08E-39
Unigene41574_All	653	0.01	1.81	7.499845887	1.59E-08	Up	3.76E-09
Unigene14343_All	1833	0.48	86.76	7.497851837	0	Up	0
CL235.Contig6_All	2640	0.01	1.8	7.491853096	1.44E-38	Up	1.08E-39
CL12801.Contig1_All	1359	0.01	1.8	7.491853096	3.51E-19	Up	4.64E-20
Unigene15173_All	493	0.01	1.8	7.491853096	4.01E-06	Up	1.17E-06
CL6241.Contig22_All	2064	0.01	1.8	7.491853096	6.18E-30	Up	5.74E-31
CL10923.Contig2_All	1281	0.01	1.8	7.491853096	5.89E-18	Up	8.19E-19
Unigene50492_All	755	0.01	1.8	7.491853096	4.92E-10	Up	1.04E-10
Unigene44823_All	454	0.01	1.8	7.491853096	1.58E-05	Up	4.91E-06
Unigene47116_All	373	0.01	1.8	7.491853096	0.00024176	Up	8.67E-05
Unigene53053_All	352	0.01	1.8	7.491853096	0.000473783	Up	0.00017762
CL9642.Contig2_All	2768	0.01	1.8	7.491853096	9.98E-41	Up	7.09E-42
CL11964.Contig1_All	706	1.13	203.22	7.49057581	0	Up	0
Unigene3530_All	476	0.01	1.79	7.483815777	7.98E-06	Up	2.40E-06
Unigene49515_All	595	0.01	1.79	7.483815777	2.54E-07	Up	6.63E-08
CL10796.Contig1_All	3868	0.01	1.79	7.483815777	1.97E-57	Up	1.05E-58
CL2435.Contig1_All	1362	0.01	1.79	7.483815777	7.10E-19	Up	9.51E-20
CL6001.Contig2_All	1183	0.01	1.79	7.483815777	1.99E-16	Up	2.96E-17
Unigene46972_All	374	0.01	1.79	7.483815777	0.00024207	Up	8.67E-05
Unigene5847_All	374	0.01	1.79	7.483815777	0.000242037	Up	8.67E-05
CL2607.Contig3_All	2881	0.01	1.79	7.483815777	2.85E-42	Up	1.96E-43
Unigene40912_All	3057	0.01	1.79	7.483815777	9.61E-45	Up	6.30E-46
CL8529.Contig1_All	932	0.01	1.79	7.483815777	1.83E-12	Up	3.34E-13
CL2938.Contig2_All	577	0.01	1.79	7.483815777	2.54E-07	Up	6.63E-08
CL14222.Contig4_All	1201	0.01	1.79	7.483815777	1.99E-16	Up	2.96E-17
Unigene51388_All	580	0.01	1.78	7.475733431	2.54E-07	Up	6.63E-08
CL3400.Contig31_All	3135	0.01	1.78	7.475733431	1.13E-45	Up	7.31E-47
CL8969.Contig3_All	2575	0.01	1.78	7.475733431	2.47E-37	Up	1.90E-38
CL16477.Contig1_All	498	0.01	1.78	7.475733431	7.96E-06	Up	2.40E-06
CL4084.Contig5_All	1447	0.01	1.78	7.475733431	4.23E-20	Up	5.39E-21
Unigene12465_All	479	0.01	1.78	7.475733431	7.96E-06	Up	2.40E-06
CL5882.Contig1_All	880	0.01	1.78	7.475733431	1.50E-11	Up	2.87E-12
CL1395.Contig17_All	1359	0.07	12.43	7.472255659	3.78E-128	Up	9.72E-130
CL5540.Contig2_All	2046	0.02	3.55	7.471675214	1.10E-56	Up	5.88E-58
Unigene47639_All	542	0.01	1.77	7.46760555	1.01E-06	Up	2.78E-07
Unigene46670_All	378	0.01	1.77	7.46760555	0.000242452	Up	8.67E-05
CL4563.Contig1_All	733	0.01	1.77	7.46760555	1.99E-09	Up	4.36E-10
CL4518.Contig1_All	2193	0.01	1.77	7.46760555	3.61E-31	Up	3.25E-32
CL8969.Contig15_All	2341	0.01	1.77	7.46760555	2.52E-33	Up	2.14E-34
CL307.Contig5_All	2149	0.01	1.77	7.46760555	1.49E-30	Up	1.37E-31
CL7231.Contig7_All	1721	0.01	1.77	7.46760555	4.34E-24	Up	4.79E-25
CL16708.Contig10_All	3635	0.01	1.77	7.46760555	4.27E-53	Up	2.42E-54
CL3531.Contig4_All	867	0.01	1.77	7.46760555	3.01E-11	Up	5.88E-12
CL16776.Contig1_All	3911	0.03	5.28	7.459431619	2.03E-165	Up	4.09E-167
CL11627.Contig2_All	1249	0.01	1.76	7.459431619	4.87E-17	Up	7.05E-18
CL2209.Contig8_All	2526	0.01	1.76	7.459431619	4.23E-36	Up	3.35E-37
Unigene2916_All	545	0.01	1.76	7.459431619	1.01E-06	Up	2.78E-07
CL1578.Contig1_All	1453	0.01	1.76	7.459431619	4.23E-20	Up	5.39E-21
Unigene48820_All	606	0.01	1.76	7.459431619	1.27E-07	Up	3.23E-08
CL4951.Contig13_All	2338	0.01	1.76	7.459431619	2.52E-33	Up	2.14E-34
CL6116.Contig1_All	1138	0.01	1.76	7.459431619	3.31E-15	Up	5.23E-16
Unigene16709_All	544	0.01	1.76	7.459431619	1.01E-06	Up	2.78E-07
CL391.Contig3_All	810	0.01	1.76	7.459431619	1.22E-10	Up	2.47E-11
CL3423.Contig14_All	1441	0.01	1.75	7.451211112	8.57E-20	Up	1.10E-20
CL12235.Contig20_All	2118	0.01	1.75	7.451211112	6.18E-30	Up	5.74E-31
Unigene42552_All	981	0.01	1.75	7.451211112	4.51E-13	Up	7.94E-14
CL4296.Contig9_All	2633	0.01	1.75	7.451211112	1.21E-37	Up	9.27E-39
Unigene47763_All	525	0.01	1.75	7.451211112	2.01E-06	Up	5.70E-07
CL3922.Contig3_All	712	0.01	1.75	7.451211112	3.97E-09	Up	8.94E-10
CL1333.Contig9_All	2580	0.01	1.75	7.451211112	1.02E-36	Up	7.98E-38
Unigene56691_All	1419	0.01	1.75	7.451211112	1.73E-19	Up	2.26E-20
Unigene13499_All	2764	0.01	1.75	7.451211112	1.71E-39	Up	1.25E-40
Unigene28187_All	6753	0.07	12.25	7.451211112	0	Up	0
CL1705.Contig2_All	2024	0.01	1.74	7.442943496	4.36E-28	Up	4.25E-29
CL16630.Contig1_All	545	0.01	1.74	7.442943496	2.02E-06	Up	5.70E-07
CL5408.Contig2_All	1859	0.01	1.74	7.442943496	1.26E-25	Up	1.32E-26
CL13980.Contig1_All	838	0.01	1.74	7.442943496	6.06E-11	Up	1.21E-11
CL14515.Contig7_All	804	0.01	1.74	7.442943496	2.45E-10	Up	5.07E-11
CL2913.Contig5_All	3777	0.01	1.74	7.442943496	2.47E-54	Up	1.37E-55
Unigene47077_All	1851	0.01	1.74	7.442943496	1.26E-25	Up	1.32E-26
Unigene51080_All	570	0.01	1.74	7.442943496	5.07E-07	Up	1.36E-07
Unigene31717_All	612	0.01	1.74	7.442943496	1.27E-07	Up	3.23E-08
Unigene47884_All	550	0.01	1.74	7.442943496	1.01E-06	Up	2.78E-07
CL3269.Contig1_All	722	0.01	1.74	7.442943496	3.98E-09	Up	8.94E-10
CL1024.Contig10_All	2365	0.01	1.74	7.442943496	2.52E-33	Up	2.14E-34
CL3084.Contig1_All	1715	0.01	1.74	7.442943496	8.80E-24	Up	9.81E-25
CL7371.Contig1_All	1422	0.55	95.58	7.441133339	0	Up	0
CL7729.Contig6_All	1098	0.1	17.36	7.439623138	4.81E-142	Up	1.12E-143
Unigene26257_All	640	0.07	12.13	7.437008913	1.08E-52	Up	6.17E-54
Unigene9057_All	384	0.01	1.73	7.434628228	0.000242541	Up	8.67E-05
CL12169.Contig1_All	734	0.01	1.73	7.434628228	3.98E-09	Up	8.94E-10
Unigene43227_All	446	0.01	1.73	7.434628228	3.14E-05	Up	1.01E-05
Unigene50538_All	426	0.01	1.73	7.434628228	6.21E-05	Up	2.06E-05
CL14243.Contig1_All	698	0.01	1.73	7.434628228	7.97E-09	Up	1.83E-09
CL7665.Contig2_All	383	0.01	1.73	7.434628228	0.000242042	Up	8.67E-05
CL375.Contig26_All	3043	0.01	1.73	7.434628228	3.37E-43	Up	2.28E-44
Unigene20537_All	467	0.01	1.73	7.434628228	1.58E-05	Up	4.91E-06
Unigene26843_All	362	0.01	1.73	7.434628228	0.000473986	Up	0.00017762
Unigene18385_All	753	0.01	1.73	7.434628228	1.98E-09	Up	4.36E-10
CL4215.Contig5_All	2094	0.01	1.73	7.434628228	5.18E-29	Up	4.94E-30
CL13101.Contig3_All	1230	0.25	43.2	7.432959407	0	Up	0
CL122.Contig4_All	4586	0.01	1.72	7.426264755	1.75E-65	Up	8.28E-67
CL6606.Contig7_All	5402	0.01	1.72	7.426264755	1.43E-77	Up	5.80E-79
CL16593.Contig9_All	2733	0.01	1.72	7.426264755	2.93E-38	Up	2.21E-39
CL1771.Contig7_All	939	0.01	1.72	7.426264755	3.69E-12	Up	6.84E-13
Unigene57525_All	366	0.01	1.72	7.426264755	0.000474929	Up	0.00017762
CL9500.Contig5_All	1601	0.01	1.72	7.426264755	1.24E-21	Up	1.49E-22
Unigene13301_All	3043	0.01	1.72	7.426264755	6.86E-43	Up	4.67E-44
CL1622.Contig5_All	3848	0.01	1.72	7.426264755	5.93E-55	Up	3.27E-56
CL14025.Contig5_All	538	0.01	1.72	7.426264755	2.01E-06	Up	5.70E-07
Unigene39536_All	448	0.01	1.72	7.426264755	3.13E-05	Up	1.01E-05
CL3623.Contig6_All	2102	0.01	1.72	7.426264755	5.18E-29	Up	4.94E-30
Unigene41721_All	618	0.01	1.72	7.426264755	1.27E-07	Up	3.23E-08
CL6709.Contig7_All	2024	0.01	1.72	7.426264755	4.35E-28	Up	4.25E-29
Unigene2487_All	905	0.13	22.35	7.425619398	2.24E-145	Up	5.11E-147
Unigene34546_All	409	0.01	1.71	7.417852515	0.000122713	Up	4.23E-05
CL1908.Contig7_All	2540	0.01	1.71	7.417852515	3.57E-35	Up	2.89E-36
Unigene38420_All	451	0.01	1.71	7.417852515	3.14E-05	Up	1.01E-05
CL15857.Contig18_All	2059	0.01	1.71	7.417852515	2.14E-28	Up	2.07E-29
Unigene40004_All	747	0.01	1.71	7.417852515	1.99E-09	Up	4.36E-10
CL828.Contig8_All	2413	0.01	1.71	7.417852515	1.24E-33	Up	1.04E-34
Unigene45944_All	2104	0.01	1.71	7.417852515	5.18E-29	Up	4.94E-30
CL263.Contig12_All	1171	0.01	1.71	7.417852515	3.31E-15	Up	5.23E-16
CL2.Contig8_All	1605	0.08	13.63	7.412569847	1.40E-167	Up	2.80E-169
Unigene25795_All	1328	0.11	18.74	7.412473619	1.14E-186	Up	2.05E-188
Unigene16837_All	432	0.01	1.7	7.409390936	6.21E-05	Up	2.06E-05
Unigene31204_All	452	0.01	1.7	7.409390936	3.14E-05	Up	1.01E-05
CL7022.Contig3_All	2386	0.01	1.7	7.409390936	1.04E-32	Up	8.99E-34
Unigene35099_All	432	0.01	1.7	7.409390936	6.21E-05	Up	2.06E-05
CL254.Contig6_All	1472	0.01	1.7	7.409390936	1.73E-19	Up	2.26E-20
CL1881.Contig7_All	1306	0.01	1.7	7.409390936	2.41E-17	Up	3.44E-18
Unigene41141_All	3700	0.01	1.7	7.409390936	7.39E-52	Up	4.28E-53
CL1036.Contig3_All	535	0.01	1.7	7.409390936	4.00E-06	Up	1.17E-06
CL13389.Contig1_All	731	0.01	1.7	7.409390936	3.97E-09	Up	8.94E-10
CL3845.Contig11_All	2106	0.01	1.7	7.409390936	1.05E-28	Up	1.01E-29
Unigene18099_All	848	0.75	126.86	7.402130936	0	Up	0
CL1905.Contig19_All	2924	0.01	1.69	7.400879436	2.03E-40	Up	1.45E-41
Unigene44506_All	518	0.01	1.69	7.400879436	4.01E-06	Up	1.17E-06
CL8598.Contig4_All	359	0.01	1.69	7.400879436	0.000930603	Up	0.00036404
CL7935.Contig8_All	2475	0.01	1.68	7.392317423	1.24E-33	Up	1.04E-34
CL1026.Contig7_All	1818	0.01	1.68	7.392317423	2.14E-24	Up	2.34E-25
CL920.Contig2_All	457	0.01	1.68	7.392317423	3.14E-05	Up	1.01E-05
Unigene30807_All	392	0.01	1.68	7.392317423	0.000242461	Up	8.67E-05
Unigene12184_All	348	0.01	1.68	7.392317423	0.00093057	Up	0.00036404
Unigene47568_All	587	0.01	1.68	7.392317423	5.07E-07	Up	1.36E-07
CL16807.Contig3_All	1361	0.01	1.68	7.392317423	1.19E-17	Up	1.68E-18
CL117.Contig6_All	3318	0.01	1.68	7.392317423	1.13E-45	Up	7.31E-47
CL4482.Contig4_All	1622	0.01	1.68	7.392317423	1.24E-21	Up	1.49E-22
CL15473.Contig2_All	435	0.01	1.68	7.392317423	6.20E-05	Up	2.06E-05
CL10822.Contig3_All	489	0.01	1.68	7.392317423	1.58E-05	Up	4.91E-06
CL8366.Contig8_All	2767	0.01	1.68	7.392317423	5.96E-38	Up	4.52E-39
CL4462.Contig3_All	1092	0.01	1.68	7.392317423	5.50E-14	Up	9.22E-15
Unigene3147_All	391	0.01	1.68	7.392317423	0.000241634	Up	8.67E-05
Unigene22054_All	757	0.75	125.87	7.390828159	0	Up	0
CL931.Contig3_All	2094	0.43	71.93	7.386113134	0	Up	0
Unigene52194_All	1276	0.01	1.67	7.383704292	1.99E-16	Up	2.96E-17
CL8234.Contig3_All	2717	0.01	1.67	7.383704292	5.02E-37	Up	3.90E-38
CL7157.Contig4_All	1513	0.01	1.67	7.383704292	8.57E-20	Up	1.10E-20
CL13802.Contig1_All	805	0.01	1.67	7.383704292	4.92E-10	Up	1.04E-10
CL2000.Contig5_All	2196	0.01	1.67	7.383704292	1.26E-29	Up	1.18E-30
CL12620.Contig17_All	5423	0.01	1.67	7.383704292	1.04E-75	Up	4.30E-77
Unigene41382_All	978	0.01	1.67	7.383704292	1.83E-12	Up	3.34E-13
CL2011.Contig11_All	5372	0.01	1.67	7.383704292	4.32E-75	Up	1.81E-76
Unigene43512_All	372	0.01	1.67	7.383704292	0.000474188	Up	0.00017762
CL2979.Contig7_All	2037	0.01	1.67	7.383704292	1.80E-27	Up	1.79E-28
Unigene54289_All	350	0.01	1.67	7.383704292	0.000929066	Up	0.00036404
CL6588.Contig5_All	2744	0.01	1.67	7.383704292	2.47E-37	Up	1.90E-38
CL5772.Contig11_All	3352	0.01	1.67	7.383704292	2.73E-46	Up	1.74E-47
CL12083.Contig2_All	708	0.01	1.67	7.383704292	1.59E-08	Up	3.76E-09
CL6145.Contig1_All	787	0.01	1.67	7.383704292	9.87E-10	Up	2.13E-10
Unigene39168_All	873	0.01	1.66	7.375039431	6.06E-11	Up	1.21E-11
CL17029.Contig6_All	1102	0.01	1.66	7.375039431	5.50E-14	Up	9.22E-15
CL3309.Contig1_All	2458	0.01	1.66	7.375039431	5.11E-33	Up	4.39E-34
CL15929.Contig1_All	373	0.01	1.66	7.375039431	0.000474744	Up	0.00017762
Unigene50381_All	351	0.01	1.66	7.375039431	0.000930024	Up	0.00036404
Unigene46075_All	460	0.01	1.66	7.375039431	3.14E-05	Up	1.01E-05
CL365.Contig3_All	612	0.01	1.66	7.375039431	2.54E-07	Up	6.63E-08
Unigene35189_All	395	0.01	1.66	7.375039431	0.000242033	Up	8.67E-05
Unigene35008_All	351	0.01	1.66	7.375039431	0.000928358	Up	0.00036404
Unigene48943_All	396	0.01	1.66	7.375039431	0.000241756	Up	8.67E-05
CL16787.Contig1_All	1789	0.15	24.84	7.371558863	0	Up	0
CL5917.Contig3_All	5505	0.02	3.31	7.370687407	2.67E-146	Up	6.05E-148
CL783.Contig1_All	2856	0.01	1.65	7.366322214	1.44E-38	Up	1.08E-39
Unigene26997_All	397	0.01	1.65	7.366322214	0.000242527	Up	8.67E-05
CL5637.Contig1_All	1288	0.01	1.65	7.366322214	1.99E-16	Up	2.96E-17
CL6108.Contig6_All	2323	0.01	1.65	7.366322214	7.36E-31	Up	6.66E-32
CL1532.Contig5_All	2580	0.01	1.65	7.366322214	1.47E-34	Up	1.21E-35
CL7520.Contig4_All	1718	0.01	1.65	7.366322214	1.49E-22	Up	1.73E-23
Unigene40700_All	610	0.01	1.65	7.366322214	5.07E-07	Up	1.36E-07
Unigene15303_All	1170	0.01	1.65	7.366322214	6.68E-15	Up	1.07E-15
CL16788.Contig20_All	1650	0.01	1.64	7.357552005	2.51E-21	Up	3.06E-22
CL17019.Contig21_All	1370	0.01	1.64	7.357552005	2.41E-17	Up	3.44E-18
Unigene8792_All	354	0.01	1.64	7.357552005	0.000931265	Up	0.00036404
CL10456.Contig1_All	3115	0.01	1.64	7.357552005	5.81E-42	Up	4.02E-43
CL5354.Contig2_All	3283	0.01	1.64	7.357552005	1.96E-44	Up	1.29E-45
Unigene39852_All	354	0.01	1.64	7.357552005	0.000930504	Up	0.00036404
CL8455.Contig4_All	1199	0.01	1.64	7.357552005	3.31E-15	Up	5.23E-16
Unigene52786_All	531	0.01	1.64	7.357552005	4.01E-06	Up	1.17E-06
Unigene50444_All	399	0.01	1.64	7.357552005	0.000241943	Up	8.67E-05
CL2287.Contig5_All	2846	0.01	1.64	7.357552005	2.93E-38	Up	2.21E-39
CL11100.Contig2_All	442	0.01	1.64	7.357552005	6.20E-05	Up	2.06E-05
Unigene41544_All	596	0.01	1.64	7.357552005	5.07E-07	Up	1.36E-07
CL12025.Contig2_All	516	0.01	1.64	7.357552005	7.96E-06	Up	2.40E-06
Unigene54511_All	414	0.01	1.63	7.348728154	0.000242636	Up	8.67E-05
CL3151.Contig2_All	2544	0.01	1.63	7.348728154	1.24E-33	Up	1.04E-34
Unigene39077_All	600	0.01	1.63	7.348728154	5.07E-07	Up	1.36E-07
Unigene4253_All	3030	0.01	1.63	7.348728154	2.03E-40	Up	1.45E-41
CL9823.Contig2_All	1280	0.01	1.63	7.348728154	4.02E-16	Up	6.07E-17
Unigene44805_All	468	0.01	1.63	7.348728154	3.14E-05	Up	1.01E-05
Unigene40465_All	1189	0.01	1.63	7.348728154	6.68E-15	Up	1.07E-15
Unigene3580_All	468	0.01	1.63	7.348728154	3.14E-05	Up	1.01E-05
Unigene40843_All	624	0.01	1.63	7.348728154	2.54E-07	Up	6.63E-08
Unigene5421_All	2507	0.01	1.63	7.348728154	2.52E-33	Up	2.14E-34
CL1459.Contig3_All	1244	0.01	1.63	7.348728154	8.12E-16	Up	1.24E-16
CL13315.Contig2_All	682	0.01	1.63	7.348728154	6.35E-08	Up	1.58E-08
Unigene267_All	2068	0.01	1.63	7.348728154	3.65E-27	Up	3.66E-28
CL1390.Contig13_All	3939	0.03	4.86	7.339850003	1.03E-154	Up	2.20E-156
Unigene41486_All	425	0.01	1.62	7.339850003	0.000122879	Up	4.23E-05
Unigene47439_All	424	0.01	1.62	7.339850003	0.000122822	Up	4.23E-05
CL707.Contig7_All	4580	0.01	1.62	7.339850003	9.15E-62	Up	4.55E-63
Unigene30097_All	1163	0.01	1.62	7.339850003	1.35E-14	Up	2.20E-15
Unigene49375_All	357	0.01	1.62	7.339850003	0.00092976	Up	0.00036404
CL3987.Contig4_All	2333	0.01	1.62	7.339850003	1.49E-30	Up	1.37E-31
CL1090.Contig2_All	1108	0.01	1.62	7.339850003	1.11E-13	Up	1.89E-14
Unigene59962_All	777	0.01	1.62	7.339850003	3.97E-09	Up	8.94E-10
Unigene8662_All	424	0.01	1.62	7.339850003	0.000122592	Up	4.23E-05
Unigene46815_All	448	0.01	1.62	7.339850003	6.20E-05	Up	2.06E-05
CL13136.Contig1_All	950	0.01	1.62	7.339850003	1.50E-11	Up	2.87E-12
Unigene58089_All	465	0.01	1.62	7.339850003	6.20E-05	Up	2.06E-05
Unigene10962_All	1186	0.52	83.92	7.334359244	0	Up	0
CL904.Contig14_All	1710	0.01	1.61	7.330916878	1.24E-21	Up	1.49E-22
CL5955.Contig4_All	1875	0.01	1.61	7.330916878	4.34E-24	Up	4.79E-25
Unigene28121_All	1315	0.01	1.61	7.330916878	1.99E-16	Up	2.96E-17
CL9882.Contig1_All	494	0.01	1.61	7.330916878	1.58E-05	Up	4.91E-06
CL10454.Contig2_All	3098	0.01	1.61	7.330916878	9.99E-41	Up	7.09E-42
CL1007.Contig9_All	1870	0.01	1.61	7.330916878	4.34E-24	Up	4.79E-25
CL1595.Contig2_All	359	0.01	1.61	7.330916878	0.000930437	Up	0.00036404
CL16836.Contig9_All	3383	0.01	1.61	7.330916878	9.61E-45	Up	6.30E-46
Unigene38793_All	539	0.01	1.61	7.330916878	4.00E-06	Up	1.17E-06
CL2202.Contig6_All	2913	0.01	1.61	7.330916878	2.93E-38	Up	2.21E-39
CL6236.Contig2_All	382	0.01	1.61	7.330916878	0.000474091	Up	0.00017762
CL16685.Contig1_All	1207	0.01	1.61	7.330916878	6.68E-15	Up	1.07E-15
Unigene42263_All	472	0.01	1.61	7.330916878	3.13E-05	Up	1.01E-05
CL2511.Contig6_All	4087	0.01	1.61	7.330916878	1.21E-54	Up	6.70E-56
CL16767.Contig3_All	2729	0.01	1.6	7.321928095	1.75E-35	Up	1.41E-36
CL3364.Contig9_All	457	0.01	1.6	7.321928095	6.21E-05	Up	2.06E-05
Unigene20429_All	428	0.01	1.6	7.321928095	0.000122825	Up	4.23E-05
Unigene18361_All	611	0.01	1.6	7.321928095	5.08E-07	Up	1.36E-07
Unigene41643_All	496	0.01	1.6	7.321928095	1.58E-05	Up	4.91E-06
CL1640.Contig7_All	1522	0.01	1.6	7.321928095	3.50E-19	Up	4.64E-20
CL4296.Contig4_All	2447	0.01	1.6	7.321928095	8.74E-32	Up	7.74E-33
Unigene41656_All	497	0.01	1.6	7.321928095	1.58E-05	Up	4.91E-06
Unigene46041_All	360	0.01	1.6	7.321928095	0.000929611	Up	0.00036404
CL12905.Contig1_All	767	0.01	1.6	7.321928095	3.98E-09	Up	8.94E-10
CL5831.Contig3_All	2380	0.01	1.6	7.321928095	7.35E-31	Up	6.66E-32
Unigene42639_All	496	0.01	1.6	7.321928095	1.58E-05	Up	4.91E-06
Unigene61576_All	930	0.01	1.6	7.321928095	3.01E-11	Up	5.88E-12
CL1450.Contig12_All	1907	0.01	1.6	7.321928095	2.14E-24	Up	2.34E-25
CL4352.Contig1_All	1329	0.01	1.6	7.321928095	1.99E-16	Up	2.96E-17
Unigene35370_All	1011	0.01	1.6	7.321928095	3.68E-12	Up	6.84E-13
CL2416.Contig24_All	2609	0.01	1.6	7.321928095	6.10E-34	Up	5.09E-35
Unigene34610_All	430	0.01	1.59	7.312882955	0.000122906	Up	4.23E-05
CL9926.Contig2_All	476	0.01	1.59	7.312882955	3.14E-05	Up	1.01E-05
CL3948.Contig13_All	4191	0.01	1.59	7.312882955	2.91E-55	Up	1.60E-56
Unigene12960_All	407	0.01	1.59	7.312882955	0.000242456	Up	8.67E-05
Unigene55064_All	1065	0.01	1.59	7.312882955	9.09E-13	Up	1.63E-13
Unigene35267_All	384	0.01	1.59	7.312882955	0.000474911	Up	0.00017762
CL4687.Contig8_All	938	0.01	1.59	7.312882955	3.01E-11	Up	5.88E-12
Unigene44868_All	384	0.01	1.59	7.312882955	0.000474708	Up	0.00017762
Unigene48198_All	431	0.01	1.59	7.312882955	0.000122661	Up	4.23E-05
CL5353.Contig5_All	2248	0.01	1.59	7.312882955	1.05E-28	Up	1.01E-29
CL15069.Contig1_All	874	0.01	1.59	7.312882955	2.45E-10	Up	5.07E-11
Unigene39164_All	613	0.01	1.59	7.312882955	5.07E-07	Up	1.36E-07
CL511.Contig2_All	3562	0.01	1.59	7.312882955	1.34E-46	Up	8.50E-48
Unigene30004_All	771	0.01	1.59	7.312882955	3.97E-09	Up	8.94E-10
Unigene51262_All	387	0.01	1.58	7.303780748	0.000475486	Up	0.00017762
Unigene4397_All	955	0.01	1.58	7.303780748	3.01E-11	Up	5.88E-12
Unigene3784_All	410	0.01	1.58	7.303780748	0.000242287	Up	8.67E-05
CL10307.Contig2_All	886	0.01	1.58	7.303780748	2.45E-10	Up	5.07E-11
Unigene20289_All	479	0.01	1.58	7.303780748	3.14E-05	Up	1.01E-05
CL3921.Contig10_All	4488	0.01	1.58	7.303780748	5.60E-59	Up	2.90E-60
Unigene51925_All	363	0.01	1.58	7.303780748	0.000928325	Up	0.00036404
CL13359.Contig1_All	1475	0.36	56.88	7.303780748	0	Up	0
Unigene35379_All	455	0.01	1.58	7.303780748	6.20E-05	Up	2.06E-05
CL663.Contig5_All	1387	0.01	1.58	7.303780748	4.87E-17	Up	7.05E-18
CL8970.Contig4_All	2190	0.01	1.57	7.294620749	8.85E-28	Up	8.71E-29
CL7172.Contig2_All	550	0.01	1.57	7.294620749	4.01E-06	Up	1.17E-06
CL5621.Contig2_All	2766	0.08	12.56	7.294620749	5.50E-273	Up	6.99E-275
Unigene56887_All	559	0.01	1.57	7.294620749	4.01E-06	Up	1.17E-06
CL2893.Contig4_All	1681	0.01	1.57	7.294620749	5.09E-21	Up	6.26E-22
Unigene82149_All	1481	0.01	1.57	7.294620749	2.91E-18	Up	4.00E-19
Unigene54098_All	1197	0.01	1.57	7.294620749	1.35E-14	Up	2.20E-15
Unigene44860_All	689	0.01	1.57	7.294620749	6.36E-08	Up	1.58E-08
Unigene16347_All	481	0.01	1.57	7.294620749	3.13E-05	Up	1.01E-05
Unigene13040_All	4581	0.01	1.57	7.294620749	6.62E-60	Up	3.37E-61
Unigene1724_All	818	0.98	153.31	7.289454339	0	Up	0
CL10662.Contig4_All	1331	2.98	465.16	7.286270901	0	Up	0
Unigene54031_All	441	0.01	1.56	7.285402219	0.000122877	Up	4.23E-05
CL14002.Contig1_All	1980	0.01	1.56	7.285402219	1.05E-24	Up	1.14E-25
CL13781.Contig2_All	722	0.01	1.56	7.285402219	3.18E-08	Up	7.70E-09
Unigene30920_All	414	0.01	1.56	7.285402219	0.000242343	Up	8.67E-05
Unigene45194_All	599	0.01	1.56	7.285402219	1.01E-06	Up	2.78E-07
CL986.Contig8_All	1988	0.01	1.56	7.285402219	5.19E-25	Up	5.56E-26
Unigene3345_All	1055	0.01	1.56	7.285402219	1.83E-12	Up	3.34E-13
Unigene51614_All	647	0.01	1.56	7.285402219	2.54E-07	Up	6.63E-08
CL2746.Contig4_All	1274	0.01	1.56	7.285402219	3.31E-15	Up	5.23E-16
CL15890.Contig5_All	3594	0.01	1.56	7.285402219	2.73E-46	Up	1.74E-47
CL16975.Contig23_All	4654	0.01	1.56	7.285402219	3.24E-60	Up	1.65E-61
CL15260.Contig1_All	459	0.01	1.56	7.285402219	6.20E-05	Up	2.06E-05
Unigene21058_All	3006	0.01	1.56	7.285402219	1.44E-38	Up	1.08E-39
Unigene50402_All	366	0.01	1.56	7.285402219	0.000928473	Up	0.00036404
CL8390.Contig1_All	1047	0.01	1.56	7.285402219	1.83E-12	Up	3.34E-13
CL1892.Contig12_All	8119	0.11	17.11	7.281192426	0	Up	0
Unigene20498_All	1522	0.01	1.55	7.276124405	1.44E-18	Up	1.95E-19
Unigene3717_All	369	0.01	1.55	7.276124405	0.000930934	Up	0.00036404
CL14842.Contig7_All	1581	0.01	1.55	7.276124405	3.51E-19	Up	4.64E-20
Unigene36448_All	1275	0.01	1.55	7.276124405	3.31E-15	Up	5.23E-16
CL1346.Contig6_All	1761	0.01	1.55	7.276124405	1.24E-21	Up	1.49E-22
CL5025.Contig5_All	683	0.01	1.55	7.276124405	1.27E-07	Up	3.23E-08
CL735.Contig1_All	649	0.01	1.55	7.276124405	2.54E-07	Up	6.63E-08
CL1645.Contig5_All	996	0.01	1.55	7.276124405	1.50E-11	Up	2.87E-12
CL3479.Contig8_All	3038	0.01	1.55	7.276124405	1.44E-38	Up	1.08E-39
CL529.Contig7_All	3321	0.01	1.55	7.276124405	2.85E-42	Up	1.96E-43
CL347.Contig9_All	1822	0.01	1.55	7.276124405	1.49E-22	Up	1.73E-23
CL12506.Contig1_All	1284	0.01	1.55	7.276124405	1.64E-15	Up	2.55E-16
Unigene17870_All	1334	18.53	2869.55	7.274817821	0	Up	0
CL1483.Contig1_All	1364	1.34	207.24	7.272925678	0	Up	0
CL4598.Contig7_All	2164	0.01	1.54	7.266786541	7.42E-27	Up	7.50E-28
CL826.Contig5_All	3270	0.01	1.54	7.266786541	2.41E-41	Up	1.69E-42
CL766.Contig5_All	1372	0.01	1.54	7.266786541	1.99E-16	Up	2.96E-17
CL9679.Contig12_All	1924	0.01	1.54	7.266786541	8.80E-24	Up	9.81E-25
CL2948.Contig2_All	2141	0.01	1.54	7.266786541	1.51E-26	Up	1.54E-27
Unigene27937_All	651	0.01	1.54	7.266786541	2.54E-07	Up	6.63E-08
CL15917.Contig5_All	393	0.01	1.54	7.266786541	0.000473915	Up	0.00017762
Unigene40482_All	489	0.01	1.54	7.266786541	3.13E-05	Up	1.01E-05
CL16671.Contig9_All	1867	0.01	1.54	7.266786541	7.35E-23	Up	8.45E-24
Unigene20344_All	511	0.01	1.54	7.266786541	1.58E-05	Up	4.91E-06
Unigene29840_All	988	0.28	43.11	7.266451925	0	Up	0
Unigene33078_All	1798	0.78	119.81	7.263058489	0	Up	0
Unigene33066_All	2659	1.33	203.66	7.258592599	0	Up	0
CL6944.Contig4_All	2875	0.01	1.53	7.257387843	8.61E-36	Up	6.87E-37
CL6682.Contig10_All	3218	0.01	1.53	7.257387843	2.03E-40	Up	1.45E-41
CL7434.Contig2_All	3974	0.01	1.53	7.257387843	2.59E-50	Up	1.55E-51
CL13197.Contig1_All	396	0.01	1.53	7.257387843	0.000474867	Up	0.00017762
CL1333.Contig7_All	2608	0.01	1.53	7.257387843	2.11E-32	Up	1.84E-33
Unigene20259_All	371	0.01	1.53	7.257387843	0.000930388	Up	0.00036404
CL13122.Contig1_All	704	0.01	1.53	7.257387843	1.27E-07	Up	3.23E-08
Unigene26861_All	372	0.01	1.53	7.257387843	0.000930107	Up	0.00036404
CL3573.Contig8_All	1182	0.01	1.53	7.257387843	5.50E-14	Up	9.22E-15
Unigene15916_All	1106	0.01	1.53	7.257387843	4.51E-13	Up	7.94E-14
CL15175.Contig2_All	797	0.01	1.53	7.257387843	3.98E-09	Up	8.94E-10
Unigene53060_All	561	0.01	1.53	7.257387843	4.01E-06	Up	1.17E-06
CL1848.Contig1_All	1930	0.01	1.53	7.257387843	1.79E-23	Up	2.01E-24
CL3998.Contig7_All	3028	0.01	1.53	7.257387843	5.96E-38	Up	4.52E-39
Unigene14774_All	1223	0.01	1.53	7.257387843	1.35E-14	Up	2.20E-15
CL4465.Contig2_All	2699	0.01	1.53	7.257387843	1.24E-33	Up	1.04E-34
Unigene466_All	2761	0.01	1.53	7.257387843	1.47E-34	Up	1.21E-35
CL7851.Contig1_All	422	0.01	1.52	7.247927513	0.000242551	Up	8.67E-05
Unigene3361_All	470	0.01	1.52	7.247927513	6.21E-05	Up	2.06E-05
CL2186.Contig24_All	1668	0.01	1.52	7.247927513	4.23E-20	Up	5.39E-21
Unigene51603_All	421	0.01	1.52	7.247927513	0.000242357	Up	8.67E-05
CL480.Contig25_All	4884	0.01	1.52	7.247927513	9.15E-62	Up	4.55E-63
Unigene28120_All	2068	0.03	4.56	7.247927513	6.32E-74	Up	2.67E-75
Unigene44305_All	563	0.01	1.52	7.247927513	4.01E-06	Up	1.17E-06
Unigene16620_All	445	0.01	1.52	7.247927513	0.000122681	Up	4.23E-05
Unigene3617_All	518	0.01	1.52	7.247927513	1.58E-05	Up	4.91E-06
Unigene30701_All	397	0.01	1.52	7.247927513	0.000474232	Up	0.00017762
Unigene41714_All	422	0.01	1.52	7.247927513	0.000241981	Up	8.67E-05
CL480.Contig18_All	4884	0.01	1.52	7.247927513	9.15E-62	Up	4.55E-63
Unigene41114_All	470	0.01	1.52	7.247927513	6.20E-05	Up	2.06E-05
CL7935.Contig11_All	2454	0.01	1.52	7.247927513	3.04E-30	Up	2.80E-31
Unigene20472_All	496	0.01	1.51	7.238404739	3.14E-05	Up	1.01E-05
Unigene8340_All	543	0.01	1.51	7.238404739	7.97E-06	Up	2.40E-06
CL4083.Contig11_All	2161	0.01	1.51	7.238404739	3.06E-26	Up	3.15E-27
Unigene16410_All	399	0.01	1.51	7.238404739	0.000475256	Up	0.00017762
CL9679.Contig15_All	1947	0.01	1.51	7.238404739	1.79E-23	Up	2.01E-24
Unigene42667_All	448	0.01	1.51	7.238404739	0.00012276	Up	4.23E-05
Unigene3458_All	567	0.01	1.51	7.238404739	4.01E-06	Up	1.17E-06
CL3470.Contig5_All	1301	0.01	1.51	7.238404739	3.31E-15	Up	5.23E-16
Unigene41833_All	495	0.01	1.51	7.238404739	3.14E-05	Up	1.01E-05
Unigene41043_All	615	0.01	1.51	7.238404739	1.01E-06	Up	2.78E-07
CL13982.Contig2_All	841	0.01	1.51	7.238404739	1.98E-09	Up	4.36E-10
CL8048.Contig2_All	2438	0.1	15.1	7.238404739	4.21E-288	Up	5.10E-290
CL6164.Contig2_All	3043	0.01	1.51	7.238404739	1.21E-37	Up	9.27E-39
CL3534.Contig5_All	2513	0.01	1.51	7.238404739	7.35E-31	Up	6.66E-32
CL1951.Contig4_All	3665	0.01	1.51	7.238404739	1.13E-45	Up	7.31E-47
CL3921.Contig11_All	4541	0.01	1.5	7.22881869	1.68E-56	Up	9.04E-58
Unigene47747_All	692	0.01	1.5	7.22881869	1.27E-07	Up	3.23E-08
CL16884.Contig1_All	1244	0.01	1.5	7.22881869	1.35E-14	Up	2.20E-15
CL3749.Contig9_All	2786	0.01	1.5	7.22881869	3.00E-34	Up	2.49E-35
CL1698.Contig4_All	1751	0.01	1.5	7.22881869	5.09E-21	Up	6.26E-22
Unigene2817_All	425	0.01	1.5	7.22881869	0.000242211	Up	8.67E-05
CL11068.Contig5_All	2152	0.01	1.5	7.22881869	6.21E-26	Up	6.46E-27
CL16939.Contig2_All	1022	0.01	1.5	7.22881869	1.50E-11	Up	2.87E-12
Unigene45242_All	425	0.01	1.5	7.22881869	0.000241896	Up	8.67E-05
Unigene5415_All	593	0.01	1.5	7.22881869	2.01E-06	Up	5.70E-07
Unigene39606_All	401	0.01	1.5	7.22881869	0.000473951	Up	0.00017762
Unigene45299_All	402	0.01	1.5	7.22881869	0.000473634	Up	0.00017762
Unigene43733_All	497	0.01	1.5	7.22881869	3.13E-05	Up	1.01E-05
CL4457.Contig9_All	1480	0.01	1.5	7.22881869	2.41E-17	Up	3.44E-18
Unigene26691_All	1524	0.15	22.49	7.22817735	2.02E-259	Up	2.70E-261
Unigene32784_All	1358	0.06	8.95	7.220781371	3.58E-91	Up	1.27E-92
Unigene17324_All	1497	0.6	89.46	7.220136447	0	Up	0
CL16212.Contig12_All	941	0.01	1.49	7.21916852	1.22E-10	Up	2.47E-11
Unigene17189_All	2433	0.01	1.49	7.21916852	2.55E-29	Up	2.41E-30
CL1015.Contig17_All	3533	0.01	1.49	7.21916852	1.65E-43	Up	1.11E-44
CL1646.Contig7_All	2839	0.01	1.49	7.21916852	1.47E-34	Up	1.21E-35
CL2436.Contig15_All	1224	0.01	1.49	7.21916852	5.50E-14	Up	9.22E-15
Unigene52350_All	549	0.01	1.49	7.21916852	7.96E-06	Up	2.40E-06
Unigene43710_All	1011	0.01	1.49	7.21916852	1.50E-11	Up	2.87E-12
CL824.Contig5_All	1367	0.07	10.41	7.216399431	1.72E-107	Up	5.28E-109
CL4649.Contig2_All	1368	0.86	127.4	7.210812902	0	Up	0
CL3119.Contig2_All	1138	0.01	1.48	7.209453366	4.51E-13	Up	7.94E-14
CL815.Contig5_All	1242	0.01	1.48	7.209453366	2.72E-14	Up	4.50E-15
CL5122.Contig12_All	1097	0.01	1.48	7.209453366	1.83E-12	Up	3.34E-13
CL4154.Contig7_All	2107	0.01	1.48	7.209453366	5.19E-25	Up	5.56E-26
Unigene42910_All	406	0.01	1.48	7.209453366	0.000475283	Up	0.00017762
Unigene45349_All	577	0.01	1.48	7.209453366	4.01E-06	Up	1.17E-06
CL2874.Contig2_All	1170	0.01	1.48	7.209453366	2.24E-13	Up	3.87E-14
CL16792.Contig2_All	2173	0.01	1.48	7.209453366	6.21E-26	Up	6.46E-27
Unigene20072_All	381	0.01	1.48	7.209453366	0.000928984	Up	0.00036404
CL5173.Contig9_All	1301	0.01	1.48	7.209453366	6.68E-15	Up	1.07E-15
CL12880.Contig1_All	1372	0.01	1.48	7.209453366	8.12E-16	Up	1.24E-16
CL7116.Contig5_All	1582	0.01	1.47	7.199672345	2.91E-18	Up	4.00E-19
CL3803.Contig5_All	1954	0.01	1.47	7.199672345	3.63E-23	Up	4.12E-24
Unigene30424_All	825	0.01	1.47	7.199672345	3.98E-09	Up	8.94E-10
CL7860.Contig2_All	2274	0.01	1.47	7.199672345	3.65E-27	Up	3.66E-28
Unigene23333_All	554	0.01	1.47	7.199672345	7.96E-06	Up	2.40E-06
CL10728.Contig4_All	687	0.01	1.47	7.199672345	2.54E-07	Up	6.63E-08
CL17019.Contig6_All	2358	0.01	1.47	7.199672345	4.35E-28	Up	4.25E-29
Unigene9232_All	432	0.01	1.47	7.199672345	0.000241826	Up	8.67E-05
Unigene15894_All	580	0.01	1.47	7.199672345	4.00E-06	Up	1.17E-06
Unigene17206_All	3404	0.01	1.46	7.189824559	4.91E-41	Up	3.46E-42
CL508.Contig9_All	1243	0.01	1.46	7.189824559	5.50E-14	Up	9.22E-15
Unigene50611_All	459	0.01	1.46	7.189824559	0.00012271	Up	4.23E-05
Unigene26290_All	932	0.01	1.46	7.189824559	2.45E-10	Up	5.07E-11
CL6985.Contig6_All	811	0.01	1.46	7.189824559	7.97E-09	Up	1.83E-09
Unigene45502_All	534	0.01	1.46	7.189824559	1.58E-05	Up	4.91E-06
Unigene38578_All	384	0.01	1.46	7.189824559	0.000928786	Up	0.00036404
CL2022.Contig1_All	2070	0.25	36.49	7.189429246	0	Up	0
CL6277.Contig9_All	1969	0.05	7.29	7.187846909	1.70E-111	Up	5.03E-113
CL4136.Contig2_All	706	0.35	50.88	7.183599938	5.06E-248	Up	7.00E-250
CL2162.Contig4_All	2040	0.01	1.45	7.17990909	8.80E-24	Up	9.81E-25
CL1084.Contig6_All	1966	0.01	1.45	7.17990909	7.36E-23	Up	8.45E-24
Unigene44124_All	684	0.01	1.45	7.17990909	2.54E-07	Up	6.63E-08
CL9393.Contig2_All	3104	0.01	1.45	7.17990909	1.02E-36	Up	7.98E-38
Unigene39027_All	512	0.01	1.45	7.17990909	3.14E-05	Up	1.01E-05
CL45.Contig1_All	411	0.01	1.45	7.17990909	0.000474408	Up	0.00017762
CL4204.Contig2_All	2893	0.01	1.45	7.17990909	3.00E-34	Up	2.49E-35
CL6325.Contig3_All	1727	0.01	1.45	7.17990909	8.57E-20	Up	1.10E-20
Unigene49058_All	834	0.01	1.45	7.17990909	3.98E-09	Up	8.94E-10
CL4107.Contig9_All	2701	0.01	1.45	7.17990909	8.74E-32	Up	7.74E-33
Unigene47399_All	436	0.01	1.45	7.17990909	0.00024192	Up	8.67E-05
Unigene45823_All	1061	0.01	1.45	7.17990909	7.42E-12	Up	1.40E-12
Unigene50014_All	411	0.01	1.45	7.17990909	0.000473836	Up	0.00017762
Unigene52785_All	662	0.01	1.45	7.17990909	5.07E-07	Up	1.36E-07
CL5191.Contig10_All	3097	0.01	1.45	7.17990909	1.02E-36	Up	7.98E-38
CL3637.Contig2_All	4898	0.55	79.23	7.170471373	0	Up	0
CL15603.Contig1_All	537	0.01	1.44	7.169925001	3.14E-05	Up	1.01E-05
Unigene59389_All	389	0.01	1.44	7.169925001	0.000930984	Up	0.00036404
CL2973.Contig3_All	3636	0.01	1.44	7.169925001	3.37E-43	Up	2.28E-44
CL2149.Contig19_All	439	0.01	1.44	7.169925001	0.000242405	Up	8.67E-05
CL12680.Contig6_All	2114	0.01	1.44	7.169925001	2.14E-24	Up	2.34E-25
Unigene46413_All	388	0.01	1.44	7.169925001	0.00092933	Up	0.00036404
CL175.Contig5_All	748	0.01	1.44	7.169925001	6.36E-08	Up	1.58E-08
CL8807.Contig12_All	1476	0.01	1.44	7.169925001	9.83E-17	Up	1.45E-17
Unigene13488_All	2239	0.01	1.44	7.169925001	6.21E-26	Up	6.46E-27
CL5080.Contig9_All	1926	0.01	1.43	7.159871337	6.12E-22	Up	7.27E-23
CL1432.Contig13_All	3972	0.01	1.43	7.159871337	3.22E-47	Up	2.02E-48
Unigene49566_All	440	0.01	1.43	7.159871337	0.000242433	Up	8.67E-05
Unigene41678_All	493	0.01	1.43	7.159871337	6.21E-05	Up	2.06E-05
CL16385.Contig3_All	2555	0.01	1.43	7.159871337	1.26E-29	Up	1.18E-30
CL10750.Contig1_All	391	0.01	1.43	7.159871337	0.000930074	Up	0.00036404
CL5401.Contig1_All	4338	0.01	1.43	7.159871337	1.50E-51	Up	8.76E-53
Unigene41590_All	416	0.01	1.43	7.159871337	0.000474505	Up	0.00017762
Unigene3288_All	645	0.01	1.43	7.159871337	1.01E-06	Up	2.78E-07
CL3107.Contig7_All	2482	0.01	1.43	7.159871337	5.18E-29	Up	4.94E-30
CL1592.Contig5_All	1453	0.01	1.43	7.159871337	1.99E-16	Up	2.96E-17
CL6333.Contig2_All	1613	0.01	1.43	7.159871337	2.91E-18	Up	4.00E-19
CL10235.Contig3_All	1031	0.01	1.43	7.159871337	3.01E-11	Up	5.88E-12
Unigene40660_All	1940	0.01	1.43	7.159871337	3.02E-22	Up	3.55E-23
Unigene50696_All	390	0.01	1.43	7.159871337	0.000928012	Up	0.00036404
CL663.Contig2_All	1352	0.03	4.29	7.159871337	1.71E-43	Up	1.15E-44
CL13806.Contig1_All	1045	1.63	232.56	7.156587202	0	Up	0
Unigene24209_All	2642	0.11	15.68	7.155278225	0	Up	0
CL44.Contig21_All	1283	0.59	83.93	7.152327816	0	Up	0
CL3446.Contig11_All	1766	0.01	1.42	7.14974712	8.57E-20	Up	1.10E-20
CL4745.Contig8_All	3205	0.01	1.42	7.14974712	2.47E-37	Up	1.90E-38
CL13765.Contig14_All	3398	0.01	1.42	7.14974712	8.42E-40	Up	6.10E-41
CL3503.Contig6_All	586	0.01	1.42	7.14974712	7.97E-06	Up	2.40E-06
CL2813.Contig13_All	3847	0.01	1.42	7.14974712	4.71E-45	Up	3.07E-46
Unigene28571_All	2488	0.01	1.42	7.14974712	1.05E-28	Up	1.01E-29
Unigene48306_All	493	0.01	1.42	7.14974712	6.21E-05	Up	2.06E-05
CL6820.Contig5_All	2233	0.01	1.42	7.14974712	1.26E-25	Up	1.32E-26
CL467.Contig26_All	3771	0.01	1.42	7.14974712	3.99E-44	Up	2.65E-45
Unigene78806_All	663	0.01	1.42	7.14974712	1.01E-06	Up	2.78E-07
Unigene12534_All	520	0.01	1.42	7.14974712	3.14E-05	Up	1.01E-05
Unigene49787_All	648	0.01	1.42	7.14974712	1.01E-06	Up	2.78E-07
CL505.Contig11_All	1378	0.01	1.42	7.14974712	3.31E-15	Up	5.23E-16
Unigene46873_All	393	0.01	1.42	7.14974712	0.000928671	Up	0.00036404
CL8398.Contig7_All	1863	0.01	1.42	7.14974712	5.08E-21	Up	6.26E-22
Unigene20274_All	444	0.01	1.42	7.14974712	0.000241676	Up	8.67E-05
Unigene15652_All	443	0.01	1.42	7.14974712	0.000241648	Up	8.67E-05
Unigene15613_All	1820	0.08	11.35	7.148476582	1.01E-157	Up	2.14E-159
Unigene43721_All	1019	0.15	21.26	7.147035286	8.48E-157	Up	1.80E-158
CL6910.Contig1_All	2062	0.01	1.41	7.139551352	1.79E-23	Up	2.01E-24
Unigene3395_All	497	0.01	1.41	7.139551352	6.21E-05	Up	2.06E-05
CL7667.Contig1_All	664	0.01	1.41	7.139551352	1.01E-06	Up	2.78E-07
CL408.Contig2_All	2559	0.01	1.41	7.139551352	2.55E-29	Up	2.41E-30
CL1568.Contig23_All	2491	0.01	1.41	7.139551352	2.14E-28	Up	2.07E-29
CL14659.Contig2_All	587	0.01	1.41	7.139551352	7.97E-06	Up	2.40E-06
Unigene27964_All	445	0.01	1.41	7.139551352	0.000242098	Up	8.67E-05
Unigene19502_All	420	0.01	1.41	7.139551352	0.000474294	Up	0.00017762
CL9571.Contig5_All	1922	0.01	1.41	7.139551352	1.24E-21	Up	1.49E-22
Unigene39777_All	2082	0.01	1.41	7.139551352	1.78E-23	Up	2.01E-24
Unigene41601_All	831	0.01	1.41	7.139551352	7.97E-09	Up	1.83E-09
Unigene52830_All	446	0.01	1.41	7.139551352	0.000241957	Up	8.67E-05
CL1568.Contig2_All	1756	0.01	1.41	7.139551352	8.56E-20	Up	1.10E-20
CL10295.Contig2_All	446	0.01	1.41	7.139551352	0.000241751	Up	8.67E-05
Unigene34474_All	419	0.01	1.41	7.139551352	0.000473713	Up	0.00017762
CL3259.Contig7_All	1452	0.01	1.41	7.139551352	4.01E-16	Up	6.07E-17
CL16982.Contig10_All	2170	0.01	1.4	7.129283017	2.14E-24	Up	2.34E-25
Unigene48818_All	449	0.01	1.4	7.129283017	0.000242579	Up	8.67E-05
CL4142.Contig6_All	2338	0.01	1.4	7.129283017	1.51E-26	Up	1.54E-27
Unigene82392_All	758	0.01	1.4	7.129283017	6.36E-08	Up	1.58E-08
CL14629.Contig1_All	2543	0.01	1.4	7.129283017	1.05E-28	Up	1.01E-29
CL5248.Contig1_All	1123	0.01	1.4	7.129283017	3.69E-12	Up	6.84E-13
CL10086.Contig2_All	859	0.01	1.4	7.129283017	7.97E-09	Up	1.83E-09
CL9516.Contig1_All	525	0.01	1.4	7.129283017	3.14E-05	Up	1.01E-05
CL1152.Contig2_All	423	0.01	1.4	7.129283017	0.000474611	Up	0.00017762
CL10364.Contig5_All	513	0.01	1.4	7.129283017	6.20E-05	Up	2.06E-05
CL1236.Contig10_All	5396	0.01	1.4	7.129283017	5.27E-63	Up	2.58E-64
Unigene27305_All	423	0.01	1.4	7.129283017	0.000474144	Up	0.00017762
Unigene41876_All	396	0.01	1.4	7.129283017	0.000929033	Up	0.00036404
CL4748.Contig4_All	1138	0.01	1.4	7.129283017	3.68E-12	Up	6.84E-13
CL6028.Contig3_All	507	0.01	1.4	7.129283017	6.20E-05	Up	2.06E-05
CL5637.Contig2_All	960	0.01	1.4	7.129283017	4.92E-10	Up	1.04E-10
Unigene13785_All	2878	0.57	79.45	7.12294149	0	Up	0
Unigene44216_All	529	0.01	1.39	7.118941073	3.14E-05	Up	1.01E-05
Unigene46398_All	425	0.01	1.39	7.118941073	0.000475566	Up	0.00017762
CL15797.Contig2_All	2066	0.01	1.39	7.118941073	7.36E-23	Up	8.45E-24
Unigene19010_All	608	0.01	1.39	7.118941073	4.01E-06	Up	1.17E-06
CL1557.Contig44_All	2132	0.01	1.39	7.118941073	8.80E-24	Up	9.81E-25
CL315.Contig3_All	3084	0.01	1.39	7.118941073	3.57E-35	Up	2.89E-36
Unigene48991_All	555	0.01	1.39	7.118941073	1.58E-05	Up	4.91E-06
Unigene45387_All	476	0.01	1.39	7.118941073	0.000122743	Up	4.23E-05
Unigene12864_All	607	0.01	1.39	7.118941073	4.01E-06	Up	1.17E-06
CL7765.Contig3_All	425	0.01	1.39	7.118941073	0.0004744	Up	0.00017762
CL783.Contig3_All	2778	0.01	1.39	7.118941073	1.78E-31	Up	1.59E-32
CL4658.Contig9_All	1359	0.01	1.39	7.118941073	6.68E-15	Up	1.07E-15
Unigene45135_All	994	0.01	1.39	7.118941073	1.22E-10	Up	2.47E-11
Unigene45396_All	517	0.01	1.39	7.118941073	6.20E-05	Up	2.06E-05
CL1721.Contig4_All	1247	0.55	76.26	7.115351102	0	Up	0
Unigene52199_All	664	0.01	1.38	7.108524457	1.01E-06	Up	2.78E-07
Unigene15515_All	663	0.01	1.38	7.108524457	1.01E-06	Up	2.78E-07
Unigene44989_All	1320	0.01	1.38	7.108524457	2.72E-14	Up	4.50E-15
CL6839.Contig3_All	3580	0.01	1.38	7.108524457	9.99E-41	Up	7.09E-42
CL16233.Contig6_All	1029	0.01	1.38	7.108524457	1.22E-10	Up	2.47E-11
CL7.Contig14_All	2426	0.01	1.38	7.108524457	3.65E-27	Up	3.66E-28
Unigene17225_All	1386	0.01	1.38	7.108524457	6.68E-15	Up	1.07E-15
CL4981.Contig11_All	4083	0.01	1.38	7.108524457	1.34E-46	Up	8.50E-48
CL6725.Contig4_All	810	0.01	1.38	7.108524457	3.18E-08	Up	7.70E-09
CL8969.Contig18_All	2223	0.01	1.38	7.108524457	1.05E-24	Up	1.14E-25
CL7527.Contig3_All	1677	0.01	1.38	7.108524457	2.91E-18	Up	4.00E-19
CL8832.Contig1_All	813	0.01	1.38	7.108524457	3.18E-08	Up	7.70E-09
CL8667.Contig1_All	872	0.01	1.38	7.108524457	3.97E-09	Up	8.94E-10
CL783.Contig8_All	3039	0.01	1.38	7.108524457	3.00E-34	Up	2.49E-35
Unigene39965_All	3665	0.01	1.38	7.108524457	1.18E-41	Up	8.24E-43
CL8969.Contig1_All	2263	0.66	90.64	7.101538026	0	Up	0
Unigene53331_All	557	0.01	1.37	7.098032083	3.14E-05	Up	1.01E-05
Unigene52228_All	456	0.01	1.37	7.098032083	0.000242537	Up	8.67E-05
Unigene43020_All	561	0.01	1.37	7.098032083	1.58E-05	Up	4.91E-06
CL2595.Contig2_All	2428	0.01	1.37	7.098032083	7.42E-27	Up	7.50E-28
CL8823.Contig2_All	2826	0.01	1.37	7.098032083	8.74E-32	Up	7.74E-33
CL69.Contig2_All	2990	0.01	1.37	7.098032083	1.24E-33	Up	1.04E-34
Unigene49252_All	452	0.01	1.37	7.098032083	0.000474171	Up	0.00017762
Unigene45054_All	483	0.01	1.37	7.098032083	0.000122572	Up	4.23E-05
CL4246.Contig3_All	625	0.01	1.37	7.098032083	4.00E-06	Up	1.17E-06
CL1892.Contig20_All	982	0.06	8.21	7.096275911	7.73E-59	Up	4.01E-60
Unigene622_All	1317	0.1	13.62	7.089582893	5.56E-134	Up	1.38E-135
CL1705.Contig9_All	2488	0.01	1.36	7.087462841	1.80E-27	Up	1.79E-28
CL12529.Contig2_All	405	0.01	1.36	7.087462841	0.00093052	Up	0.00036404
CL2788.Contig1_All	611	0.01	1.36	7.087462841	7.96E-06	Up	2.40E-06
Unigene51171_All	405	0.01	1.36	7.087462841	0.000929001	Up	0.00036404
CL650.Contig2_All	1598	0.01	1.36	7.087462841	4.87E-17	Up	7.05E-18
CL1395.Contig4_All	3771	0.01	1.36	7.087462841	2.85E-42	Up	1.96E-43
CL12117.Contig2_All	432	0.01	1.36	7.087462841	0.000474047	Up	0.00017762
CL4573.Contig1_All	3018	0.01	1.36	7.087462841	2.52E-33	Up	2.14E-34
Unigene11998_All	510	0.01	1.36	7.087462841	6.20E-05	Up	2.06E-05
Unigene48456_All	458	0.01	1.36	7.087462841	0.000241732	Up	8.67E-05
CL3748.Contig15_All	431	0.01	1.36	7.087462841	0.000473792	Up	0.00017762
CL10903.Contig1_All	619	0.01	1.36	7.087462841	4.00E-06	Up	1.17E-06
CL11341.Contig1_All	538	0.01	1.36	7.087462841	3.13E-05	Up	1.01E-05
Unigene21383_All	1438	0.01	1.36	7.087462841	3.31E-15	Up	5.23E-16
Unigene4660_All	4368	0.02	2.71	7.082149041	3.71E-96	Up	1.25E-97
CL1037.Contig3_All	2068	0.01	1.35	7.076815597	1.49E-22	Up	1.73E-23
Unigene45143_All	513	0.01	1.35	7.076815597	6.21E-05	Up	2.06E-05
Unigene17838_All	729	0.01	1.35	7.076815597	2.54E-07	Up	6.63E-08
Unigene46868_All	460	0.01	1.35	7.076815597	0.000242268	Up	8.67E-05
Unigene10988_All	593	0.01	1.35	7.076815597	7.97E-06	Up	2.40E-06
Unigene52865_All	486	0.01	1.35	7.076815597	0.00012254	Up	4.23E-05
Unigene30370_All	542	0.01	1.35	7.076815597	3.13E-05	Up	1.01E-05
CL1997.Contig1_All	2598	0.09	12.09	7.069673528	6.17E-245	Up	8.63E-247
Unigene5492_All	910	0.01	1.34	7.06608919	3.98E-09	Up	8.94E-10
CL5164.Contig3_All	536	0.01	1.34	7.06608919	6.21E-05	Up	2.06E-05
Unigene8205_All	626	0.01	1.34	7.06608919	4.01E-06	Up	1.17E-06
CL1189.Contig29_All	5562	0.01	1.34	7.06608919	2.20E-62	Up	1.08E-63
CL15789.Contig17_All	2242	0.01	1.34	7.06608919	2.14E-24	Up	2.34E-25
Unigene42137_All	868	0.01	1.34	7.06608919	7.97E-09	Up	1.83E-09
CL15696.Contig10_All	711	0.01	1.34	7.06608919	5.07E-07	Up	1.36E-07
CL3798.Contig22_All	3154	0.01	1.34	7.06608919	1.47E-34	Up	1.21E-35
CL3336.Contig12_All	2145	0.01	1.34	7.06608919	3.63E-23	Up	4.12E-24
Unigene32140_All	2134	0.03	4.02	7.06608919	3.80E-67	Up	1.75E-68
Unigene54266_All	1956	0.01	1.34	7.06608919	5.08E-21	Up	6.26E-22
Unigene47546_All	592	0.01	1.34	7.06608919	1.58E-05	Up	4.91E-06
Unigene48984_All	545	0.01	1.34	7.06608919	3.13E-05	Up	1.01E-05
Unigene50295_All	410	0.01	1.34	7.06608919	0.000928704	Up	0.00036404
CL4535.Contig1_All	661	0.01	1.34	7.06608919	2.01E-06	Up	5.70E-07
Unigene49385_All	490	0.01	1.34	7.06608919	0.000122532	Up	4.23E-05
CL2090.Contig2_All	3423	0.18	24.03	7.060695932	0	Up	0
Unigene27413_All	412	0.01	1.33	7.055282436	0.000931514	Up	0.00036404
Unigene22682_All	684	0.01	1.33	7.055282436	1.01E-06	Up	2.78E-07
Unigene39700_All	668	0.01	1.33	7.055282436	2.02E-06	Up	5.70E-07
Unigene12358_All	465	0.01	1.33	7.055282436	0.000242414	Up	8.67E-05
Unigene31474_All	712	0.01	1.33	7.055282436	5.07E-07	Up	1.36E-07
Unigene48340_All	520	0.01	1.33	7.055282436	6.21E-05	Up	2.06E-05
Unigene16805_All	493	0.01	1.33	7.055282436	0.000122755	Up	4.23E-05
CL2726.Contig2_All	1324	0.01	1.33	7.055282436	1.11E-13	Up	1.89E-14
CL16158.Contig7_All	2435	0.01	1.33	7.055282436	3.06E-26	Up	3.15E-27
CL612.Contig27_All	2311	0.01	1.33	7.055282436	5.18E-25	Up	5.56E-26
Unigene35336_All	628	0.01	1.33	7.055282436	4.00E-06	Up	1.17E-06
Unigene50750_All	465	0.01	1.33	7.055282436	0.000242056	Up	8.67E-05
CL1189.Contig35_All	6955	0.01	1.33	7.055282436	7.00E-78	Up	2.83E-79
CL8397.Contig1_All	412	0.01	1.33	7.055282436	0.00092905	Up	0.00036404
Unigene44845_All	466	0.01	1.33	7.055282436	0.000241878	Up	8.67E-05
Unigene3711_All	574	0.01	1.33	7.055282436	1.58E-05	Up	4.91E-06
CL2056.Contig1_All	2425	0.01	1.33	7.055282436	3.06E-26	Up	3.15E-27
Unigene35296_All	546	0.01	1.33	7.055282436	3.13E-05	Up	1.01E-05
CL10209.Contig1_All	3166	0.01	1.33	7.055282436	3.00E-34	Up	2.49E-35
CL7680.Contig2_All	492	0.01	1.33	7.055282436	0.000122557	Up	4.23E-05
CL8070.Contig4_All	816	0.01	1.33	7.055282436	6.35E-08	Up	1.58E-08
Unigene50363_All	494	0.01	1.33	7.055282436	0.000122476	Up	4.23E-05
CL10789.Contig2_All	1545	0.31	41.03	7.048267129	0	Up	0
CL6720.Contig2_All	1202	0.84	111.09	7.047123912	0	Up	0
Unigene46646_All	505	0.01	1.32	7.044394119	0.000122867	Up	4.23E-05
CL7975.Contig6_All	924	0.01	1.32	7.044394119	3.98E-09	Up	8.94E-10
CL3842.Contig3_All	2042	0.01	1.32	7.044394119	1.24E-21	Up	1.49E-22
CL6682.Contig11_All	3121	0.01	1.32	7.044394119	1.24E-33	Up	1.04E-34
CL631.Contig2_All	3761	0.01	1.32	7.044394119	4.91E-41	Up	3.46E-42
CL3424.Contig1_All	547	0.01	1.32	7.044394119	6.21E-05	Up	2.06E-05
Unigene45606_All	662	0.01	1.32	7.044394119	2.01E-06	Up	5.70E-07
Unigene58362_All	522	0.01	1.32	7.044394119	6.21E-05	Up	2.06E-05
Unigene47933_All	552	0.01	1.32	7.044394119	3.14E-05	Up	1.01E-05
CL4911.Contig10_All	1861	0.01	1.32	7.044394119	1.73E-19	Up	2.26E-20
CL16048.Contig2_All	523	0.01	1.32	7.044394119	6.21E-05	Up	2.06E-05
CL15017.Contig1_All	2776	0.01	1.32	7.044394119	6.18E-30	Up	5.74E-31
CL5826.Contig8_All	1141	0.01	1.32	7.044394119	1.50E-11	Up	2.87E-12
Unigene48234_All	469	0.01	1.32	7.044394119	0.00024184	Up	8.67E-05
CL14308.Contig27_All	2549	0.01	1.32	7.044394119	3.65E-27	Up	3.66E-28
CL7123.Contig1_All	1146	1.63	214.88	7.042515435	0	Up	0
Unigene41817_All	443	0.01	1.31	7.033423002	0.00047546	Up	0.00017762
Unigene50296_All	500	0.01	1.31	7.033423002	0.000122869	Up	4.23E-05
CL6209.Contig3_All	571	0.01	1.31	7.033423002	3.14E-05	Up	1.01E-05
CL512.Contig2_All	3512	0.01	1.31	7.033423002	5.96E-38	Up	4.52E-39
CL8629.Contig2_All	635	0.01	1.31	7.033423002	7.97E-06	Up	2.40E-06
Unigene41483_All	555	0.01	1.31	7.033423002	3.14E-05	Up	1.01E-05
CL2986.Contig3_All	1510	0.01	1.31	7.033423002	1.64E-15	Up	2.55E-16
CL7512.Contig9_All	2452	0.01	1.31	7.033423002	6.21E-26	Up	6.46E-27
Unigene33500_All	700	0.01	1.31	7.033423002	1.01E-06	Up	2.78E-07
CL5343.Contig1_All	471	0.01	1.31	7.033423002	0.000242146	Up	8.67E-05
CL934.Contig9_All	1800	0.01	1.31	7.033423002	7.10E-19	Up	9.51E-20
CL24.Contig11_All	864	0.01	1.31	7.033423002	1.59E-08	Up	3.76E-09
Unigene22621_All	1036	0.01	1.31	7.033423002	2.45E-10	Up	5.07E-11
CL9150.Contig1_All	663	0.01	1.31	7.033423002	2.01E-06	Up	5.70E-07
CL11863.Contig1_All	719	0.01	1.31	7.033423002	1.01E-06	Up	2.78E-07
CL3578.Contig13_All	2023	0.01	1.31	7.033423002	2.51E-21	Up	3.06E-22
CL7439.Contig3_All	1926	0.01	1.31	7.033423002	4.23E-20	Up	5.39E-21
Unigene27990_All	526	0.01	1.31	7.033423002	6.20E-05	Up	2.06E-05
CL1892.Contig3_All	8351	0.35	45.64	7.026800059	0	Up	0
CL9874.Contig4_All	4405	0.01	1.3	7.022367813	1.58E-47	Up	9.87E-49
Unigene42323_All	417	0.01	1.3	7.022367813	0.000931166	Up	0.00036404
CL16671.Contig10_All	2831	0.01	1.3	7.022367813	6.18E-30	Up	5.74E-31
CL15644.Contig7_All	728	0.01	1.3	7.022367813	5.07E-07	Up	1.36E-07
CL16864.Contig3_All	417	0.01	1.3	7.022367813	0.000929809	Up	0.00036404
Unigene42711_All	446	0.01	1.3	7.022367813	0.000474347	Up	0.00017762
CL1920.Contig2_All	4929	0.01	1.3	7.022367813	2.10E-53	Up	1.18E-54
CL10.Contig9_All	2865	0.01	1.3	7.022367813	1.49E-30	Up	1.37E-31
CL4747.Contig10_All	2384	0.01	1.3	7.022367813	5.18E-25	Up	5.56E-26
CL107.Contig20_All	1780	0.01	1.3	7.022367813	2.91E-18	Up	4.00E-19
CL6199.Contig12_All	2291	0.01	1.3	7.022367813	4.34E-24	Up	4.79E-25
CL4369.Contig9_All	632	0.01	1.3	7.022367813	7.96E-06	Up	2.40E-06
CL8061.Contig1_All	1479	0.01	1.3	7.022367813	3.31E-15	Up	5.23E-16
Unigene42405_All	586	0.01	1.3	7.022367813	1.58E-05	Up	4.91E-06
CL426.Contig3_All	5202	0.01	1.3	7.022367813	1.68E-56	Up	9.04E-58
Unigene18443_All	1093	0.56	72.52	7.016808288	0	Up	0
CL2874.Contig3_All	1296	0.13	16.8	7.0138058	1.01E-161	Up	2.09E-163
CL10949.Contig4_All	1474	0.01	1.29	7.011227255	6.69E-15	Up	1.07E-15
CL18.Contig2_All	2377	0.01	1.29	7.011227255	5.19E-25	Up	5.56E-26
Unigene49258_All	478	0.01	1.29	7.011227255	0.000242523	Up	8.67E-05
Unigene52853_All	809	0.01	1.29	7.011227255	1.27E-07	Up	3.23E-08
Unigene20176_All	533	0.01	1.29	7.011227255	6.21E-05	Up	2.06E-05
CL14060.Contig2_All	562	0.01	1.29	7.011227255	3.14E-05	Up	1.01E-05
CL585.Contig6_All	3302	0.01	1.29	7.011227255	7.25E-35	Up	5.92E-36
CL6199.Contig3_All	2196	0.01	1.29	7.011227255	7.35E-23	Up	8.45E-24
Unigene34282_All	1380	0.01	1.29	7.011227255	5.50E-14	Up	9.22E-15
Unigene41349_All	484	0.01	1.29	7.011227255	0.000241662	Up	8.67E-05
Unigene22479_All	1364	0.42	54.13	7.00989525	0	Up	0
Unigene34164_All	1702	0.02	2.57	7.005624549	4.11E-33	Up	3.51E-34
CL7260.Contig1_All	2263	0.2	25.68	7.004501392	0	Up	0
Unigene41186_All	479	0.01	1.28	7	0.000242612	Up	8.67E-05
Unigene8762_All	452	0.01	1.28	7	0.000475548	Up	0.00017762
CL16839.Contig3_All	1129	0.01	1.28	7	3.01E-11	Up	5.88E-12
Unigene20235_All	816	0.01	1.28	7	6.36E-08	Up	1.58E-08
CL2035.Contig9_All	2782	0.01	1.28	7	5.18E-29	Up	4.94E-30
Unigene27455_All	450	0.01	1.28	7	0.000474752	Up	0.00017762
Unigene43797_All	481	0.01	1.28	7	0.000242216	Up	8.67E-05
CL3542.Contig4_All	2169	0.01	1.28	7	1.49E-22	Up	1.73E-23
Unigene24211_All	1171	0.01	1.28	7	1.50E-11	Up	2.87E-12
CL6241.Contig23_All	2594	0.01	1.28	7	7.42E-27	Up	7.50E-28
Unigene19704_All	615	0.01	1.28	7	1.58E-05	Up	4.91E-06
CL332.Contig4_All	3125	0.01	1.28	7	1.04E-32	Up	8.99E-34
Unigene40277_All	577	0.01	1.28	7	3.13E-05	Up	1.01E-05
CL2340.Contig3_All	1061	0.01	1.28	7	2.45E-10	Up	5.07E-11
Unigene16777_All	723	0.01	1.28	7	1.01E-06	Up	2.78E-07
CL1645.Contig2_All	4653	0.01	1.28	7	2.20E-49	Up	1.33E-50
CL2755.Contig16_All	1404	0.01	1.28	7	5.50E-14	Up	9.22E-15
CL1859.Contig17_All	4240	0.01	1.28	7	9.61E-45	Up	6.30E-46
CL9302.Contig1_All	6105	0.22	28.09	6.99640929	0	Up	0
CL10662.Contig2_All	1604	0.38	48.28	6.989282447	0	Up	0
Unigene44205_All	654	0.01	1.27	6.988684687	4.01E-06	Up	1.17E-06
CL687.Contig15_All	2488	0.01	1.27	6.988684687	1.26E-25	Up	1.32E-26
CL12240.Contig80_All	503	0.01	1.27	6.988684687	0.000242494	Up	8.67E-05
Unigene43393_All	454	0.01	1.27	6.988684687	0.000475132	Up	0.00017762
Unigene18549_All	2787	0.01	1.27	6.988684687	5.18E-29	Up	4.94E-30
CL8142.Contig10_All	1133	0.01	1.27	6.988684687	6.06E-11	Up	1.21E-11
CL6087.Contig4_All	3215	0.01	1.27	6.988684687	1.24E-33	Up	1.04E-34
Unigene2313_All	483	0.01	1.27	6.988684687	0.000242235	Up	8.67E-05
Unigene41372_All	1223	0.01	1.27	6.988684687	3.68E-12	Up	6.84E-13
Unigene27464_All	538	0.01	1.27	6.988684687	6.20E-05	Up	2.06E-05
CL16195.Contig22_All	476	0.01	1.27	6.988684687	0.000474003	Up	0.00017762
Unigene2791_All	510	0.01	1.27	6.988684687	0.000122577	Up	4.23E-05
Unigene41443_All	596	0.01	1.27	6.988684687	1.58E-05	Up	4.91E-06
CL6179.Contig1_All	3008	0.01	1.27	6.988684687	3.61E-31	Up	3.25E-32
Unigene43506_All	769	0.01	1.27	6.988684687	2.54E-07	Up	6.63E-08
Unigene23898_All	512	0.01	1.27	6.988684687	0.00012253	Up	4.23E-05
CL4708.Contig3_All	1551	0.01	1.27	6.988684687	1.64E-15	Up	2.55E-16
Unigene48904_All	426	0.01	1.27	6.988684687	0.000927765	Up	0.00036404
Unigene29606_All	895	3.5	443.84	6.98654096	0	Up	0
CL8851.Contig2_All	4878	0.05	6.34	6.986410935	3.62E-246	Up	5.03E-248
Unigene23067_All	840	0.19	23.95	6.977882427	4.03E-141	Up	9.47E-143
Unigene39031_All	627	0.01	1.26	6.977279923	7.97E-06	Up	2.40E-06
Unigene39779_All	1164	0.04	5.04	6.977279923	3.46E-43	Up	2.34E-44
CL2026.Contig9_All	2828	0.01	1.26	6.977279923	5.19E-29	Up	4.94E-30
CL656.Contig1_All	2101	0.01	1.26	6.977279923	2.51E-21	Up	3.06E-22
Unigene6908_All	1172	0.01	1.26	6.977279923	1.50E-11	Up	2.87E-12
Unigene47855_All	513	0.01	1.26	6.977279923	0.000122815	Up	4.23E-05
Unigene49782_All	618	0.01	1.26	6.977279923	1.58E-05	Up	4.91E-06
Unigene39955_All	2204	0.01	1.26	6.977279923	1.49E-22	Up	1.73E-23
Unigene38775_All	458	0.01	1.26	6.977279923	0.000474594	Up	0.00017762
Unigene2702_All	458	0.01	1.26	6.977279923	0.000474461	Up	0.00017762
Unigene50334_All	543	0.01	1.26	6.977279923	6.21E-05	Up	2.06E-05
CL6801.Contig2_All	513	0.01	1.26	6.977279923	0.000122683	Up	4.23E-05
CL1026.Contig8_All	897	0.01	1.26	6.977279923	1.59E-08	Up	3.76E-09
CL2010.Contig15_All	2312	0.01	1.26	6.977279923	1.79E-23	Up	2.01E-24
Unigene40763_All	743	0.01	1.26	6.977279923	5.07E-07	Up	1.36E-07
Unigene44846_All	486	0.01	1.26	6.977279923	0.000241709	Up	8.67E-05
Unigene48060_All	1211	0.01	1.25	6.965784285	7.43E-12	Up	1.40E-12
CL10137.Contig3_All	1124	0.01	1.25	6.965784285	6.06E-11	Up	1.21E-11
CL2421.Contig9_All	946	0.01	1.25	6.965784285	7.98E-09	Up	1.83E-09
Unigene35451_All	518	0.01	1.25	6.965784285	0.000122795	Up	4.23E-05
CL2973.Contig8_All	3283	0.01	1.25	6.965784285	1.24E-33	Up	1.04E-34
Unigene45420_All	488	0.01	1.25	6.965784285	0.00024239	Up	8.67E-05
Unigene49542_All	576	0.01	1.25	6.965784285	3.14E-05	Up	1.01E-05
CL290.Contig8_All	2002	0.01	1.25	6.965784285	4.23E-20	Up	5.39E-21
Unigene40205_All	516	0.01	1.25	6.965784285	0.000242155	Up	8.67E-05
CL10467.Contig4_All	4294	0.01	1.25	6.965784285	1.96E-44	Up	1.29E-45
CL14424.Contig1_All	838	0.01	1.25	6.965784285	6.36E-08	Up	1.58E-08
CL10454.Contig5_All	2875	0.01	1.25	6.965784285	2.55E-29	Up	2.41E-30
Unigene46967_All	664	0.01	1.25	6.965784285	4.00E-06	Up	1.17E-06
Unigene47121_All	487	0.01	1.25	6.965784285	0.000242014	Up	8.67E-05
Unigene16676_All	489	0.01	1.25	6.965784285	0.000241925	Up	8.67E-05
Unigene44675_All	576	0.01	1.25	6.965784285	3.13E-05	Up	1.01E-05
Unigene81716_All	772	0.01	1.25	6.965784285	5.07E-07	Up	1.36E-07
CL5523.Contig2_All	1643	0.01	1.25	6.965784285	4.01E-16	Up	6.07E-17
CL1591.Contig3_All	3399	0.06	7.5	6.965784285	1.48E-200	Up	2.51E-202
Unigene17804_All	1667	0.13	16.16	6.957771765	4.32E-203	Up	7.23E-205
CL7802.Contig15_All	2758	0.01	1.24	6.95419631	8.85E-28	Up	8.71E-29
CL376.Contig14_All	2876	0.01	1.24	6.95419631	5.19E-29	Up	4.94E-30
CL2095.Contig2_All	1987	0.01	1.24	6.95419631	8.57E-20	Up	1.10E-20
CL4257.Contig21_All	2454	0.01	1.24	6.95419631	1.05E-24	Up	1.14E-25
Unigene43336_All	432	0.01	1.24	6.95419631	0.000931133	Up	0.00036404
Unigene81568_All	1128	0.06	7.44	6.95419631	3.20E-62	Up	1.58E-63
Unigene12066_All	841	0.01	1.24	6.95419631	6.36E-08	Up	1.58E-08
Unigene45886_All	432	0.01	1.24	6.95419631	0.000930537	Up	0.00036404
Unigene48287_All	490	0.01	1.24	6.95419631	0.000242339	Up	8.67E-05
Unigene27993_All	462	0.01	1.24	6.95419631	0.000474779	Up	0.00017762
Unigene50658_All	490	0.01	1.24	6.95419631	0.00024224	Up	8.67E-05
Unigene41289_All	637	0.01	1.24	6.95419631	7.97E-06	Up	2.40E-06
Unigene40017_All	1271	0.01	1.24	6.95419631	3.69E-12	Up	6.84E-13
CL14584.Contig2_All	809	0.01	1.24	6.95419631	2.54E-07	Up	6.63E-08
Unigene21136_All	2282	0.01	1.24	6.95419631	7.36E-23	Up	8.45E-24
CL1516.Contig2_All	882	0.01	1.24	6.95419631	3.18E-08	Up	7.70E-09
CL537.Contig2_All	1302	0.01	1.24	6.95419631	1.83E-12	Up	3.34E-13
Unigene34360_All	522	0.01	1.24	6.95419631	0.000122671	Up	4.23E-05
CL4988.Contig1_All	723	0.01	1.24	6.95419631	1.01E-06	Up	2.78E-07
Unigene51689_All	754	0.01	1.24	6.95419631	5.07E-07	Up	1.36E-07
CL2662.Contig1_All	1932	0.01	1.24	6.95419631	3.50E-19	Up	4.64E-20
Unigene50617_All	551	0.01	1.24	6.95419631	6.20E-05	Up	2.06E-05
Unigene44948_All	490	0.01	1.24	6.95419631	0.000241831	Up	8.67E-05
Unigene47411_All	723	0.01	1.24	6.95419631	1.01E-06	Up	2.78E-07
Unigene31341_All	432	0.01	1.24	6.95419631	0.000927979	Up	0.00036404
[truncated: 44,461 more rows]
