# Supplementary material for: De novo transcriptome analysis of Cnidium monnieri (L.) Cuss and detection of genes related to coumarin biosynthesis
Source: PeerJ. 2020 Nov 6;8:e10157. doi: 10.7717/peerj.10157 (PMC7651471; doi:10.7717/peerj.10157)
Supplement: Supplemental Information 15 [file peerj-08-10157-s015.txt]

GeneID	Length	CmC_F-Expression	CmC_R-Expression	log2FoldChange(CmC_R/CmC_F)	FDR	Up/Down-Regulation(CmC_R/CmC_F)	Pvalue
Unigene81511_All	839	0.01	994.78	16.60208988	0	Up	0
Unigene94604_All	368	0.01	885.26	16.43381362	0	Up	0
Unigene4903_All	2534	0.01	251.51	14.61832814	0	Up	0
Unigene32298_All	824	0.01	248.59	14.60148064	0	Up	0
CL13091.Contig2_All	945	0.08	1946.68	14.57065622	0	Up	0
CL15019.Contig1_All	580	0.01	182.65	14.15679413	0	Up	0
CL7779.Contig1_All	1539	0.01	164.46	14.00544911	0	Up	0
Unigene15523_All	746	0.01	156.85	13.93709791	0	Up	0
CL13091.Contig1_All	926	0.01	131.16	13.67904019	0	Up	0
Unigene39775_All	1148	0.01	121.27	13.56593508	0	Up	0
CL16647.Contig2_All	693	0.01	117.71	13.52294927	0	Up	0
CL11625.Contig1_All	1059	0.01	97.82	13.25591375	0	Up	0
CL8969.Contig2_All	2026	0.01	96.34	13.23391921	0	Up	0
CL8969.Contig13_All	1758	0.01	95.08	13.21492619	0	Up	0
Unigene37700_All	2429	0.01	91.91	13.16600612	0	Up	0
CL1829.Contig3_All	1398	0.01	87.68	13.09803208	0	Up	0
CL16982.Contig3_All	2777	0.01	75.87	12.88931382	0	Up	0
CL1568.Contig6_All	2066	0.01	74.45	12.86205613	0	Up	0
CL4166.Contig1_All	948	0.08	591.94	12.85316333	0	Up	0
CL8222.Contig3_All	3010	0.01	70.05	12.77416934	0	Up	0
Unigene24826_All	2393	0.01	66.44	12.69783636	0	Up	0
CL8969.Contig20_All	1906	0.01	65.67	12.68101874	0	Up	0
CL12801.Contig4_All	1054	0.01	64.29	12.65037864	0	Up	0
CL8670.Contig2_All	300	0.01	59.78	12.54544718	1.28E-90	Up	6.19E-92
CL2291.Contig5_All	3079	0.01	59.11	12.52918651	0	Up	0
CL13732.Contig1_All	2102	0.05	292.28	12.5131354	0	Up	0
Unigene35385_All	1004	0.01	57.28	12.48381578	0	Up	0
Unigene81361_All	738	0.01	55.6	12.44086917	5.03E-294	Up	9.17E-296
CL14423.Contig1_All	956	0.01	54.42	12.40992124	0	Up	0
CL15146.Contig1_All	1004	0.01	53.05	12.37313704	0	Up	0
CL139.Contig2_All	1612	0.01	50.55	12.30349538	0	Up	0
Unigene82287_All	424	0.01	49.89	12.28453495	3.81E-128	Up	1.41E-129
CL13981.Contig2_All	2009	0.02	99.33	12.2780138	0	Up	0
CL5320.Contig2_All	2409	0.01	49.65	12.277578	0	Up	0
CL14222.Contig2_All	934	0.01	47.83	12.22370008	0	Up	0
CL2.Contig20_All	1718	0.01	47.03	12.19936562	0	Up	0
CL730.Contig3_All	1105	0.01	46.41	12.18021998	0	Up	0
CL7253.Contig4_All	1475	0.01	45.06	12.1376316	0	Up	0
Unigene93553_All	957	0.01	44.63	12.12379809	0	Up	0
CL12822.Contig2_All	1756	0.01	42.71	12.06035818	0	Up	0
CL15277.Contig1_All	1352	0.01	42.42	12.05052891	0	Up	0
CL203.Contig23_All	3557	0.01	42.01	12.03651707	0	Up	0
CL2158.Contig2_All	1788	0.01	41.51	12.01924322	0	Up	0
Unigene81467_All	860	0.01	40.43	11.98121049	1.96E-256	Up	4.04E-258
Unigene26844_All	2121	0.01	38.83	11.92295599	0	Up	0
CL6178.Contig2_All	885	0.01	38.7	11.91811785	1.10E-253	Up	2.30E-255
Unigene83197_All	579	0.01	36.17	11.82057788	2.86E-141	Up	9.72E-143
CL15391.Contig2_All	653	0.01	36.16	11.82017896	3.59E-164	Up	1.08E-165
Unigene9743_All	3924	0.01	35.54	11.79522797	0	Up	0
CL10770.Contig1_All	9179	0.01	35.17	11.78012962	0	Up	0
CL15724.Contig1_All	877	0.01	34.24	11.74146699	6.65E-222	Up	1.55E-223
CL16078.Contig9_All	2096	0.01	34.02	11.73216743	0	Up	0
Unigene37752_All	2334	0.05	168.31	11.71690518	0	Up	0
Unigene53930_All	744	0.01	33.26	11.69957245	2.65E-177	Up	7.47E-179
Unigene89161_All	1155	0.01	32.5	11.666224	3.91E-289	Up	7.23E-291
CL12955.Contig2_All	271	0.01	32.43	11.66311331	1.32E-41	Up	1.16E-42
CL15136.Contig4_All	995	0.01	31.04	11.59991284	6.65E-233	Up	1.49E-234
Unigene90458_All	631	0.01	30.98	11.59712143	7.36E-135	Up	2.60E-136
Unigene81514_All	816	0.07	216.71	11.59612319	0	Up	0
Unigene9374_All	1869	0.01	30	11.55074679	0	Up	0
CL13943.Contig1_All	3592	0.01	29.57	11.52991853	0	Up	0
Unigene82507_All	1038	0.01	29.36	11.51963625	2.24E-231	Up	5.04E-233
CL14228.Contig2_All	1403	0.01	29.35	11.51914479	0	Up	0
Unigene83642_All	1645	0.01	29.25	11.51422091	0	Up	0
CL1829.Contig4_All	1288	0.01	28.3	11.46658634	3.03E-284	Up	5.70E-286
Unigene8353_All	1439	0.03	81.28	11.40372219	0	Up	0
Unigene93554_All	328	0.01	27.08	11.40301202	2.23E-47	Up	1.78E-48
Unigene90883_All	541	0.01	26.64	11.37937837	3.41E-95	Up	1.59E-96
Unigene91542_All	800	0.05	133.16	11.37894506	0	Up	0
CL5332.Contig2_All	1660	0.01	26.54	11.37395266	0	Up	0
CL3026.Contig1_All	864	0.01	26	11.34429591	2.15E-165	Up	6.45E-167
CL8183.Contig1_All	2494	0.01	25.96	11.34207467	0	Up	0
CL1438.Contig6_All	2189	0.01	25.95	11.34151882	0	Up	0
CL2556.Contig2_All	1075	0.01	25.63	11.32361776	5.47E-210	Up	1.34E-211
CL7253.Contig2_All	1934	0.01	25.53	11.31797782	0	Up	0
Unigene94022_All	221	0.01	25.43	11.31231575	8.04E-23	Up	1.10E-23
CL5772.Contig3_All	3175	0.01	25.35	11.30777003	0	Up	0
CL502.Contig2_All	2167	0.01	25.33	11.30663136	0	Up	0
Unigene88424_All	1790	0.01	25.22	11.30035256	0	Up	0
CL2291.Contig2_All	3228	0.01	25.11	11.29404631	0	Up	0
CL1831.Contig3_All	1149	0.01	24.58	11.2632692	5.16E-217	Up	1.22E-218
Unigene89982_All	542	0.01	24.26	11.24436384	1.18E-86	Up	5.90E-88
CL2782.Contig4_All	2127	0.01	24.2	11.24079133	0	Up	0
CL6261.Contig6_All	2783	0.01	24.16	11.23840474	0	Up	0
CL8139.Contig4_All	1424	0.01	24.01	11.22941969	2.86E-269	Up	5.65E-271
Unigene92073_All	713	0.01	23.99	11.22821744	1.98E-121	Up	7.60E-123
Unigene85246_All	943	0.01	23.45	11.19537221	2.15E-165	Up	6.45E-167
CL1123.Contig4_All	2254	0.01	23.43	11.19414124	0	Up	0
Unigene3781_All	1134	0.01	23.38	11.19105921	1.42E-203	Up	3.57E-205
CL8969.Contig7_All	2420	0.01	23.27	11.1842555	0	Up	0
CL2763.Contig5_All	1380	0.01	23.2	11.17990909	3.07E-251	Up	6.45E-253
Unigene81721_All	586	0.01	23.15	11.17679648	1.56E-91	Up	7.48E-93
Unigene21356_All	1222	0.01	22.9	11.16113188	1.04E-216	Up	2.47E-218
Unigene8050_All	1245	0.12	273.62	11.15492357	0	Up	0
CL16714.Contig1_All	1843	0.01	22.76	11.15228484	0	Up	0
Unigene82297_All	640	0.39	873.56	11.12921696	0	Up	0
Unigene4383_All	2681	0.01	22.32	11.12412131	0	Up	0
Unigene26771_All	1134	0.01	22.19	11.11569395	3.47E-193	Up	9.10E-195
CL7274.Contig2_All	1005	0.01	22.14	11.11243951	7.76E-168	Up	2.30E-169
CL10436.Contig1_All	686	0.01	22.07	11.10787091	1.77E-106	Up	7.54E-108
CL6005.Contig1_All	1339	0.01	21.98	11.10197567	3.74E-230	Up	8.45E-232
CL1568.Contig23_All	2491	0.01	21.94	11.09934781	0	Up	0
CL5376.Contig1_All	885	0.18	394.21	11.09675175	0	Up	0
CL9534.Contig2_All	986	0.01	21.61	11.07748336	3.34E-160	Up	1.03E-161
CL916.Contig2_All	2585	0.01	21.61	11.07748336	0	Up	0
Unigene20445_All	923	0.04	85.36	11.05934446	0	Up	0
Unigene36056_All	1567	0.09	191.98	11.0587434	0	Up	0
Unigene83102_All	1118	0.01	21.2	11.04984855	1.40E-181	Up	3.88E-183
Unigene90392_All	826	0.01	20.62	11.00982862	1.75E-124	Up	6.61E-126
Unigene7997_All	1589	0.14	288.57	11.00927878	0	Up	0
Unigene82530_All	853	0.14	282.17	10.97692207	0	Up	0
CL1189.Contig22_All	3687	0.01	20.09	10.97226185	0	Up	0
Unigene92208_All	816	0.01	20.05	10.96938652	2.70E-119	Up	1.05E-120
CL1318.Contig3_All	1163	0.01	19.79	10.9505559	5.35E-177	Up	1.51E-178
Unigene93559_All	744	0.01	19.76	10.94836723	2.94E-105	Up	1.26E-106
Unigene95142_All	1010	0.01	19.72	10.94544384	1.98E-150	Up	6.40E-152
CL2705.Contig2_All	863	0.01	19.64	10.93957921	8.69E-125	Up	3.27E-126
CL1052.Contig4_All	1652	0.01	19.6	10.93663794	1.42E-258	Up	2.91E-260
CL10686.Contig1_All	2670	0.01	19.58	10.93516505	0	Up	0
Unigene83022_All	987	0.01	19.55	10.93295289	3.08E-145	Up	1.02E-146
CL14222.Contig1_All	1097	0.01	19.54	10.93221475	1.46E-163	Up	4.42E-165
Unigene38157_All	815	0.05	97.53	10.92970225	0	Up	0
CL8229.Contig1_All	3415	0.01	19.43	10.92407019	0	Up	0
Unigene33250_All	702	0.06	116.08	10.9178693	0	Up	0
Unigene81363_All	300	0.01	19.21	10.9076418	3.58E-29	Up	4.11E-30
Unigene17203_All	2432	0.01	19.17	10.90463462	0	Up	0
CL15019.Contig2_All	1830	0.28	536.22	10.90318249	0	Up	0
Unigene18008_All	1542	0.01	19.05	10.89557528	6.65E-233	Up	1.49E-234
CL139.Contig4_All	1638	0.01	19.05	10.89557528	8.59E-249	Up	1.81E-250
CL441.Contig3_All	2909	0.01	18.94	10.88722062	0	Up	0
Unigene83248_All	810	0.01	18.94	10.88722062	1.15E-111	Up	4.73E-113
Unigene14103_All	892	0.71	1344.35	10.88680215	0	Up	0
Unigene32301_All	1558	0.3	560.08	10.8664547	0	Up	0
Unigene3127_All	433	0.01	18.52	10.85486838	6.73E-49	Up	5.26E-50
CL13669.Contig2_All	1424	0.01	18.27	10.83526092	8.55E-205	Up	2.13E-206
CL2483.Contig2_All	745	0.01	18.09	10.82097669	2.06E-96	Up	9.48E-98
CL8183.Contig2_All	2835	0.01	17.92	10.80735492	0	Up	0
CL5177.Contig1_All	984	0.01	17.85	10.80170836	4.10E-132	Up	1.48E-133
CL1516.Contig1_All	814	0.01	17.75	10.79360331	2.94E-105	Up	1.26E-106
CL86.Contig7_All	1560	0.01	17.6	10.78135971	6.24E-218	Up	1.48E-219
Unigene8037_All	1559	0.01	17.52	10.77478706	1.04E-216	Up	2.47E-218
CL9595.Contig9_All	2144	0.01	17.43	10.76735685	3.37E-304	Up	6.00E-306
CL3184.Contig1_All	913	0.13	225.3	10.75911997	0	Up	0
CL15825.Contig1_All	596	0.01	17.33	10.75905594	6.76E-70	Up	4.01E-71
CL8639.Contig2_All	4061	0.01	17.14	10.74315139	0	Up	0
Unigene81917_All	1698	0.01	17.13	10.74230944	1.34E-232	Up	3.01E-234
Unigene88196_All	1157	0.01	17.11	10.74062404	2.91E-152	Up	9.33E-154
Unigene93057_All	763	0.01	17.11	10.74062404	1.14E-93	Up	5.39E-95
Unigene28182_All	1126	0.01	17.1	10.73978061	2.24E-147	Up	7.35E-149
CL1829.Contig2_All	1798	0.01	16.98	10.72962074	1.98E-245	Up	4.21E-247
CL3561.Contig2_All	993	0.01	16.96	10.72792045	1.28E-126	Up	4.76E-128
Unigene15828_All	650	0.01	16.91	10.72366094	2.70E-76	Up	1.50E-77
CL6017.Contig2_All	1873	0.01	16.9	10.72280753	3.27E-255	Up	6.77E-257
Unigene81834_All	1302	0.01	16.9	10.72280753	1.68E-171	Up	4.88E-173
CL16388.Contig19_All	3478	0.01	16.84	10.71767642	0	Up	0
CL7100.Contig2_All	867	0.01	16.81	10.71510401	2.15E-107	Up	9.10E-109
Unigene15613_All	1820	0.08	131.85	10.68660995	0	Up	0
CL7434.Contig5_All	2738	0.01	16.43	10.68211676	0	Up	0
Unigene39282_All	1503	0.01	16.42	10.68123841	2.52E-195	Up	6.56E-197
CL5080.Contig5_All	1842	0.01	16.32	10.67242534	4.53E-242	Up	9.79E-244
CL9677.Contig2_All	2183	0.01	16.26	10.66711154	3.91E-289	Up	7.23E-291
CL3578.Contig10_All	2580	0.01	16.24	10.66533592	0	Up	0
CL994.Contig2_All	2113	0.01	16.21	10.66266838	1.94E-278	Up	3.72E-280
CL3309.Contig4_All	2017	0.01	16.18	10.65999589	2.22E-264	Up	4.46E-266
CL2039.Contig6_All	4888	0.01	16.13	10.65553072	0	Up	0
CL3133.Contig3_All	1258	0.11	175.75	10.64180545	0	Up	0
CL203.Contig14_All	5656	0.01	15.96	10.64024494	0	Up	0
CL4215.Contig4_All	2011	0.01	15.93	10.63753055	1.72E-259	Up	3.52E-261
CL10787.Contig2_All	1972	0.01	15.87	10.63208641	4.51E-253	Up	9.40E-255
Unigene39774_All	1977	0.01	15.84	10.62935662	2.23E-253	Up	4.65E-255
Unigene36054_All	1131	0.08	126	10.62113611	0	Up	0
Unigene94892_All	493	0.01	15.69	10.61562964	1.66E-49	Up	1.28E-50
CL2.Contig22_All	1824	0.01	15.66	10.6128685	1.53E-229	Up	3.46E-231
CL16980.Contig5_All	2868	0.01	15.61	10.60825482	0	Up	0
CL3830.Contig13_All	1554	0.01	15.59	10.60640521	2.86E-192	Up	7.54E-194
CL3887.Contig10_All	5725	0.01	15.57	10.60455323	0	Up	0
Unigene39516_All	728	0.01	15.49	10.59712143	2.96E-80	Up	1.58E-81
Unigene31572_All	1364	0.03	46.44	10.59618976	0	Up	0
Unigene82445_All	617	0.01	15.39	10.58777752	5.04E-65	Up	3.16E-66
Unigene85243_All	10571	0.01	15.24	10.57364719	0	Up	0
CL7296.Contig2_All	1933	0.01	15.18	10.56795608	7.07E-237	Up	1.56E-238
Unigene82338_All	1841	0.01	15.05	10.55554777	4.00E-223	Up	9.25E-225
CL3116.Contig22_All	4101	0.01	15.03	10.55362929	0	Up	0
Unigene91723_All	1667	0.01	14.97	10.54785851	2.70E-199	Up	6.89E-201
CL1223.Contig26_All	3144	0.01	14.84	10.53527538	0	Up	0
CL11723.Contig6_All	2159	0.01	14.82	10.53332973	2.09E-260	Up	4.24E-262
CL218.Contig1_All	752	0.01	14.71	10.52258153	4.89E-79	Up	2.64E-80
Unigene23271_All	613	0.01	14.65	10.51668495	2.27E-61	Up	1.49E-62
Unigene24348_All	1485	0.01	14.63	10.51471405	1.68E-171	Up	4.88E-173
CL1123.Contig5_All	2262	0.02	29.07	10.50531536	0	Up	0
CL1395.Contig14_All	1887	0.01	14.49	10.50084188	2.24E-220	Up	5.25E-222
Unigene81510_All	819	0.01	14.46	10.49785184	4.79E-86	Up	2.41E-87
CL3578.Contig9_All	1747	0.01	14.38	10.48984796	1.96E-201	Up	4.96E-203
CL6701.Contig3_All	1309	0.01	14.37	10.48884435	9.12E-147	Up	3.01E-148
CL13134.Contig1_All	316	0.01	14.36	10.48784003	9.97E-24	Up	1.33E-24
Unigene85339_All	264	0.01	14.35	10.48683502	1.08E-17	Up	1.75E-18
CL2819.Contig5_All	1130	0.01	14.2	10.47167521	5.89E-123	Up	2.24E-124
CL1568.Contig2_All	1756	0.01	14.17	10.46862404	1.34E-199	Up	3.40E-201
Unigene92182_All	514	0.01	14.11	10.46250227	4.49E-47	Up	3.61E-48
Unigene6792_All	1088	1.88	2631.11	10.45072319	0	Up	0
Unigene93005_All	236	0.01	13.85	10.43567026	4.36E-14	Up	8.25E-15
Unigene87548_All	461	0.01	13.71	10.42101286	1.76E-39	Up	1.62E-40
Unigene90884_All	1143	0.01	13.7	10.41996018	3.28E-120	Up	1.27E-121
CL12955.Contig1_All	249	0.01	13.69	10.41890673	2.74E-15	Up	4.93E-16
CL4330.Contig3_All	2266	0.01	13.63	10.41256985	3.72E-252	Up	7.78E-254
Unigene95271_All	1299	0.01	13.59	10.40832974	1.32E-137	Up	4.57E-139
Unigene94026_All	1545	0.01	13.5	10.39874369	2.15E-165	Up	6.45E-167
CL11586.Contig2_All	923	0.09	120.56	10.3875387	0	Up	0
Unigene84181_All	333	0.01	13.39	10.38694025	4.97E-24	Up	6.56E-25
CL1578.Contig5_All	1756	0.01	13.33	10.38046107	1.10E-187	Up	2.94E-189
CL1578.Contig1_All	1453	0.01	13.22	10.36850646	2.40E-151	Up	7.72E-153
CL1892.Contig2_All	3358	0.01	13.19	10.36522885	0	Up	0
CL11919.Contig1_All	1900	0.01	13.02	10.34651373	2.70E-199	Up	6.89E-201
Unigene87293_All	1435	0.01	13.01	10.34540525	4.52E-147	Up	1.49E-148
CL86.Contig4_All	1786	0.01	12.94	10.3376219	1.50E-185	Up	4.08E-187
Unigene86452_All	598	0.01	12.87	10.32979634	3.05E-52	Up	2.26E-53
Unigene47945_All	931	0.04	51.37	10.32671036	0	Up	0
Unigene86798_All	334	0.01	12.66	10.30606169	8.05E-23	Up	1.10E-23
CL8398.Contig7_All	1863	0.01	12.64	10.30378075	1.61E-189	Up	4.28E-191
Unigene93138_All	532	0.01	12.61	10.30035256	4.91E-44	Up	4.15E-45
Unigene30427_All	785	0.05	62.45	10.28655776	0	Up	0
Unigene93267_All	585	0.01	12.46	10.28308835	3.34E-49	Up	2.60E-50
CL9779.Contig1_All	1284	0.06	74.69	10.28173688	0	Up	0
CL8048.Contig6_All	2681	0.01	12.41	10.2772874	3.68E-274	Up	7.17E-276
Unigene82421_All	1249	0.01	12.41	10.2772874	3.28E-120	Up	1.27E-121
Unigene84637_All	1620	0.01	12.37	10.27262978	1.36E-159	Up	4.21E-161
CL2884.Contig2_All	3345	0.01	12.36	10.27146303	0	Up	0
Unigene90039_All	357	0.01	12.34	10.26912668	1.24E-24	Up	1.60E-25
Unigene7605_All	1351	0.17	209.53	10.26740636	0	Up	0
CL1052.Contig5_All	1338	0.01	12.27	10.26091953	3.81E-128	Up	1.41E-129
Unigene30470_All	1310	0.06	73.38	10.25620869	0	Up	0
Unigene39909_All	1081	0.01	12.22	10.25502857	2.24E-100	Up	9.96E-102
Unigene89154_All	830	0.01	12.18	10.25029842	7.41E-74	Up	4.21E-75
Unigene86841_All	547	0.01	12.16	10.24792751	4.91E-44	Up	4.15E-45
CL10735.Contig1_All	1027	0.01	12.08	10.23840474	1.14E-93	Up	5.39E-95
Unigene82400_All	8947	0.01	12	10.22881869	0	Up	0
CL650.Contig2_All	1598	0.01	11.98	10.22641219	2.91E-152	Up	9.33E-154
CL13981.Contig1_All	2149	0.03	35.88	10.22400167	0	Up	0
Unigene82552_All	368	0.01	11.94	10.22158712	6.16E-25	Up	7.92E-26
CL1568.Contig7_All	2787	0.01	11.92	10.21916852	3.68E-274	Up	7.17E-276
Unigene9399_All	1305	0.01	11.89	10.215533	8.05E-121	Up	3.11E-122
CL10964.Contig1_All	1135	0.01	11.73	10.1959873	6.67E-102	Up	2.94E-103
CL11625.Contig2_All	1462	0.01	11.72	10.19475685	3.65E-135	Up	1.28E-136
Unigene93546_All	1312	0.03	35.03	10.18941277	0	Up	0
CL16982.Contig7_All	3206	0.01	11.66	10.18735207	0	Up	0
CL3578.Contig3_All	1041	0.01	11.59	10.17866485	3.14E-91	Up	1.51E-92
CL1390.Contig16_All	4229	0.01	11.46	10.16239133	0	Up	0
Unigene82368_All	527	0.01	11.45	10.16113188	1.76E-39	Up	1.62E-40
CL1645.Contig7_All	4767	0.01	11.44	10.15987134	0	Up	0
Unigene36271_All	2856	0.01	11.4	10.15481811	2.86E-269	Up	5.65E-271
Unigene57613_All	637	0.01	11.38	10.15228484	8.26E-50	Up	6.35E-51
Unigene20431_All	1238	0.01	11.29	10.14082977	2.62E-108	Up	1.10E-109
CL11542.Contig2_All	1059	0.01	11.26	10.13699111	2.58E-90	Up	1.25E-91
Unigene82564_All	818	0.01	11.24	10.13442632	7.51E-67	Up	4.61E-68
Unigene780_All	1815	0.01	11.23	10.13314221	1.46E-163	Up	4.42E-165
CL3645.Contig2_All	494	0.01	11.19	10.12799432	3.11E-35	Up	3.11E-36
Unigene95524_All	1295	0.01	11.16	10.12412131	1.40E-112	Up	5.71E-114
CL2684.Contig5_All	3619	0.01	11.13	10.12023788	0	Up	0
CL7520.Contig7_All	1867	0.01	11.11	10.1176431	6.40E-167	Up	1.90E-168
CL15097.Contig2_All	451	0.01	11.09	10.11504365	5.46E-31	Up	6.00E-32
Unigene89527_All	1409	0.01	11.08	10.11374217	1.19E-122	Up	4.54E-124
Unigene19271_All	1410	0.05	55.08	10.10538475	0	Up	0
CL9679.Contig10_All	1697	0.01	10.99	10.10197567	6.65E-149	Up	2.17E-150
Unigene20403_All	647	0.01	10.98	10.10066234	3.34E-49	Up	2.60E-50
CL2098.Contig1_All	1382	0.01	10.97	10.09934781	1.10E-118	Up	4.32E-120
CL2665.Contig3_All	5129	0.01	10.96	10.09803208	0	Up	0
Unigene30424_All	825	0.01	10.96	10.09803208	6.16E-66	Up	3.82E-67
Unigene53089_All	1987	0.01	10.94	10.09539702	8.91E-176	Up	2.53E-177
CL16192.Contig13_All	1780	0.01	10.87	10.08613623	5.20E-155	Up	1.64E-156
CL1648.Contig4_All	2038	0.01	10.87	10.08613623	1.93E-179	Up	5.39E-181
Unigene60006_All	526	0.01	10.86	10.08480839	2.34E-37	Up	2.24E-38
Unigene89769_All	728	0.01	10.85	10.08347933	3.38E-56	Up	2.37E-57
CL8048.Contig9_All	2206	0.01	10.84	10.08214904	1.03E-194	Up	2.68E-196
Unigene84015_All	397	0.01	10.81	10.07815081	3.07E-25	Up	3.92E-26
Unigene89829_All	1409	0.01	10.7	10.06339508	2.23E-118	Up	8.74E-120
CL3166.Contig3_All	1929	0.01	10.66	10.05799172	5.28E-166	Up	1.58E-167
Unigene86326_All	1350	0.01	10.63	10.05392588	2.82E-112	Up	1.15E-113
CL3890.Contig3_All	759	0.01	10.61	10.05120894	1.02E-57	Up	7.00E-59
Unigene27019_All	1135	0.01	10.59	10.04848687	3.82E-92	Up	1.83E-93
Unigene91727_All	529	0.17	179.68	10.04567937	0	Up	0
Unigene18213_All	1308	0.35	365.77	10.02936611	0	Up	0
CL1859.Contig25_All	2990	0.01	10.44	10.027906	1.42E-258	Up	2.91E-260
Unigene86221_All	1569	0.01	10.44	10.027906	5.62E-130	Up	2.05E-131
CL12286.Contig1_All	1147	0.01	10.43	10.02652344	7.71E-92	Up	3.70E-93
Unigene82541_All	553	0.01	10.42	10.02513956	2.88E-38	Up	2.71E-39
CL1922.Contig3_All	1290	0.01	10.39	10.02097994	2.42E-104	Up	1.05E-105
CL12764.Contig4_All	3501	0.01	10.36	10.01680829	1.12E-302	Up	2.00E-304
CL9436.Contig1_All	461	0.01	10.33	10.01262454	8.88E-30	Up	1.00E-30
CL7682.Contig6_All	1090	0.01	10.31	10.00982862	1.95E-85	Up	9.88E-87
Unigene95692_All	1195	0.01	10.3	10.00842862	6.88E-95	Up	3.22E-96
CL1223.Contig15_All	3395	0.01	10.25	10.00140819	9.58E-290	Up	1.77E-291
Unigene83195_All	2976	0.01	10.24	10	1.84E-252	Up	3.85E-254
Unigene40008_All	1619	0.01	10.18	9.991521846	6.82E-131	Up	2.47E-132
Unigene92648_All	832	0.05	50.84	9.98982022	0	Up	0
CL5332.Contig4_All	568	0.04	40.61	9.987619312	1.05E-154	Up	3.32E-156
CL4465.Contig6_All	1703	0.01	10.15	9.987264012	3.23E-138	Up	1.12E-139
Unigene82554_All	645	0.01	10.14	9.985841937	2.99E-45	Up	2.47E-46
Unigene39777_All	2082	0.01	10.14	9.985841937	3.39E-171	Up	9.88E-173
Unigene26714_All	1908	0.04	40.49	9.983349928	0	Up	0
CL3890.Contig1_All	496	0.01	10.12	9.982993575	3.35E-32	Up	3.58E-33
CL4953.Contig4_All	1815	0.01	10.11	9.981567282	2.24E-147	Up	7.35E-149
Unigene16360_All	874	0.01	10.11	9.981567282	5.04E-65	Up	3.16E-66
CL13134.Contig2_All	313	0.01	10.09	9.978710459	1.71E-16	Up	2.94E-17
CL86.Contig10_All	1773	0.01	10.04	9.971543554	1.72E-142	Up	5.80E-144
CL1905.Contig5_All	2042	0.01	10.04	9.971543554	5.28E-166	Up	1.58E-167
Unigene91987_All	388	0.01	10.02	9.968666793	1.61E-22	Up	2.22E-23
Unigene89828_All	767	0.01	10.02	9.968666793	2.77E-55	Up	1.97E-56
CL2991.Contig5_All	1480	0.01	10	9.965784285	1.51E-116	Up	5.99E-118
CL1390.Contig27_All	3173	0.01	9.99	9.964340868	3.71E-263	Up	7.47E-265
CL11795.Contig1_All	1328	0.01	9.96	9.960001932	4.03E-103	Up	1.75E-104
Unigene26798_All	782	0.01	9.95	9.958552715	3.38E-56	Up	2.37E-57
Unigene84759_All	693	0.01	9.9	9.951284715	2.73E-48	Up	2.15E-49
CL14250.Contig2_All	1257	0.01	9.89	9.949826711	2.06E-96	Up	9.48E-98
Unigene83327_All	819	0.01	9.88	9.948367232	6.18E-59	Up	4.18E-60
Unigene84249_All	1696	0.01	9.86	9.945443836	1.22E-133	Up	4.35E-135
CL4331.Contig8_All	3487	0.01	9.85	9.943979914	4.45E-286	Up	8.31E-288
Unigene82489_All	1108	0.01	9.84	9.942514505	2.65E-83	Up	1.37E-84
CL3830.Contig14_All	1663	0.01	9.83	9.941047606	2.78E-130	Up	1.01E-131
Unigene83090_All	1048	0.01	9.8	9.936637939	8.08E-78	Up	4.43E-79
Unigene30395_All	849	0.56	548.06	9.934691301	0	Up	0
Unigene22479_All	1364	0.42	408.94	9.927284142	0	Up	0
Unigene88894_All	909	0.01	9.69	9.920352855	2.50E-65	Up	1.56E-66
Unigene4128_All	5525	0.01	9.65	9.914385132	0	Up	0
CL10968.Contig1_All	1844	0.01	9.63	9.911391988	8.52E-143	Up	2.87E-144
CL5788.Contig2_All	498	0.01	9.63	9.911391988	1.10E-30	Up	1.21E-31
CL1454.Contig2_All	1575	0.01	9.52	9.894817763	5.46E-119	Up	2.13E-120
CL7779.Contig2_All	2159	0.1	95.18	9.894514644	0	Up	0
Unigene89534_All	423	0.01	9.51	9.893301531	2.48E-24	Up	3.24E-25
CL16714.Contig3_All	873	0.01	9.47	9.887220615	9.23E-61	Up	6.09E-62
CL110.Contig14_All	2770	0.01	9.47	9.887220615	2.10E-216	Up	5.00E-218
Unigene1520_All	908	0.35	329.76	9.879845773	0	Up	0
CL8544.Contig2_All	1116	0.01	9.42	9.87958325	2.96E-80	Up	1.58E-81
CL9138.Contig2_All	1657	0.01	9.4	9.876516947	3.54E-124	Up	1.34E-125
CL7994.Contig1_All	524	2.71	2545.59	9.875491506	0	Up	0
CL86.Contig1_All	1132	0.01	9.39	9.874981348	3.60E-81	Up	1.90E-82
Unigene81359_All	769	0.28	262.26	9.871355241	0	Up	0
CL15825.Contig2_All	764	0.01	9.32	9.864186145	5.02E-51	Up	3.79E-52
CL5637.Contig1_All	1288	0.01	9.29	9.859534786	9.39E-93	Up	4.46E-94
CL1593.Contig10_All	1991	0.01	9.28	9.857980995	3.29E-149	Up	1.07E-150
Unigene84843_All	913	0.01	9.28	9.857980995	6.83E-63	Up	4.39E-64
Unigene92465_All	798	0.01	9.19	9.843921051	3.73E-53	Up	2.73E-54
CL4208.Contig2_All	3028	0.01	9.15	9.837627933	3.09E-229	Up	7.00E-231
Unigene92548_All	792	0.01	9.14	9.836050355	3.05E-52	Up	2.26E-53
Unigene85352_All	1745	0.01	9.08	9.826548487	6.33E-127	Up	2.35E-128
CL6709.Contig9_All	2167	0.01	9.06	9.82336724	1.36E-159	Up	4.21E-161
CL14770.Contig2_All	1590	0.01	9.06	9.82336724	2.06E-114	Up	8.32E-116
CL6178.Contig1_All	1309	0.01	9.06	9.82336724	3.82E-92	Up	1.83E-93
Unigene26541_All	926	0.01	9	9.813781191	5.59E-62	Up	3.64E-63
Unigene82839_All	1473	0.01	8.98	9.810571635	2.42E-104	Up	1.05E-105
Unigene13557_All	1264	0.72	645.15	9.80742201	0	Up	0
Unigene19872_All	846	0.24	214.83	9.805945352	0	Up	0
CL7682.Contig7_All	1677	0.01	8.92	9.8008999	2.70E-119	Up	1.05E-120
CL207.Contig2_All	538	0.01	8.91	9.799281622	2.72E-31	Up	2.96E-32
CL1578.Contig7_All	1475	0.01	8.81	9.782998209	3.31E-102	Up	1.45E-103
Unigene86225_All	539	0.01	8.81	9.782998209	2.72E-31	Up	2.96E-32
CL16982.Contig9_All	3120	0.01	8.79	9.779719355	2.11E-227	Up	4.80E-229
Unigene82843_All	635	0.01	8.74	9.77148947	2.88E-38	Up	2.71E-39
CL3996.Contig3_All	1950	0.01	8.73	9.769837844	2.67E-137	Up	9.25E-139
Unigene88469_All	1960	0.01	8.73	9.769837844	3.23E-138	Up	1.12E-139
CL14308.Contig17_All	3391	0.01	8.71	9.766528909	9.79E-246	Up	2.08E-247
Unigene92891_All	407	0.01	8.67	9.759888183	5.22E-21	Up	7.54E-22
CL12554.Contig1_All	1226	0.01	8.66	9.758223215	4.38E-82	Up	2.30E-83
CL203.Contig21_All	3573	0.01	8.65	9.756556323	1.17E-257	Up	2.41E-259
Unigene86547_All	1133	0.01	8.62	9.751544059	9.02E-75	Up	5.09E-76
Unigene86445_All	667	0.01	8.61	9.749869427	4.35E-40	Up	3.95E-41
CL14228.Contig1_All	1605	0.01	8.57	9.743151394	3.18E-109	Up	1.33E-110
Unigene93149_All	682	0.01	8.57	9.743151394	5.34E-41	Up	4.77E-42
CL11998.Contig14_All	2663	0.01	8.56	9.741466986	2.21E-187	Up	5.94E-189
CL1547.Contig3_All	5518	0.01	8.51	9.733015322	0	Up	0
Unigene82842_All	1448	0.01	8.48	9.727920455	1.02E-96	Up	4.69E-98
CL5265.Contig4_All	1493	0.01	8.45	9.722807531	1.84E-99	Up	8.25E-101
CL1317.Contig2_All	3498	0.01	8.43	9.719388821	9.79E-246	Up	2.08E-247
CL6228.Contig1_All	3196	0.01	8.43	9.719388821	1.98E-223	Up	4.57E-225
Unigene93481_All	664	0.01	8.4	9.714245518	7.12E-39	Up	6.61E-40
CL7520.Contig2_All	1816	0.01	8.39	9.712527	2.40E-122	Up	9.18E-124
CL11375.Contig2_All	2505	0.01	8.37	9.709083813	8.31E-172	Up	2.41E-173
CL3561.Contig1_All	998	0.01	8.35	9.705632387	1.37E-62	Up	8.88E-64
CL7434.Contig2_All	3974	0.01	8.34	9.703903573	1.60E-277	Up	3.08E-279
CL2789.Contig13_All	1997	0.01	8.29	9.695228291	1.22E-133	Up	4.35E-135
CL10789.Contig2_All	1545	0.31	256	9.689659879	0	Up	0
CL5332.Contig3_All	1862	0.01	8.25	9.688250309	1.44E-123	Up	5.48E-125
CL669.Contig6_All	1803	0.01	8.24	9.686500527	5.46E-119	Up	2.13E-120
CL173.Contig3_All	1936	0.01	8.23	9.68474862	1.89E-128	Up	6.94E-130
CL12784.Contig2_All	769	0.01	8.23	9.68474862	1.48E-45	Up	1.22E-46
Unigene39191_All	625	0.01	8.21	9.681238412	3.10E-35	Up	3.11E-36
CL8969.Contig19_All	2708	0.01	8.21	9.681238412	4.17E-183	Up	1.14E-184
CL295.Contig8_All	3449	0.01	8.11	9.663558104	6.65E-233	Up	1.49E-234
Unigene28183_All	1138	0.01	8.1	9.661778098	1.66E-70	Up	9.80E-72
CL4296.Contig3_All	2329	0.01	8.07	9.656424863	3.54E-153	Up	1.13E-154
Unigene86770_All	303	0.01	8.07	9.656424863	1.38E-12	Up	2.80E-13
CL3998.Contig24_All	1794	0.01	8.06	9.654636029	6.13E-116	Up	2.45E-117
Unigene86214_All	1638	0.01	8.05	9.652844973	5.94E-105	Up	2.56E-106
Unigene91742_All	1804	0.01	8.05	9.652844973	1.51E-116	Up	5.99E-118
Unigene86224_All	1931	0.01	7.99	9.642051693	1.75E-124	Up	6.61E-126
CL2782.Contig11_All	1007	0.01	7.97	9.638435914	1.86E-60	Up	1.23E-61
Unigene7381_All	1701	0.07	55.75	9.637401168	0	Up	0
CL12784.Contig1_All	751	0.01	7.96	9.636624621	8.07E-43	Up	6.95E-44
Unigene9365_All	1971	0.01	7.94	9.632995197	2.58E-126	Up	9.64E-128
Unigene18205_All	1978	0.01	7.94	9.632995197	6.33E-127	Up	2.35E-128
CL5917.Contig3_All	5505	0.02	15.86	9.631177056	0	Up	0
Unigene93900_All	830	0.01	7.92	9.62935662	5.51E-48	Up	4.36E-49
CL6192.Contig2_All	1238	0.03	23.76	9.62935662	9.62E-226	Up	2.20E-227
CL8426.Contig7_All	1512	0.01	7.9	9.625708843	2.80E-94	Up	1.32E-95
Unigene232_All	2838	0.01	7.89	9.62388149	1.24E-184	Up	3.38E-186
CL7742.Contig4_All	1722	0.01	7.89	9.62388149	2.62E-108	Up	1.10E-109
Unigene84014_All	1762	0.01	7.89	9.62388149	2.32E-111	Up	9.56E-113
CL4219.Contig2_All	817	0.01	7.88	9.622051819	9.05E-47	Up	7.30E-48
Unigene91701_All	498	0.01	7.88	9.622051819	3.07E-25	Up	3.92E-26
CL11299.Contig1_All	825	0.01	7.86	9.618385502	4.49E-47	Up	3.61E-48
Unigene84121_All	1260	0.01	7.84	9.614709844	1.34E-76	Up	7.42E-78
Unigene46197_All	2212	0.01	7.82	9.611024797	1.17E-140	Up	3.98E-142
Unigene14110_All	1147	0.01	7.8	9.607330314	2.25E-68	Up	1.36E-69
CL1519.Contig3_All	978	0.01	7.8	9.607330314	4.14E-57	Up	2.87E-58
Unigene88597_All	2128	0.01	7.8	9.607330314	7.36E-135	Up	2.60E-136
Unigene93534_All	1327	0.01	7.78	9.603626345	1.47E-80	Up	7.79E-82
CL16150.Contig1_All	1105	0.01	7.75	9.5980525	2.50E-65	Up	1.56E-66
CL15799.Contig2_All	906	0.01	7.75	9.5980525	6.14E-52	Up	4.57E-53
CL14308.Contig27_All	2549	0.01	7.72	9.592457037	2.00E-161	Up	6.14E-163
CL1892.Contig5_All	3258	0.07	53.85	9.587375707	0	Up	0
CL2462.Contig4_All	1436	0.01	7.68	9.584962501	1.18E-86	Up	5.90E-88
Unigene89655_All	1313	0.01	7.67	9.583082768	1.99E-78	Up	1.08E-79
CL2526.Contig26_All	3505	0.01	7.64	9.577428828	3.99E-223	Up	9.25E-225
Unigene92053_All	829	0.01	7.63	9.575539247	3.66E-46	Up	2.99E-47
CL1569.Contig1_All	1204	0.01	7.62	9.573647187	1.66E-70	Up	9.80E-72
Unigene84997_All	492	0.01	7.62	9.573647187	4.98E-24	Up	6.56E-25
Unigene82386_All	1380	0.01	7.62	9.573647187	4.38E-82	Up	2.30E-83
Unigene85700_All	2458	0.01	7.61	9.571752644	3.54E-153	Up	1.13E-154
CL6682.Contig10_All	3218	0.01	7.59	9.567956075	1.18E-202	Up	2.96E-204
CL561.Contig11_All	1311	0.01	7.57	9.56414949	3.29E-77	Up	1.81E-78
CL3822.Contig7_All	1343	0.01	7.52	9.554588852	9.87E-79	Up	5.34E-80
Unigene93013_All	630	0.01	7.5	9.550746785	1.67E-32	Up	1.77E-33
Unigene92943_All	514	0.01	7.47	9.544964433	6.16E-25	Up	7.92E-26
Unigene363_All	2708	0.01	7.47	9.544964433	2.61E-166	Up	7.79E-168
CL3484.Contig2_All	1950	0.01	7.46	9.54303182	1.83E-117	Up	7.24E-119
Unigene94759_All	936	0.01	7.45	9.541096615	6.15E-52	Up	4.57E-53
CL14242.Contig3_All	702	0.01	7.43	9.537218401	9.47E-37	Up	9.18E-38
Unigene84672_All	1272	0.01	7.42	9.535275377	3.02E-73	Up	1.73E-74
CL2035.Contig3_All	2268	0.01	7.39	9.529430554	2.19E-136	Up	7.66E-138
Unigene84257_All	1287	0.01	7.38	9.527477006	7.41E-74	Up	4.21E-75
CL2556.Contig1_All	1321	0.01	7.37	9.525520809	1.10E-75	Up	6.14E-77
CL868.Contig2_All	1956	0.01	7.35	9.52160044	6.14E-116	Up	2.45E-117
Unigene91580_All	341	0.01	7.35	9.52160044	8.71E-14	Up	1.67E-14
CL9679.Contig9_All	1790	0.01	7.32	9.515699838	5.94E-105	Up	2.56E-106
CL9727.Contig2_All	1058	0.01	7.32	9.515699838	1.25E-58	Up	8.46E-60
Unigene82414_All	551	0.01	7.31	9.513727596	9.44E-27	Up	1.15E-27
Unigene60967_All	1251	0.01	7.27	9.505811554	3.35E-70	Up	1.98E-71
CL4205.Contig3_All	1619	0.01	7.23	9.497851837	4.65E-93	Up	2.21E-94
Unigene88986_All	2036	0.01	7.22	9.495855027	5.46E-119	Up	2.13E-120
Unigene86763_All	459	0.01	7.21	9.493855449	1.04E-20	Up	1.53E-21
CL14923.Contig1_All	989	0.01	7.2	9.491853096	1.85E-53	Up	1.35E-54
CL7520.Contig4_All	1718	0.01	7.19	9.48984796	1.51E-98	Up	6.83E-100
Unigene86400_All	751	0.01	7.17	9.485829309	1.43E-38	Up	1.34E-39
Unigene11249_All	633	0.01	7.17	9.485829309	2.72E-31	Up	2.96E-32
CL2022.Contig22_All	1620	0.01	7.16	9.483815777	3.82E-92	Up	1.83E-93
Unigene27599_All	929	0.04	28.61	9.482303782	7.28E-196	Up	1.89E-197
CL1696.Contig3_All	4384	0.01	7.15	9.481799432	3.71E-263	Up	7.47E-265
CL14224.Contig1_All	810	0.01	7.14	9.479780264	6.56E-42	Up	5.75E-43
Unigene82516_All	1902	0.01	7.13	9.477758266	3.18E-109	Up	1.33E-110
Unigene25649_All	798	1.11	791.06	9.477083637	0	Up	0
Unigene88766_All	593	0.01	7.11	9.47370575	1.44E-28	Up	1.68E-29
Unigene91977_All	478	0.01	7.11	9.47370575	2.60E-21	Up	3.73E-22
Unigene94602_All	1547	0.01	7.1	9.471675214	5.83E-87	Up	2.91E-88
Unigene14421_All	1809	0.01	7.08	9.46760555	8.12E-103	Up	3.55E-104
CL3545.Contig4_All	2418	0.01	7.08	9.46760555	9.63E-140	Up	3.29E-141
Unigene83193_All	1064	0.01	7.07	9.465566405	4.14E-57	Up	2.87E-58
Unigene95528_All	1171	0.01	7.06	9.463524373	1.68E-63	Up	1.07E-64
CL4799.Contig9_All	489	0.01	7.02	9.45532722	6.49E-22	Up	9.11E-23
Unigene92893_All	935	0.01	7.02	9.45532722	6.73E-49	Up	5.26E-50
Unigene89887_All	670	0.01	7.01	9.453270634	8.30E-33	Up	8.74E-34
Unigene91832_All	1279	0.01	7.01	9.453270634	1.36E-69	Up	8.12E-71
CL11586.Contig1_All	1025	0.01	7	9.451211112	4.57E-54	Up	3.30E-55
CL14985.Contig1_All	569	0.01	6.99	9.449148645	1.89E-26	Up	2.34E-27
Unigene94831_All	1753	0.01	6.98	9.447083226	6.15E-98	Up	2.80E-99
CL5917.Contig2_All	4592	0.01	6.96	9.442943496	5.79E-269	Up	1.14E-270
CL13120.Contig3_All	2995	0.01	6.94	9.438791853	8.31E-172	Up	2.41E-173
CL7463.Contig14_All	2052	0.01	6.92	9.434628228	1.02E-114	Up	4.11E-116
CL1892.Contig20_All	982	0.06	41.33	9.428011148	5.61E-303	Up	1.00E-304
Unigene85550_All	377	0.01	6.88	9.426264755	5.47E-15	Up	9.97E-16
CL3097.Contig10_All	2231	0.01	6.87	9.424166289	8.69E-125	Up	3.27E-126
Unigene92034_All	1706	0.01	6.87	9.424166289	1.14E-93	Up	5.39E-95
Unigene8814_All	873	0.01	6.85	9.419960178	4.91E-44	Up	4.15E-45
Unigene85894_All	1270	0.01	6.85	9.419960178	1.85E-67	Up	1.13E-68
CL11585.Contig2_All	1590	0.12	82.09	9.418028271	0	Up	0
Unigene88996_All	1198	0.01	6.84	9.417852515	3.38E-63	Up	2.17E-64
Unigene11377_All	1991	0.01	6.82	9.413627929	1.58E-109	Up	6.56E-111
CL9666.Contig1_All	1032	0.01	6.81	9.411510988	7.52E-53	Up	5.52E-54
CL2786.Contig3_All	676	0.01	6.79	9.407267764	6.74E-32	Up	7.24E-33
CL44.Contig23_All	1774	0.01	6.79	9.407267764	2.06E-96	Up	9.48E-98
CL180.Contig8_All	1342	0.01	6.79	9.407267764	8.25E-71	Up	4.84E-72
Unigene2400_All	1019	0.08	54.25	9.405407422	0	Up	0
CL5112.Contig1_All	752	0.01	6.76	9.400879436	3.83E-36	Up	3.76E-37
Unigene26676_All	911	0.04	26.97	9.397139806	2.54E-180	Up	7.06E-182
Unigene93306_All	756	0.01	6.72	9.392317423	1.91E-36	Up	1.86E-37
CL6277.Contig12_All	3348	0.01	6.72	9.392317423	4.47E-187	Up	1.20E-188
Unigene89160_All	1345	0.01	6.68	9.383704292	3.35E-70	Up	1.98E-71
CL829.Contig3_All	2156	0.01	6.67	9.381542951	7.47E-117	Up	2.96E-118
Unigene82487_All	504	0.01	6.64	9.375039431	1.30E-21	Up	1.84E-22
Unigene91301_All	1122	0.01	6.59	9.364134655	1.68E-56	Up	1.17E-57
CL16181.Contig3_All	1740	0.01	6.59	9.364134655	1.56E-91	Up	7.48E-93
CL15797.Contig4_All	1470	0.01	6.55	9.355351096	1.10E-75	Up	6.14E-77
Unigene38191_All	1581	0.04	26.11	9.350386742	0	Up	0
CL2782.Contig5_All	2229	0.18	117.37	9.348851078	0	Up	0
Unigene53537_All	2089	0.01	6.51	9.346513733	3.86E-110	Up	1.60E-111
CL10607.Contig4_All	677	0.01	6.5	9.344295908	1.10E-30	Up	1.21E-31
CL6720.Contig3_All	1172	0.18	116.85	9.342445112	0	Up	0
CL834.Contig7_All	1879	0.01	6.48	9.339850003	6.15E-98	Up	2.80E-99
Unigene81747_All	1320	0.01	6.47	9.337621902	1.52E-66	Up	9.33E-68
Unigene18007_All	1381	0.03	19.37	9.334645738	1.90E-207	Up	4.68E-209
CL14423.Contig3_All	627	0.01	6.43	9.328674927	1.17E-27	Up	1.39E-28
Unigene53223_All	2864	0.01	6.42	9.326429487	1.19E-151	Up	3.82E-153
CL44.Contig15_All	2636	0.01	6.39	9.319672121	3.23E-138	Up	1.12E-139
Unigene34672_All	907	0.01	6.37	9.315149562	1.62E-42	Up	1.41E-43
CL16982.Contig14_All	3108	0.01	6.35	9.310612782	1.46E-163	Up	4.42E-165
Unigene23973_All	538	0.01	6.34	9.30833903	1.61E-22	Up	2.22E-23
Unigene88598_All	840	0.01	6.33	9.306061689	7.12E-39	Up	6.61E-40
CL1390.Contig24_All	3858	0.01	6.33	9.306061689	3.49E-204	Up	8.73E-206
CL6228.Contig11_All	2288	0.01	6.31	9.301496195	1.83E-117	Up	7.24E-119
CL15797.Contig12_All	1828	0.01	6.3	9.299208018	1.89E-92	Up	9.03E-94
Unigene91126_All	754	0.01	6.3	9.299208018	5.08E-34	Up	5.22E-35
Unigene82448_All	1488	0.01	6.29	9.296916207	7.41E-74	Up	4.21E-75
Unigene86797_All	361	0.01	6.29	9.296916207	6.92E-13	Up	1.38E-13
CL13469.Contig3_All	2302	0.19	119.37	9.295225171	0	Up	0
CL6199.Contig3_All	2196	0.01	6.28	9.294620749	5.70E-112	Up	2.34E-113
CL16975.Contig21_All	3450	0.01	6.27	9.292321633	4.72E-180	Up	1.32E-181
Unigene85000_All	1196	0.01	6.26	9.290018847	1.02E-57	Up	7.00E-59
Unigene81793_All	883	0.01	6.25	9.28771238	1.07E-40	Up	9.64E-42
Unigene11593_All	984	0.04	24.9	9.281930027	7.61E-182	Up	2.10E-183
Unigene85108_All	803	0.15	93.32	9.281079996	0	Up	0
CL1459.Contig1_All	627	0.01	6.22	9.28077077	9.45E-27	Up	1.15E-27
Unigene94151_All	1787	0.01	6.22	9.28077077	4.28E-89	Up	2.10E-90
Unigene36932_All	2247	0.29	180.24	9.279650603	0	Up	0
CL14227.Contig1_All	451	0.01	6.2	9.276124405	2.15E-17	Up	3.55E-18
CL16639.Contig21_All	4070	0.01	6.2	9.276124405	3.29E-211	Up	7.98E-213
CL7261.Contig2_All	1246	0.01	6.19	9.273795599	1.52E-59	Up	1.02E-60
Unigene82520_All	907	0.01	6.19	9.273795599	1.32E-41	Up	1.16E-42
CL994.Contig1_All	894	0.01	6.19	9.273795599	1.07E-40	Up	9.64E-42
CL308.Contig8_All	1836	0.01	6.18	9.271463028	6.33E-91	Up	3.06E-92
CL2207.Contig5_All	617	0.01	6.18	9.271463028	3.80E-26	Up	4.73E-27
CL202.Contig3_All	2756	0.01	6.17	9.269126679	4.77E-140	Up	1.63E-141
CL8969.Contig15_All	2341	0.01	6.17	9.269126679	9.08E-118	Up	3.58E-119
CL10011.Contig4_All	1650	0.01	6.17	9.269126679	7.27E-81	Up	3.85E-82
CL440.Contig1_All	1463	0.01	6.16	9.266786541	8.25E-71	Up	4.84E-72
Unigene86517_All	2560	0.01	6.14	9.262094845	4.63E-129	Up	1.70E-130
CL10838.Contig2_All	1184	0.03	18.4	9.26052755	1.06E-165	Up	3.19E-167
CL9683.Contig2_All	2966	0.01	6.13	9.259743264	3.99E-150	Up	1.29E-151
Unigene86392_All	658	0.01	6.11	9.25502857	5.82E-28	Up	6.89E-29
CL8048.Contig12_All	2117	0.01	6.11	9.25502857	1.20E-104	Up	5.17E-106
Unigene91916_All	1396	0.01	6.11	9.25502857	7.51E-67	Up	4.61E-68
Unigene91678_All	803	0.01	6.1	9.252665432	1.55E-35	Up	1.54E-36
CL8222.Contig4_All	3093	0.13	79.06	9.248292522	0	Up	0
CL1794.Contig3_All	731	0.01	6.07	9.245552706	1.35E-31	Up	1.46E-32
Unigene92205_All	923	0.01	6.07	9.245552706	1.32E-41	Up	1.16E-42
Unigene32784_All	1358	0.06	36.3	9.240791332	0	Up	0
CL66.Contig14_All	2896	0.01	6.05	9.240791332	1.25E-144	Up	4.18E-146
CL12781.Contig1_All	1525	0.01	6.05	9.240791332	1.23E-72	Up	7.06E-74
CL7253.Contig1_All	1951	0.14	84.52	9.23772213	0	Up	0
CL2547.Contig5_All	3395	0.01	6.03	9.236014192	2.80E-170	Up	8.18E-172
CL86.Contig9_All	1752	0.01	6.03	9.236014192	1.60E-84	Up	8.18E-86
Unigene85353_All	647	0.01	6.03	9.236014192	4.70E-27	Up	5.71E-28
CL17019.Contig11_All	1560	0.01	6.03	9.236014192	1.82E-74	Up	1.03E-75
CL1721.Contig1_All	2364	0.31	186.65	9.233851578	0	Up	0
Unigene34582_All	1082	0.01	6.02	9.233619677	1.66E-49	Up	1.28E-50
Unigene86531_All	1198	0.01	6.02	9.233619677	1.38E-55	Up	9.72E-57
CL4215.Contig6_All	2012	0.01	6	9.22881869	1.24E-97	Up	5.66E-99
CL13943.Contig2_All	3652	0.01	5.99	9.226412193	3.44E-182	Up	9.48E-184
Unigene95418_All	762	0.01	5.99	9.226412193	8.30E-33	Up	8.74E-34
Unigene83121_All	522	0.01	5.98	9.224001674	2.09E-20	Up	3.09E-21
CL4372.Contig3_All	1303	0.03	17.92	9.222392421	1.03E-179	Up	2.88E-181
CL3827.Contig2_All	1118	0.01	5.97	9.221587121	1.01E-50	Up	7.67E-52
Unigene84117_All	611	0.01	5.97	9.221587121	6.16E-25	Up	7.92E-26
Unigene85267_All	1267	0.03	17.9	9.220781371	6.34E-174	Up	1.82E-175
CL441.Contig12_All	1803	0.01	5.96	9.21916852	4.78E-86	Up	2.41E-87
Unigene85883_All	885	0.01	5.95	9.216745858	7.12E-39	Up	6.61E-40
Unigene94021_All	417	0.01	5.95	9.216745858	5.47E-15	Up	9.97E-16
CL3116.Contig21_All	4930	0.01	5.95	9.216745858	2.90E-247	Up	6.14E-249
Unigene28105_All	1352	0.01	5.94	9.214319121	1.38E-62	Up	8.88E-64
Unigene88468_All	560	0.01	5.94	9.214319121	3.23E-22	Up	4.50E-23
Unigene92029_All	2316	0.01	5.94	9.214319121	2.82E-112	Up	1.15E-113
Unigene94754_All	1122	0.01	5.92	9.209453366	1.01E-50	Up	7.67E-52
CL4488.Contig9_All	497	0.01	5.92	9.209453366	6.72E-19	Up	1.05E-19
CL1131.Contig10_All	2148	0.01	5.92	9.209453366	4.03E-103	Up	1.75E-104
CL1887.Contig9_All	1682	0.01	5.91	9.20701432	4.89E-79	Up	2.64E-80
CL7463.Contig17_All	2334	0.01	5.91	9.20701432	1.40E-112	Up	5.71E-114
Unigene87549_All	1393	0.01	5.9	9.204571144	2.05E-64	Up	1.30E-65
CL5390.Contig1_All	389	0.01	5.9	9.204571144	1.74E-13	Up	3.38E-14
Unigene10496_All	1294	0.73	430.67	9.204470651	0	Up	0
Unigene93000_All	1127	0.01	5.89	9.202123824	1.01E-50	Up	7.67E-52
Unigene86606_All	666	0.01	5.88	9.199672345	2.34E-27	Up	2.82E-28
CL2692.Contig3_All	1258	0.17	99.82	9.197650347	0	Up	0
CL11795.Contig2_All	1343	0.01	5.87	9.197216693	2.27E-61	Up	1.49E-62
Unigene44961_All	1722	0.01	5.84	9.189824559	2.96E-80	Up	1.58E-81
Unigene84247_All	641	0.01	5.83	9.187352073	7.64E-26	Up	9.57E-27
CL1645.Contig13_All	4189	0.01	5.83	9.187352073	8.55E-205	Up	2.13E-206
CL3482.Contig4_All	2671	0.01	5.83	9.187352073	3.81E-128	Up	1.41E-129
Unigene82492_All	454	0.01	5.82	9.184875343	1.72E-16	Up	2.94E-17
Unigene90481_All	963	0.01	5.82	9.184875343	6.56E-42	Up	5.75E-43
CL288.Contig1_All	1772	0.01	5.81	9.182394353	2.17E-82	Up	1.14E-83
CL6871.Contig1_All	864	0.01	5.81	9.182394353	9.47E-37	Up	9.18E-38
CL6007.Contig9_All	1330	0.01	5.8	9.17990909	7.56E-60	Up	5.05E-61
CL7742.Contig3_All	1817	0.01	5.8	9.17990909	1.60E-84	Up	8.18E-86
Unigene86516_All	2020	0.01	5.79	9.177419538	1.39E-94	Up	6.51E-96
CL537.Contig1_All	1408	0.03	17.37	9.177419538	9.09E-190	Up	2.42E-191
Unigene82837_All	1383	0.01	5.78	9.174925683	1.37E-62	Up	8.88E-64
CL1645.Contig2_All	4653	0.01	5.78	9.174925683	7.11E-226	Up	1.63E-227
CL663.Contig4_All	1331	0.01	5.77	9.172427509	7.56E-60	Up	5.05E-61
Unigene82243_All	646	0.01	5.77	9.172427509	7.64E-26	Up	9.57E-27
CL1145.Contig6_All	862	0.01	5.77	9.172427509	1.90E-36	Up	1.86E-37
CL4419.Contig6_All	1081	0.04	23.04	9.169925001	2.49E-187	Up	6.70E-189
CL650.Contig5_All	1664	0.71	408.69	9.168972203	0	Up	0
CL1824.Contig7_All	1581	0.01	5.75	9.167418146	4.98E-72	Up	2.89E-73
CL5410.Contig6_All	619	0.01	5.72	9.159871337	4.98E-24	Up	6.56E-25
Unigene93114_All	926	0.01	5.69	9.152284842	3.54E-39	Up	3.27E-40
CL12673.Contig1_All	3502	0.01	5.69	9.152284842	1.07E-165	Up	3.19E-167
CL16545.Contig1_All	2067	0.01	5.69	9.152284842	3.41E-95	Up	1.59E-96
CL12336.Contig2_All	599	0.01	5.68	9.14974712	4.01E-23	Up	5.43E-24
Unigene86525_All	1333	0.01	5.67	9.147204925	6.19E-59	Up	4.18E-60
Unigene94113_All	425	0.01	5.67	9.147204925	1.09E-14	Up	2.02E-15
CL2.Contig16_All	3513	0.01	5.67	9.147204925	5.28E-166	Up	1.58E-167
CL1298.Contig3_All	4233	0.01	5.66	9.144658243	8.02E-201	Up	2.03E-202
CL16671.Contig10_All	2831	0.01	5.66	9.144658243	4.10E-132	Up	1.48E-133
CL1123.Contig17_All	2504	0.01	5.66	9.144658243	6.14E-116	Up	2.45E-117
CL3650.Contig1_All	2328	0.01	5.65	9.142107057	2.15E-107	Up	9.10E-109
Unigene85878_All	765	0.01	5.63	9.136991112	5.45E-31	Up	6.00E-32
CL13943.Contig4_All	3361	0.01	5.62	9.13442632	7.64E-157	Up	2.39E-158
Unigene9136_All	757	0.22	123.51	9.132908615	0	Up	0
CL10830.Contig1_All	1525	0.01	5.6	9.129283017	1.85E-67	Up	1.13E-68
CL3169.Contig2_All	1515	0.01	5.6	9.129283017	7.52E-67	Up	4.61E-68
CL9431.Contig3_All	2197	0.01	5.6	9.129283017	9.13E-100	Up	4.08E-101
Unigene94208_All	480	0.01	5.59	9.126704473	4.29E-17	Up	7.18E-18
CL1892.Contig6_All	1406	0.01	5.59	9.126704473	2.27E-61	Up	1.49E-62
CL4215.Contig22_All	1721	0.01	5.59	9.126704473	1.34E-76	Up	7.42E-78
Unigene93603_All	1165	0.01	5.57	9.121533517	8.26E-50	Up	6.35E-51
CL6970.Contig2_All	589	0.01	5.57	9.121533517	3.23E-22	Up	4.50E-23
Unigene86345_All	852	0.01	5.56	9.118941073	1.26E-34	Up	1.27E-35
CL665.Contig5_All	2170	0.01	5.56	9.118941073	6.14E-98	Up	2.80E-99
CL12221.Contig2_All	1283	0.01	5.55	9.116343961	5.58E-55	Up	3.98E-56
Unigene82570_All	457	0.01	5.55	9.116343961	6.85E-16	Up	1.20E-16
Unigene82408_All	1739	0.21	116.01	9.109644127	0	Up	0
CL441.Contig6_All	4518	0.01	5.52	9.108524457	2.23E-209	Up	5.47E-211
Unigene95401_All	869	0.01	5.51	9.105908509	3.11E-35	Up	3.11E-36
Unigene84128_All	1265	0.01	5.51	9.105908509	4.57E-54	Up	3.30E-55
CL11504.Contig1_All	1303	0.01	5.49	9.100662339	1.38E-55	Up	9.72E-57
CL3747.Contig6_All	1967	0.01	5.49	9.100662339	5.83E-87	Up	2.91E-88
CL1395.Contig9_All	2345	0.01	5.48	9.098032083	1.20E-104	Up	5.17E-106
Unigene95664_All	1035	0.01	5.47	9.095397023	8.07E-43	Up	6.95E-44
CL17007.Contig8_All	1817	0.01	5.47	9.095397023	1.20E-79	Up	6.45E-81
Unigene91675_All	378	0.01	5.46	9.092757141	5.49E-12	Up	1.15E-12
Unigene82388_All	566	0.01	5.46	9.092757141	1.04E-20	Up	1.53E-21
Unigene92578_All	541	0.01	5.45	9.09011242	1.68E-19	Up	2.56E-20
CL15797.Contig6_All	1544	0.01	5.45	9.09011242	1.52E-66	Up	9.33E-68
Unigene24161_All	1956	0.07	38.11	9.088598971	0	Up	0
Unigene35330_All	1319	0.01	5.44	9.087462841	6.82E-56	Up	4.80E-57
CL6685.Contig8_All	1779	0.01	5.44	9.087462841	1.63E-77	Up	8.96E-79
Unigene10783_All	1110	0.59	320.59	9.085798755	0	Up	0
Unigene29840_All	988	0.28	152.02	9.084618597	0	Up	0
CL5080.Contig8_All	1224	0.01	5.42	9.082149041	5.02E-51	Up	3.79E-52
CL3611.Contig1_All	1585	0.01	5.41	9.079484784	9.16E-68	Up	5.57E-69
CL15627.Contig6_All	917	0.01	5.41	9.079484784	9.47E-37	Up	9.18E-38
CL612.Contig27_All	2311	0.01	5.4	9.076815597	1.35E-101	Up	5.94E-103
Unigene34635_All	1265	0.19	102.17	9.070756509	0	Up	0
Unigene94850_All	259	0.01	5.37	9.068778278	1.27E-06	Up	3.70E-07
CL276.Contig8_All	3786	0.01	5.37	9.068778278	1.14E-169	Up	3.35E-171
Unigene94887_All	2174	0.01	5.37	9.068778278	6.88E-95	Up	3.22E-96
Unigene89516_All	621	0.01	5.35	9.063395081	8.05E-23	Up	1.10E-23
CL10194.Contig1_All	410	0.01	5.35	9.063395081	3.47E-13	Up	6.84E-14
CL4910.Contig2_All	1592	0.01	5.35	9.063395081	1.85E-67	Up	1.13E-68
CL3057.Contig1_All	529	0.01	5.35	9.063395081	1.34E-18	Up	2.12E-19
Unigene88979_All	1017	0.01	5.35	9.063395081	5.34E-41	Up	4.77E-42
CL1905.Contig11_All	3217	0.01	5.34	9.060695932	1.72E-142	Up	5.80E-144
CL7607.Contig4_All	2681	0.01	5.33	9.057991723	3.70E-117	Up	1.46E-118
Unigene9722_All	1339	0.01	5.33	9.057991723	1.38E-55	Up	9.72E-57
CL667.Contig4_All	2895	0.01	5.32	9.055282436	3.13E-127	Up	1.16E-128
Unigene53860_All	911	0.01	5.32	9.055282436	7.70E-36	Up	7.60E-37
CL16639.Contig12_All	3943	0.01	5.32	9.055282436	1.80E-175	Up	5.13E-177
CL7463.Contig6_All	1809	0.01	5.32	9.055282436	3.29E-77	Up	1.81E-78
Unigene86435_All	2133	0.01	5.31	9.052568051	7.71E-92	Up	3.70E-93
CL5332.Contig1_All	1642	0.03	15.92	9.05166212	6.35E-206	Up	1.58E-207
Unigene83204_All	1198	0.01	5.3	9.049848549	6.73E-49	Up	5.26E-50
Unigene90652_All	406	0.01	5.29	9.047123912	6.92E-13	Up	1.38E-13
Unigene14079_All	1206	0.01	5.28	9.044394119	6.74E-49	Up	5.26E-50
CL267.Contig5_All	2874	0.01	5.27	9.041659152	8.69E-125	Up	3.27E-126
CL3112.Contig18_All	4623	0.01	5.27	9.041659152	1.73E-204	Up	4.32E-206
Unigene88738_All	977	0.01	5.27	9.041659152	1.43E-38	Up	1.34E-39
CL6970.Contig1_All	550	0.01	5.25	9.036173613	3.35E-19	Up	5.17E-20
Unigene4997_All	3184	0.01	5.25	9.036173613	3.23E-138	Up	1.12E-139
CL44.Contig4_All	2344	0.01	5.25	9.036173613	2.24E-100	Up	9.96E-102
CL10915.Contig1_All	1063	0.01	5.25	9.036173613	3.26E-42	Up	2.84E-43
Unigene93536_All	1621	0.01	5.24	9.033423002	1.85E-67	Up	1.13E-68
CL566.Contig11_All	3279	0.01	5.23	9.030667136	1.72E-142	Up	5.80E-144
CL1304.Contig11_All	2034	0.01	5.23	9.030667136	4.79E-86	Up	2.41E-87
Unigene83983_All	1356	0.01	5.22	9.027905997	2.77E-55	Up	1.97E-56
CL11504.Contig3_All	1461	0.01	5.21	9.025139562	7.56E-60	Up	5.05E-61
Unigene91314_All	314	0.01	5.21	9.025139562	1.06E-08	Up	2.66E-09
Unigene91420_All	1881	0.01	5.2	9.022367813	9.87E-79	Up	5.34E-80
CL16959.Contig1_All	343	0.01	5.18	9.016808288	6.80E-10	Up	1.59E-10
Unigene90098_All	343	0.01	5.18	9.016808288	6.80E-10	Up	1.59E-10
Unigene88981_All	2643	0.01	5.18	9.016808288	1.40E-112	Up	5.71E-114
CL16982.Contig12_All	2909	0.01	5.18	9.016808288	1.75E-124	Up	6.61E-126
CL8177.Contig3_All	1750	0.01	5.17	9.01402047	2.47E-72	Up	1.43E-73
CL6311.Contig3_All	2314	0.17	87.83	9.013035247	0	Up	0
Unigene96050_All	330	0.01	5.16	9.011227255	2.69E-09	Up	6.51E-10
CL6179.Contig1_All	3008	0.01	5.16	9.011227255	1.89E-128	Up	6.94E-130
CL13861.Contig3_All	3332	0.01	5.16	9.011227255	8.51E-143	Up	2.87E-144
CL4219.Contig1_All	877	0.01	5.15	9.008428622	4.13E-33	Up	4.32E-34
CL14286.Contig8_All	1526	0.01	5.15	9.008428622	5.58E-62	Up	3.64E-63
CL1568.Contig4_All	1746	0.01	5.14	9.005624549	1.00E-71	Up	5.85E-73
Unigene88600_All	1066	0.01	5.14	9.005624549	1.32E-41	Up	1.16E-42
CL2380.Contig2_All	3154	0.01	5.13	9.002815016	6.06E-134	Up	2.15E-135
CL17024.Contig2_All	1571	0.01	5.12	9	1.68E-63	Up	1.07E-64
Unigene28187_All	6753	0.07	35.84	9	0	Up	0
CL10635.Contig1_All	1713	0.17	86.87	8.997179481	0	Up	0
Unigene86204_All	465	0.01	5.11	8.997179481	5.47E-15	Up	9.97E-16
Unigene84642_All	1178	0.01	5.1	8.994353437	3.66E-46	Up	2.99E-47
CL17029.Contig7_All	695	0.01	5.1	8.994353437	6.16E-25	Up	7.92E-26
CL12822.Contig1_All	1852	0.12	61.19	8.994117683	0	Up	0
Unigene24825_All	3754	0.01	5.09	8.991521846	3.59E-157	Up	1.12E-158
Unigene84237_All	953	0.01	5.08	8.988684687	3.83E-36	Up	3.76E-37
CL1299.Contig3_All	1950	0.01	5.08	8.988684687	1.20E-79	Up	6.45E-81
Unigene83086_All	1050	0.01	5.08	8.988684687	2.16E-40	Up	1.95E-41
CL9039.Contig5_All	3195	0.01	5.08	8.988684687	3.00E-134	Up	1.06E-135
CL8428.Contig1_All	411	0.12	60.95	8.988448005	2.00E-147	Up	6.56E-149
Unigene82533_All	759	0.01	5.07	8.985841937	1.17E-27	Up	1.39E-28
CL1758.Contig5_All	4709	0.01	5.05	8.980139578	6.62E-200	Up	1.68E-201
Unigene2486_All	916	0.01	5.05	8.980139578	2.53E-34	Up	2.58E-35
CL13134.Contig3_All	214	0.01	5.04	8.977279923	0.00014517	Up	5.13E-05
CL8544.Contig1_All	1062	0.01	5.04	8.977279923	2.16E-40	Up	1.95E-41
Unigene91059_All	569	0.01	5.02	8.971543554	3.35E-19	Up	5.17E-20
CL8102.Contig1_All	485	0.01	5.01	8.968666793	2.74E-15	Up	4.93E-16
CL13519.Contig1_All	1681	0.01	5.01	8.968666793	7.51E-67	Up	4.61E-68
Unigene88050_All	605	0.01	5.01	8.968666793	1.04E-20	Up	1.53E-21
CL16913.Contig6_All	3323	0.01	4.99	8.962896005	1.32E-137	Up	4.57E-139
Unigene94147_All	758	0.01	4.97	8.957102042	4.70E-27	Up	5.71E-28
Unigene4067_All	5763	0.01	4.96	8.95419631	9.16E-242	Up	1.98E-243
CL10012.Contig2_All	1948	0.41	203.2	8.953060777	0	Up	0
CL1052.Contig7_All	1921	0.01	4.95	8.951284715	1.34E-76	Up	7.42E-78
Unigene91540_All	1457	0.01	4.95	8.951284715	1.68E-56	Up	1.17E-57
Unigene95684_All	675	0.01	4.95	8.951284715	2.00E-23	Up	2.69E-24
CL11866.Contig1_All	823	0.01	4.94	8.948367232	1.78E-29	Up	2.03E-30
CL8398.Contig6_All	1464	0.01	4.94	8.948367232	8.34E-57	Up	5.80E-58
CL14222.Contig4_All	1201	0.01	4.93	8.945443836	1.49E-45	Up	1.22E-46
CL408.Contig2_All	2559	0.01	4.92	8.942514505	4.03E-103	Up	1.75E-104
Unigene84639_All	930	0.01	4.92	8.942514505	5.08E-34	Up	5.22E-35
Unigene93015_All	973	0.01	4.92	8.942514505	7.70E-36	Up	7.60E-37
Unigene90038_All	1168	0.01	4.91	8.939579214	4.91E-44	Up	4.15E-45
Unigene15164_All	1038	0.01	4.91	8.939579214	1.43E-38	Up	1.34E-39
CL12273.Contig2_All	2680	0.01	4.89	8.933690655	2.16E-107	Up	9.10E-109
CL11226.Contig3_All	2230	0.01	4.89	8.933690655	1.74E-88	Up	8.60E-90
CL1395.Contig5_All	2409	0.01	4.88	8.930737338	4.15E-96	Up	1.92E-97
Unigene30020_All	2993	0.06	29.22	8.927777962	0	Up	0
CL5022.Contig3_All	2119	0.01	4.87	8.927777962	1.31E-83	Up	6.78E-85
CL2874.Contig9_All	1684	0.01	4.87	8.927777962	2.50E-65	Up	1.56E-66
Unigene82405_All	649	0.01	4.86	8.924812504	6.48E-22	Up	9.11E-23
CL14227.Contig2_All	453	0.01	4.86	8.924812504	8.72E-14	Up	1.67E-14
Unigene95263_All	694	0.01	4.85	8.921840937	9.98E-24	Up	1.33E-24
Unigene87132_All	694	0.01	4.85	8.921840937	9.97E-24	Up	1.33E-24
CL8102.Contig2_All	666	0.01	4.84	8.918863237	1.61E-22	Up	2.22E-23
Unigene82677_All	520	0.01	4.84	8.918863237	1.72E-16	Up	2.94E-17
CL2547.Contig8_All	4275	0.01	4.84	8.918863237	2.47E-173	Up	7.12E-175
Unigene41630_All	2844	0.01	4.84	8.918863237	1.70E-113	Up	6.89E-115
Unigene22172_All	884	0.01	4.84	8.918863237	1.35E-31	Up	1.46E-32
Unigene11201_All	1423	0.01	4.83	8.915879379	9.21E-54	Up	6.67E-55
Unigene94999_All	1544	0.01	4.83	8.915879379	6.18E-59	Up	4.18E-60
Unigene95619_All	2104	0.01	4.81	8.909893084	4.38E-82	Up	2.30E-83
CL1160.Contig2_All	1282	0.01	4.81	8.909893084	1.11E-47	Up	8.81E-49
Unigene95529_All	1038	0.01	4.8	8.906890596	1.16E-37	Up	1.11E-38
CL2158.Contig1_All	1511	0.54	259.02	8.905888376	0	Up	0
Unigene88861_All	1113	0.01	4.79	8.903881846	1.07E-40	Up	9.64E-42
CL2610.Contig1_All	741	0.06	28.7	8.901872521	7.31E-150	Up	2.37E-151
CL2692.Contig1_All	1693	0.01	4.76	8.894817763	4.13E-64	Up	2.62E-65
Unigene23175_All	1908	0.1	47.46	8.89056829	0	Up	0
CL6127.Contig2_All	941	0.01	4.74	8.888743249	4.13E-33	Up	4.32E-34
CL1390.Contig47_All	3973	0.01	4.73	8.885696373	3.78E-157	Up	1.18E-158
Unigene84833_All	2220	0.01	4.73	8.885696373	1.95E-85	Up	9.88E-87
Unigene84254_All	1134	0.01	4.72	8.882643049	5.34E-41	Up	4.77E-42
Unigene91297_All	849	0.01	4.72	8.882643049	3.58E-29	Up	4.11E-30
Unigene84558_All	6829	0.01	4.71	8.87958325	3.04E-273	Up	5.94E-275
CL13847.Contig2_All	988	0.04	18.84	8.87958325	1.10E-137	Up	3.81E-139
Unigene88902_All	1380	0.01	4.7	8.876516947	1.01E-50	Up	7.67E-52
CL7182.Contig2_All	1645	0.01	4.69	8.873444113	2.27E-61	Up	1.49E-62
CL5265.Contig1_All	975	0.01	4.69	8.873444113	5.08E-34	Up	5.22E-35
CL12003.Contig1_All	706	0.01	4.69	8.873444113	2.00E-23	Up	2.69E-24
Unigene83726_All	886	0.01	4.69	8.873444113	1.10E-30	Up	1.21E-31
Unigene85107_All	1925	0.01	4.68	8.87036472	1.23E-72	Up	7.06E-74
CL1578.Contig4_All	1369	0.32	148.59	8.859049406	0	Up	0
Unigene91775_All	2142	0.01	4.64	8.857980995	1.47E-80	Up	7.79E-82
Unigene82422_All	2388	0.09	41.67	8.854868383	0	Up	0
CL7469.Contig2_All	1437	0.01	4.63	8.854868383	3.05E-52	Up	2.26E-53
CL4453.Contig3_All	1874	0.01	4.63	8.854868383	1.36E-69	Up	8.12E-71
Unigene30673_All	921	0.34	157.3	8.853768209	0	Up	0
Unigene48464_All	764	0.13	60.13	8.853429525	0	Up	0
Unigene85210_All	1333	0.01	4.62	8.851749041	5.51E-48	Up	4.36E-49
Unigene94830_All	1064	0.01	4.61	8.84862294	4.71E-37	Up	4.54E-38
Unigene88480_All	403	0.01	4.59	8.842350343	4.34E-11	Up	9.49E-12
CL16975.Contig23_All	4654	0.01	4.59	8.842350343	1.93E-179	Up	5.39E-181
Unigene40268_All	963	0.07	32.11	8.841452028	2.10E-229	Up	4.76E-231
CL3890.Contig2_All	656	0.01	4.58	8.839203788	1.04E-20	Up	1.53E-21
Unigene89866_All	1978	0.01	4.57	8.836050355	6.08E-73	Up	3.49E-74
CL9679.Contig11_All	1921	0.01	4.56	8.832890014	3.35E-70	Up	1.98E-71
Unigene12491_All	1414	0.01	4.55	8.829722735	2.03E-50	Up	1.55E-51
Unigene20333_All	647	0.01	4.54	8.826548487	2.09E-20	Up	3.09E-21
Unigene37285_All	977	0.08	36.28	8.824958741	7.75E-262	Up	1.57E-263
Unigene31127_All	1294	0.01	4.53	8.82336724	1.49E-45	Up	1.22E-46
CL15111.Contig2_All	1286	0.01	4.53	8.82336724	2.99E-45	Up	2.47E-46
Unigene85701_All	625	0.01	4.53	8.82336724	1.67E-19	Up	2.56E-20
Unigene82743_All	1223	0.01	4.53	8.82336724	8.07E-43	Up	6.95E-44
CL11556.Contig1_All	1637	0.01	4.52	8.820178962	1.25E-58	Up	8.46E-60
Unigene84996_All	1756	0.01	4.5	8.813781191	3.38E-63	Up	2.17E-64
CL921.Contig5_All	1160	0.01	4.5	8.813781191	8.75E-40	Up	7.99E-41
Unigene95504_All	329	0.01	4.49	8.810571635	4.16E-08	Up	1.09E-08
CL7983.Contig3_All	2513	0.01	4.48	8.807354922	3.82E-92	Up	1.83E-93
CL182.Contig20_All	1688	0.01	4.48	8.807354922	3.75E-60	Up	2.49E-61
CL12662.Contig2_All	1494	0.01	4.48	8.807354922	1.51E-52	Up	1.12E-53
CL9666.Contig4_All	1184	0.01	4.47	8.804131021	2.16E-40	Up	1.95E-41
Unigene92069_All	442	0.01	4.47	8.804131021	2.75E-12	Up	5.66E-13
Unigene4404_All	2121	0.01	4.47	8.804131021	1.34E-76	Up	7.42E-78
Unigene85602_All	1234	0.01	4.46	8.8008999	1.62E-42	Up	1.41E-43
CL3110.Contig7_All	981	0.01	4.46	8.8008999	8.30E-33	Up	8.74E-34
CL3578.Contig14_All	1363	0.01	4.46	8.8008999	2.23E-47	Up	1.78E-48
CL1696.Contig10_All	2499	0.01	4.46	8.8008999	3.14E-91	Up	1.51E-92
Unigene85994_All	306	0.01	4.46	8.8008999	3.24E-07	Up	9.03E-08
CL5144.Contig1_All	4045	0.01	4.45	8.797661526	1.98E-150	Up	6.40E-152
Unigene92412_All	1116	0.01	4.45	8.797661526	5.79E-38	Up	5.48E-39
CL11046.Contig4_All	1167	0.01	4.45	8.797661526	8.75E-40	Up	7.99E-41
CL9409.Contig1_All	1300	0.53	235.38	8.794783666	0	Up	0
CL7298.Contig2_All	1517	0.34	150.73	8.792216125	0	Up	0
Unigene90581_All	963	0.01	4.43	8.791162889	6.73E-32	Up	7.24E-33
Unigene86388_All	1274	0.01	4.42	8.787902559	9.89E-44	Up	8.39E-45
Unigene82747_All	1299	0.01	4.42	8.787902559	1.21E-44	Up	1.01E-45
Unigene18443_All	1093	0.56	247.24	8.786269628	0	Up	0
Unigene83252_All	1623	0.18	79.39	8.78481658	0	Up	0
CL3830.Contig17_All	1353	0.01	4.41	8.784634846	1.82E-46	Up	1.48E-47
CL12179.Contig2_All	886	0.01	4.41	8.784634846	7.18E-29	Up	8.32E-30
Unigene94997_All	950	0.01	4.41	8.784634846	2.72E-31	Up	2.96E-32
CL2035.Contig14_All	4509	0.01	4.4	8.781359714	1.29E-166	Up	3.85E-168
CL10080.Contig1_All	1826	0.01	4.4	8.781359714	2.05E-64	Up	1.30E-65
Unigene82548_All	1187	0.01	4.39	8.77807713	4.35E-40	Up	3.95E-41
CL6199.Contig12_All	2291	0.01	4.39	8.77807713	8.84E-82	Up	4.65E-83
CL1578.Contig6_All	1650	0.01	4.38	8.77478706	2.06E-57	Up	1.42E-58
CL7245.Contig1_All	481	0.01	4.38	8.77478706	1.74E-13	Up	3.38E-14
Unigene82571_All	481	0.01	4.38	8.77478706	1.74E-13	Up	3.38E-14
Unigene87287_All	724	0.01	4.37	8.77148947	1.61E-22	Up	2.22E-23
CL6094.Contig1_All	949	0.01	4.37	8.77148947	5.45E-31	Up	6.00E-32
Unigene83647_All	2678	0.01	4.35	8.764871591	8.37E-96	Up	3.88E-97
CL14711.Contig1_All	2380	0.01	4.35	8.764871591	1.60E-84	Up	8.18E-86
CL5100.Contig7_All	1317	0.01	4.35	8.764871591	2.44E-44	Up	2.05E-45
CL489.Contig5_All	2974	0.01	4.34	8.761551232	1.77E-106	Up	7.54E-108
CL1568.Contig15_All	2681	0.01	4.34	8.761551232	1.69E-95	Up	7.85E-97
Unigene92184_All	957	0.01	4.33	8.758223215	5.45E-31	Up	6.00E-32
Unigene4028_All	3262	0.01	4.33	8.758223215	7.47E-117	Up	2.96E-118
Unigene16460_All	811	0.01	4.33	8.758223215	1.53E-25	Up	1.94E-26
CL315.Contig3_All	3084	0.01	4.32	8.754887502	3.86E-110	Up	1.60E-111
Unigene93354_All	379	0.01	4.32	8.754887502	1.35E-09	Up	3.22E-10
CL1892.Contig7_All	8178	0.01	4.32	8.754887502	1.17E-295	Up	2.12E-297
Unigene94600_All	1295	0.01	4.31	8.751544059	1.99E-43	Up	1.70E-44
CL191.Contig7_All	4037	0.01	4.3	8.74819285	6.21E-145	Up	2.07E-146
CL14105.Contig1_All	1987	0.01	4.29	8.744833837	1.12E-68	Up	6.72E-70
Unigene92649_All	448	0.01	4.28	8.741466986	5.49E-12	Up	1.15E-12
CL5553.Contig4_All	1844	0.01	4.28	8.741466986	3.38E-63	Up	2.17E-64
CL665.Contig1_All	2376	0.01	4.26	8.73470962	2.17E-82	Up	1.14E-83
Unigene89016_All	937	0.01	4.26	8.73470962	8.88E-30	Up	1.00E-30
Unigene92033_All	391	0.01	4.26	8.73470962	6.80E-10	Up	1.59E-10
CL10159.Contig7_All	1277	0.01	4.26	8.73470962	6.56E-42	Up	5.75E-43
CL5115.Contig1_All	341	0.01	4.25	8.731319031	4.17E-08	Up	1.09E-08
CL6272.Contig3_All	2457	0.01	4.25	8.731319031	1.95E-85	Up	9.88E-87
CL4036.Contig5_All	1253	0.01	4.25	8.731319031	5.34E-41	Up	4.77E-42
CL2862.Contig9_All	1595	0.01	4.24	8.727920455	1.85E-53	Up	1.35E-54
Unigene93740_All	1175	0.01	4.24	8.727920455	2.88E-38	Up	2.71E-39
CL7856.Contig2_All	1042	0.01	4.24	8.727920455	2.05E-33	Up	2.14E-34
Unigene2822_All	742	0.06	25.44	8.727920455	8.10E-133	Up	2.90E-134
Unigene84830_All	410	0.01	4.23	8.724513853	1.72E-10	Up	3.88E-11
Unigene22362_All	971	0.04	16.91	8.723660944	5.92E-121	Up	2.29E-122
CL122.Contig4_All	4586	0.01	4.22	8.721099189	1.20E-162	Up	3.66E-164
CL3389.Contig3_All	1677	0.01	4.21	8.717676423	3.38E-56	Up	2.37E-57
Unigene92547_All	441	0.01	4.2	8.714245518	2.18E-11	Up	4.69E-12
CL6573.Contig4_All	1178	0.01	4.2	8.714245518	5.79E-38	Up	5.48E-39
Unigene93006_All	2486	0.01	4.2	8.714245518	1.95E-85	Up	9.88E-87
Unigene55845_All	1354	0.25	104.83	8.711907833	0	Up	0
CL2432.Contig7_All	3349	0.01	4.19	8.710806434	1.51E-116	Up	5.99E-118
Unigene90769_All	1649	0.01	4.19	8.710806434	5.58E-55	Up	3.98E-56
CL5136.Contig1_All	727	0.01	4.19	8.710806434	1.30E-21	Up	1.84E-22
Unigene86736_All	1808	0.01	4.19	8.710806434	9.23E-61	Up	6.09E-62
Unigene95767_All	1220	0.01	4.19	8.710806434	1.76E-39	Up	1.62E-40
Unigene53929_All	1606	0.01	4.19	8.710806434	3.73E-53	Up	2.73E-54
CL2907.Contig2_All	2209	0.01	4.18	8.707359132	4.47E-75	Up	2.51E-76
Unigene28745_All	3164	0.02	8.35	8.705632387	2.45E-214	Up	5.88E-216
CL1696.Contig13_All	1936	0.01	4.17	8.703903573	1.02E-64	Up	6.40E-66
Unigene94753_All	1183	0.01	4.17	8.703903573	5.79E-38	Up	5.48E-39
CL1390.Contig6_All	3369	0.01	4.16	8.700439718	3.04E-116	Up	1.21E-117
CL5858.Contig5_All	3319	0.01	4.15	8.696967526	2.06E-114	Up	8.32E-116
Unigene20795_All	1933	0.01	4.15	8.696967526	2.05E-64	Up	1.30E-65
CL2613.Contig1_All	2526	0.01	4.15	8.696967526	9.65E-86	Up	4.88E-87
Unigene83396_All	715	0.01	4.14	8.693486957	5.22E-21	Up	7.54E-22
CL8670.Contig1_All	848	0.66	272.75	8.690897457	0	Up	0
CL11529.Contig1_All	1695	0.04	16.53	8.690871009	3.31E-219	Up	7.79E-221
CL2095.Contig2_All	1987	0.01	4.13	8.689997971	6.16E-66	Up	3.82E-67
CL16425.Contig1_All	2445	0.01	4.13	8.689997971	2.17E-82	Up	1.14E-83
Unigene82547_All	957	0.01	4.12	8.686500527	1.78E-29	Up	2.03E-30
CL2039.Contig4_All	5425	0.01	4.12	8.686500527	2.69E-188	Up	7.17E-190
CL7016.Contig1_All	2580	0.01	4.12	8.686500527	5.83E-87	Up	2.91E-88
CL761.Contig5_All	2521	0.01	4.12	8.686500527	7.92E-85	Up	4.04E-86
Unigene86774_All	598	0.01	4.11	8.682994584	8.58E-17	Up	1.45E-17
CL7520.Contig6_All	1662	0.97	397.79	8.679806546	0	Up	0
CL2035.Contig16_All	2492	0.01	4.1	8.6794801	1.31E-83	Up	6.78E-85
CL3578.Contig7_All	1869	0.01	4.1	8.6794801	2.27E-61	Up	1.49E-62
Unigene82458_All	445	0.01	4.1	8.6794801	2.18E-11	Up	4.69E-12
CL15106.Contig1_All	259	0.01	4.09	8.675957033	3.78E-05	Up	1.25E-05
Unigene95575_All	592	0.01	4.09	8.675957033	1.72E-16	Up	2.94E-17
Unigene89689_All	2100	0.01	4.09	8.675957033	1.36E-69	Up	8.12E-71
CL3308.Contig2_All	2349	0.01	4.09	8.675957033	4.01E-78	Up	2.19E-79
Unigene19264_All	1631	0.07	28.61	8.67494886	0	Up	0
CL5771.Contig1_All	697	0.01	4.08	8.672425342	4.19E-20	Up	6.25E-21
Unigene84170_All	429	0.01	4.08	8.672425342	8.64E-11	Up	1.92E-11
CL441.Contig8_All	3589	0.01	4.08	8.672425342	9.78E-122	Up	3.76E-123
Unigene28029_All	951	0.01	4.07	8.668884984	7.18E-29	Up	8.32E-30
CL17020.Contig4_All	1216	0.01	4.07	8.668884984	5.79E-38	Up	5.48E-39
CL1642.Contig19_All	1329	0.13	52.88	8.668066743	0	Up	0
CL3948.Contig6_All	3973	0.01	4.05	8.661778098	1.49E-134	Up	5.26E-136
Unigene93362_All	597	0.01	4.05	8.661778098	1.72E-16	Up	2.94E-17
Unigene81513_All	826	0.15	60.65	8.659401334	0	Up	0
Unigene88042_All	1557	0.01	4.04	8.658211483	8.26E-50	Up	6.35E-51
CL11998.Contig7_All	4818	0.01	4.04	8.658211483	7.24E-164	Up	2.19E-165
Unigene81512_All	805	0.01	4.04	8.658211483	2.00E-23	Up	2.69E-24
Unigene23903_All	423	0.01	4.04	8.658211483	1.72E-10	Up	3.88E-11
Unigene25385_All	1968	0.61	246.11	8.656278321	0	Up	0
CL8379.Contig5_All	1412	0.97	391.31	8.656111516	0	Up	0
CL1941.Contig2_All	2654	0.01	4.03	8.654636029	7.10E-88	Up	3.52E-89
Unigene92913_All	1132	0.01	4.03	8.654636029	6.24E-35	Up	6.30E-36
Unigene82912_All	1713	0.01	4.02	8.651051691	5.58E-55	Up	3.98E-56
CL3424.Contig6_All	1229	0.01	4.02	8.651051691	5.79E-38	Up	5.48E-39
Unigene93313_All	1495	0.01	4.02	8.651051691	2.23E-47	Up	1.78E-48
Unigene49515_All	595	0.01	4.01	8.647458426	3.43E-16	Up	5.95E-17
CL139.Contig5_All	1521	0.07	28.07	8.647458426	0	Up	0
Unigene93312_All	372	0.01	4.01	8.647458426	1.06E-08	Up	2.66E-09
CL1757.Contig6_All	2518	0.01	4.01	8.647458426	1.08E-82	Up	5.61E-84
CL1951.Contig4_All	3665	0.01	4.01	8.647458426	2.40E-122	Up	9.18E-124
Unigene84842_All	767	0.11	44	8.64385619	1.09E-238	Up	2.38E-240
CL10339.Contig1_All	453	0.01	4	8.64385619	2.18E-11	Up	4.69E-12
Unigene96019_All	560	0.01	3.99	8.640244936	5.47E-15	Up	9.97E-16
Unigene81830_All	992	0.01	3.99	8.640244936	8.88E-30	Up	1.00E-30
CL2746.Contig4_All	1274	0.01	3.99	8.640244936	3.54E-39	Up	3.27E-40
Unigene23038_All	860	0.01	3.99	8.640244936	3.07E-25	Up	3.92E-26
Unigene32299_All	1537	0.2	79.67	8.637892765	0	Up	0
Unigene84816_All	579	0.01	3.98	8.636624621	1.37E-15	Up	2.43E-16
Unigene82527_All	508	0.01	3.98	8.636624621	3.47E-13	Up	6.84E-14
CL4754.Contig1_All	489	0.01	3.98	8.636624621	2.75E-12	Up	5.66E-13
CL8969.Contig4_All	2215	0.01	3.97	8.632995197	2.03E-71	Up	1.18E-72
Unigene95545_All	1158	0.01	3.97	8.632995197	3.11E-35	Up	3.11E-36
CL14197.Contig4_All	723	0.01	3.96	8.62935662	2.09E-20	Up	3.09E-21
CL2149.Contig3_All	1617	0.01	3.96	8.62935662	1.01E-50	Up	7.67E-52
Unigene32113_All	1423	0.01	3.96	8.62935662	4.91E-44	Up	4.15E-45
Unigene82335_All	1082	0.01	3.95	8.625708843	1.67E-32	Up	1.77E-33
Unigene94154_All	733	0.01	3.95	8.625708843	1.04E-20	Up	1.53E-21
Unigene28185_All	3851	0.05	19.74	8.62497818	0	Up	0
CL12377.Contig3_All	1736	0.01	3.94	8.622051819	1.12E-54	Up	8.05E-56
Unigene85509_All	1121	0.01	3.94	8.622051819	1.02E-33	Up	1.06E-34
CL182.Contig19_All	1746	0.01	3.94	8.622051819	1.12E-54	Up	8.05E-56
CL8047.Contig1_All	1231	0.01	3.94	8.622051819	2.34E-37	Up	2.24E-38
CL492.Contig2_All	1262	0.06	23.63	8.621441413	4.04E-227	Up	9.21E-229
Unigene29115_All	979	0.01	3.93	8.618385502	7.18E-29	Up	8.32E-30
CL324.Contig17_All	4056	0.01	3.92	8.614709844	1.01E-132	Up	3.61E-134
Unigene82119_All	519	0.01	3.92	8.614709844	3.47E-13	Up	6.84E-14
CL11851.Contig1_All	2714	0.02	7.83	8.612868497	2.12E-172	Up	6.12E-174
CL12191.Contig1_All	2048	0.01	3.91	8.611024797	1.02E-64	Up	6.40E-66
Unigene87662_All	424	0.01	3.91	8.611024797	3.41E-10	Up	7.86E-11
Unigene88483_All	569	0.01	3.91	8.611024797	5.47E-15	Up	9.97E-16
CL173.Contig9_All	1481	0.01	3.91	8.611024797	1.48E-45	Up	1.22E-46
CL3657.Contig1_All	3674	0.01	3.9	8.607330314	2.71E-119	Up	1.05E-120
CL1642.Contig28_All	3436	0.01	3.9	8.607330314	2.33E-111	Up	9.56E-113
CL7856.Contig1_All	1327	0.01	3.9	8.607330314	4.35E-40	Up	3.95E-41
CL2813.Contig10_All	3802	0.01	3.89	8.603626345	2.92E-123	Up	1.11E-124
CL16801.Contig4_All	2607	0.01	3.89	8.603626345	5.34E-83	Up	2.77E-84
Unigene83104_All	1506	0.01	3.88	8.599912842	3.66E-46	Up	2.99E-47
CL10964.Contig2_All	468	0.01	3.88	8.599912842	2.18E-11	Up	4.69E-12
CL16365.Contig12_All	1178	0.01	3.88	8.599912842	6.24E-35	Up	6.30E-36
CL10048.Contig2_All	1136	0.01	3.88	8.599912842	1.02E-33	Up	1.06E-34
Unigene92085_All	710	0.01	3.87	8.596189756	1.68E-19	Up	2.56E-20
Unigene92537_All	1793	0.01	3.87	8.596189756	1.38E-55	Up	9.72E-57
CL15391.Contig1_All	713	0.01	3.87	8.596189756	1.68E-19	Up	2.56E-20
Unigene81605_All	2087	0.01	3.87	8.596189756	2.50E-65	Up	1.56E-66
CL1395.Contig6_All	1891	0.07	27.06	8.594591202	0	Up	0
CL378.Contig2_All	1909	0.01	3.86	8.592457037	3.07E-59	Up	2.07E-60
CL7323.Contig1_All	986	0.01	3.86	8.592457037	1.44E-28	Up	1.68E-29
CL11373.Contig2_All	424	0.01	3.86	8.592457037	6.80E-10	Up	1.59E-10
CL16727.Contig6_All	1687	0.01	3.85	8.588714636	1.24E-51	Up	9.26E-53
CL203.Contig24_All	3653	0.01	3.84	8.584962501	1.51E-116	Up	5.99E-118
CL9409.Contig2_All	1245	0.05	19.17	8.582706527	1.87E-182	Up	5.15E-184
Unigene95934_All	1019	0.01	3.83	8.581200582	1.78E-29	Up	2.03E-30
CL3482.Contig2_All	1574	0.01	3.83	8.581200582	1.11E-47	Up	8.81E-49
CL1892.Contig12_All	8119	0.11	42.08	8.579487371	0	Up	0
Unigene94142_All	1290	0.01	3.82	8.577428828	2.88E-38	Up	2.71E-39
Unigene94031_All	1409	0.01	3.82	8.577428828	3.26E-42	Up	2.84E-43
Unigene87828_All	347	0.01	3.82	8.577428828	1.63E-07	Up	4.46E-08
Unigene33306_All	1247	0.01	3.82	8.577428828	9.47E-37	Up	9.18E-38
CL16505.Contig1_All	1407	0.01	3.81	8.573647187	6.56E-42	Up	5.75E-43
Unigene83555_All	432	0.01	3.81	8.573647187	3.42E-10	Up	7.86E-11
Unigene91925_All	903	0.01	3.81	8.573647187	1.53E-25	Up	1.94E-26
Unigene89196_All	562	0.01	3.81	8.573647187	2.18E-14	Up	4.08E-15
Unigene88596_All	498	0.01	3.8	8.569855608	2.75E-12	Up	5.66E-13
Unigene90584_All	553	0.01	3.8	8.569855608	4.36E-14	Up	8.25E-15
Unigene26849_All	1395	0.01	3.8	8.569855608	2.65E-41	Up	2.36E-42
CL8177.Contig2_All	1672	0.09	34.18	8.56901168	0	Up	0
Unigene90094_All	1113	0.01	3.79	8.566054038	3.35E-32	Up	3.58E-33
Unigene94149_All	3434	0.01	3.79	8.566054038	2.62E-108	Up	1.10E-109
CL1052.Contig3_All	1508	0.01	3.79	8.566054038	6.02E-45	Up	5.01E-46
Unigene87990_All	1179	0.01	3.79	8.566054038	2.53E-34	Up	2.58E-35
CL1645.Contig9_All	4564	0.01	3.78	8.562242424	6.21E-145	Up	2.07E-146
Unigene86737_All	510	0.01	3.77	8.558420713	1.38E-12	Up	2.80E-13
CL650.Contig4_All	1738	0.72	271.03	8.556239929	0	Up	0
Unigene9744_All	4440	0.01	3.76	8.554588852	4.77E-140	Up	1.63E-141
Unigene82302_All	1557	0.01	3.75	8.550746785	3.66E-46	Up	2.99E-47
CL10436.Contig2_All	908	0.01	3.74	8.54689446	6.16E-25	Up	7.92E-26
CL5833.Contig1_All	1722	0.06	22.44	8.54689446	1.13E-304	Up	2.00E-306
CL1378.Contig14_All	3037	0.01	3.74	8.54689446	1.14E-93	Up	5.39E-95
CL3996.Contig2_All	1769	0.4	149.57	8.54660512	0	Up	0
Unigene88090_All	939	0.01	3.73	8.54303182	3.80E-26	Up	4.73E-27
CL11367.Contig1_All	765	0.05	18.64	8.54225805	2.77E-100	Up	1.23E-101
CL12628.Contig2_All	609	0.01	3.72	8.539158811	2.74E-15	Up	4.93E-16
CL13253.Contig2_All	2225	0.01	3.72	8.539158811	3.73E-67	Up	2.28E-68
CL2011.Contig2_All	2833	0.01	3.72	8.539158811	1.18E-86	Up	5.90E-88
Unigene86324_All	1206	0.01	3.72	8.539158811	1.26E-34	Up	1.27E-35
Unigene81480_All	1536	0.01	3.72	8.539158811	6.02E-45	Up	5.01E-46
CL9951.Contig3_All	1472	0.03	11.14	8.536571017	4.88E-127	Up	1.81E-128
CL3830.Contig10_All	1862	0.01	3.71	8.535275377	2.77E-55	Up	1.97E-56
Unigene85489_All	3625	0.01	3.71	8.535275377	5.70E-112	Up	2.34E-113
Unigene81360_All	1472	0.45	166.84	8.534324501	0	Up	0
Unigene92046_All	907	0.01	3.7	8.531381461	6.16E-25	Up	7.92E-26
Unigene82467_All	928	0.13	48.09	8.531081493	0	Up	0
Unigene9308_All	805	0.01	3.69	8.527477006	1.30E-21	Up	1.84E-22
Unigene85146_All	355	0.01	3.69	8.527477006	1.63E-07	Up	4.46E-08
Unigene12533_All	1833	0.01	3.69	8.527477006	4.56E-54	Up	3.30E-55
CL8379.Contig6_All	1328	2.98	1097.34	8.524482554	0	Up	0
Unigene86458_All	1219	0.01	3.68	8.523561956	1.26E-34	Up	1.27E-35
Unigene89839_All	1143	0.01	3.68	8.523561956	3.35E-32	Up	3.58E-33
CL3100.Contig2_All	682	0.01	3.68	8.523561956	1.07E-17	Up	1.75E-18
CL2530.Contig6_All	1160	0.01	3.68	8.523561956	8.29E-33	Up	8.74E-34
CL11314.Contig2_All	741	0.01	3.67	8.519636253	1.67E-19	Up	2.56E-20
Unigene86107_All	1079	0.01	3.66	8.515699838	4.42E-30	Up	4.97E-31
Unigene4621_All	2420	0.01	3.66	8.515699838	2.47E-72	Up	1.43E-73
Unigene82367_All	1158	0.01	3.66	8.515699838	1.67E-32	Up	1.77E-33
CL3830.Contig4_All	2643	0.01	3.66	8.515699838	2.42E-79	Up	1.31E-80
Unigene49136_All	760	0.17	62.13	8.513611498	0	Up	0
CL11684.Contig1_All	1129	0.01	3.65	8.511752654	2.72E-31	Up	2.96E-32
Unigene92261_All	1054	0.01	3.65	8.511752654	3.58E-29	Up	4.11E-30
Unigene88775_All	667	0.01	3.65	8.511752654	4.29E-17	Up	7.18E-18
Unigene82437_All	1406	0.01	3.64	8.50779464	4.35E-40	Up	3.95E-41
Unigene82907_All	417	0.01	3.64	8.50779464	2.69E-09	Up	6.51E-10
CL11163.Contig2_All	1594	0.01	3.64	8.50779464	7.37E-46	Up	6.04E-47
CL12881.Contig2_All	1713	0.01	3.64	8.50779464	8.26E-50	Up	6.35E-51
CL10760.Contig1_All	959	0.01	3.64	8.50779464	3.80E-26	Up	4.73E-27
Unigene94287_All	728	0.01	3.64	8.50779464	6.71E-19	Up	1.05E-19
Unigene95258_All	1663	0.01	3.63	8.503825738	5.51E-48	Up	4.36E-49
CL7036.Contig1_All	1244	0.01	3.63	8.503825738	6.24E-35	Up	6.30E-36
Unigene85261_All	278	0.01	3.63	8.503825738	3.77E-05	Up	1.25E-05
CL8510.Contig3_All	3608	0.01	3.63	8.503825738	6.42E-109	Up	2.68E-110
CL6878.Contig1_All	1709	0.01	3.62	8.499845887	3.35E-49	Up	2.60E-50
Unigene90030_All	1530	0.01	3.62	8.499845887	9.89E-44	Up	8.39E-45
Unigene83906_All	350	0.01	3.61	8.495855027	3.24E-07	Up	9.03E-08
Unigene30219_All	2468	0.01	3.61	8.495855027	6.08E-73	Up	3.49E-74
Unigene89004_All	320	0.01	3.61	8.495855027	2.50E-06	Up	7.48E-07
CL16078.Contig3_All	2414	0.01	3.61	8.495855027	4.09E-71	Up	2.39E-72
Unigene94746_All	949	0.01	3.6	8.491853096	1.53E-25	Up	1.94E-26
Unigene94747_All	822	0.01	3.6	8.491853096	1.30E-21	Up	1.84E-22
CL13765.Contig11_All	5428	0.01	3.59	8.487840034	3.59E-164	Up	1.08E-165
Unigene91680_All	1571	0.01	3.59	8.487840034	1.21E-44	Up	1.01E-45
CL10735.Contig2_All	996	0.59	211.47	8.485522341	0	Up	0
CL7520.Contig3_All	1959	0.01	3.58	8.483815777	3.38E-56	Up	2.37E-57
Unigene37892_All	332	0.01	3.58	8.483815777	1.27E-06	Up	3.70E-07
CL3578.Contig5_All	2136	0.01	3.58	8.483815777	1.13E-61	Up	7.36E-63
Unigene86099_All	248	0.01	3.58	8.483815777	0.000285007	Up	0.00010383
Unigene82980_All	1760	0.01	3.58	8.483815777	2.03E-50	Up	1.55E-51
Unigene93165_All	1659	0.01	3.57	8.479780264	4.49E-47	Up	3.61E-48
CL14922.Contig1_All	1827	0.01	3.57	8.479780264	3.05E-52	Up	2.26E-53
Unigene90042_All	563	0.01	3.56	8.475733431	1.74E-13	Up	3.38E-14
Unigene92894_All	1740	0.01	3.56	8.475733431	1.66E-49	Up	1.28E-50
Unigene2046_All	1353	0.01	3.56	8.475733431	1.16E-37	Up	1.11E-38
Unigene93425_All	524	0.01	3.55	8.471675214	2.76E-12	Up	5.66E-13
CL1646.Contig7_All	2839	0.01	3.55	8.471675214	1.08E-82	Up	5.61E-84
Unigene90127_All	416	0.01	3.53	8.463524373	5.35E-09	Up	1.32E-09
Unigene82659_All	546	0.01	3.53	8.463524373	6.93E-13	Up	1.38E-13
Unigene89530_All	1144	0.01	3.53	8.463524373	5.45E-31	Up	6.00E-32
Unigene83799_All	497	0.01	3.52	8.459431619	2.18E-11	Up	4.69E-12
CL7100.Contig1_All	1409	0.03	10.53	8.45532722	2.90E-114	Up	1.17E-115
Unigene91296_All	2872	0.01	3.51	8.45532722	5.34E-83	Up	2.77E-84
Unigene90577_All	1571	0.01	3.51	8.45532722	9.89E-44	Up	8.39E-45
Unigene82018_All	1364	0.01	3.51	8.45532722	2.34E-37	Up	2.24E-38
Unigene81812_All	799	0.01	3.51	8.45532722	2.09E-20	Up	3.09E-21
CL7948.Contig7_All	2075	0.01	3.51	8.45532722	1.25E-58	Up	8.46E-60
Unigene23420_All	284	0.01	3.5	8.451211112	3.78E-05	Up	1.25E-05
CL4745.Contig6_All	3407	0.01	3.5	8.451211112	7.49E-99	Up	3.38E-100
CL2509.Contig3_All	3699	0.01	3.5	8.451211112	5.28E-108	Up	2.22E-109
Unigene83714_All	2169	0.01	3.5	8.451211112	1.13E-61	Up	7.36E-63
Unigene37314_All	874	11.39	3983.06	8.449965655	0	Up	0
Unigene93741_All	490	0.01	3.49	8.447083226	4.34E-11	Up	9.49E-12
Unigene91928_All	1299	0.01	3.49	8.447083226	3.11E-35	Up	3.11E-36
Unigene83604_All	764	0.01	3.49	8.447083226	3.35E-19	Up	5.17E-20
Unigene26633_All	980	0.01	3.49	8.447083226	1.53E-25	Up	1.94E-26
CL5744.Contig6_All	3539	0.01	3.49	8.447083226	8.12E-103	Up	3.55E-104
Unigene87458_All	1660	0.01	3.49	8.447083226	3.66E-46	Up	2.99E-47
Unigene91529_All	703	0.01	3.49	8.447083226	2.15E-17	Up	3.55E-18
CL9833.Contig5_All	3181	0.01	3.48	8.442943496	1.56E-91	Up	7.48E-93
Unigene86765_All	948	0.01	3.48	8.442943496	1.24E-24	Up	1.60E-25
CL18.Contig11_All	3461	0.01	3.48	8.442943496	9.13E-100	Up	4.08E-101
CL2256.Contig17_All	4603	0.04	13.89	8.439830884	0	Up	0
CL14018.Contig5_All	1704	0.01	3.47	8.438791853	4.49E-47	Up	3.61E-48
Unigene84987_All	452	0.01	3.47	8.438791853	6.80E-10	Up	1.59E-10
Unigene91571_All	1866	0.01	3.47	8.438791853	6.14E-52	Up	4.57E-53
CL5144.Contig2_All	3903	0.01	3.47	8.438791853	6.92E-113	Up	2.82E-114
CL6646.Contig3_All	3697	0.01	3.47	8.438791853	8.78E-107	Up	3.73E-108
Unigene84327_All	667	0.01	3.46	8.434628228	3.43E-16	Up	5.95E-17
Unigene82014_All	709	0.01	3.46	8.434628228	2.15E-17	Up	3.55E-18
CL5446.Contig12_All	1551	0.01	3.46	8.434628228	3.26E-42	Up	2.84E-43
CL11898.Contig2_All	779	0.01	3.46	8.434628228	1.67E-19	Up	2.56E-20
Unigene84569_All	626	0.01	3.46	8.434628228	5.46E-15	Up	9.97E-16
CL263.Contig12_All	1171	0.01	3.46	8.434628228	5.45E-31	Up	6.00E-32
CL1829.Contig5_All	1682	0.01	3.45	8.430452552	3.66E-46	Up	2.99E-47
Unigene19847_All	443	0.01	3.45	8.430452552	1.35E-09	Up	3.22E-10
Unigene91123_All	750	0.01	3.45	8.430452552	1.34E-18	Up	2.12E-19
Unigene92540_All	648	0.01	3.45	8.430452552	1.37E-15	Up	2.43E-16
CL5955.Contig14_All	5385	0.01	3.45	8.430452552	1.54E-156	Up	4.84E-158
CL2291.Contig3_All	2927	0.16	55.18	8.429929741	0	Up	0
Unigene23009_All	917	0.04	13.78	8.428360173	8.76E-92	Up	4.20E-93
Unigene23447_All	725	0.17	58.52	8.427251213	1.44E-295	Up	2.61E-297
Unigene82093_All	618	0.01	3.44	8.426264755	1.09E-14	Up	2.02E-15
Unigene20006_All	680	0.01	3.44	8.426264755	1.72E-16	Up	2.94E-17
Unigene56216_All	330	0.01	3.44	8.426264755	2.49E-06	Up	7.48E-07
CL2404.Contig5_All	608	0.01	3.44	8.426264755	2.18E-14	Up	4.08E-15
CL4332.Contig6_All	2908	0.02	6.86	8.422064766	2.38E-162	Up	7.26E-164
Unigene88953_All	4455	0.01	3.43	8.422064766	3.81E-128	Up	1.41E-129
CL2933.Contig1_All	883	0.04	13.71	8.421012856	3.13E-87	Up	1.56E-88
CL11931.Contig1_All	812	0.01	3.42	8.417852515	4.19E-20	Up	6.25E-21
Unigene13338_All	2229	0.15	51.25	8.416445694	0	Up	0
CL4274.Contig7_All	2607	0.01	3.41	8.413627929	1.23E-72	Up	7.06E-74
CL3047.Contig1_All	1746	0.01	3.41	8.413627929	2.23E-47	Up	1.78E-48
CL5112.Contig2_All	747	0.01	3.41	8.413627929	2.69E-18	Up	4.28E-19
Unigene92461_All	974	0.01	3.41	8.413627929	6.16E-25	Up	7.92E-26
Unigene82491_All	395	0.01	3.41	8.413627929	4.16E-08	Up	1.09E-08
Unigene6489_All	1370	0.01	3.4	8.409390936	1.91E-36	Up	1.86E-37
CL4023.Contig2_All	1218	0.01	3.4	8.409390936	6.73E-32	Up	7.24E-33
Unigene93299_All	1641	0.01	3.4	8.409390936	2.44E-44	Up	2.05E-45
Unigene82206_All	267	0.01	3.4	8.409390936	0.000145029	Up	5.13E-05
Unigene81905_All	841	0.01	3.4	8.409390936	1.04E-20	Up	1.53E-21
Unigene17940_All	669	16.59	5630.22	8.4067336	0	Up	0
CL3503.Contig6_All	586	0.01	3.39	8.405141463	1.74E-13	Up	3.38E-14
Unigene89857_All	1147	0.01	3.39	8.405141463	8.88E-30	Up	1.00E-30
CL12223.Contig1_All	720	0.01	3.39	8.405141463	2.15E-17	Up	3.55E-18
CL7626.Contig1_All	476	0.01	3.39	8.405141463	3.41E-10	Up	7.86E-11
Unigene22308_All	813	0.01	3.39	8.405141463	4.19E-20	Up	6.25E-21
CL2526.Contig40_All	4265	0.01	3.38	8.400879436	8.05E-121	Up	3.11E-122
CL12284.Contig4_All	1677	0.01	3.38	8.400879436	6.02E-45	Up	5.01E-46
CL15329.Contig2_All	701	0.01	3.38	8.400879436	8.57E-17	Up	1.45E-17
Unigene92466_All	1075	0.01	3.38	8.400879436	1.17E-27	Up	1.39E-28
CL3278.Contig4_All	864	0.01	3.37	8.396604781	2.60E-21	Up	3.73E-22
Unigene12130_All	1184	0.01	3.37	8.396604781	1.10E-30	Up	1.21E-31
Unigene94773_All	257	0.01	3.37	8.396604781	0.000284584	Up	0.00010383
CL13136.Contig1_All	950	0.01	3.37	8.396604781	9.97E-24	Up	1.33E-24
Unigene88391_All	723	0.01	3.37	8.396604781	2.15E-17	Up	3.55E-18
Unigene88416_All	1811	0.01	3.37	8.396604781	6.73E-49	Up	5.26E-50
Unigene88505_All	588	0.01	3.36	8.392317423	1.74E-13	Up	3.38E-14
Unigene93273_All	861	0.01	3.36	8.392317423	2.60E-21	Up	3.73E-22
Unigene82553_All	861	0.01	3.36	8.392317423	2.60E-21	Up	3.73E-22
Unigene91770_All	557	0.01	3.36	8.392317423	1.38E-12	Up	2.80E-13
CL5172.Contig6_All	1679	0.01	3.36	8.392317423	1.21E-44	Up	1.01E-45
Unigene2487_All	905	0.13	43.67	8.391987098	9.62E-287	Up	1.79E-288
Unigene81631_All	1274	0.01	3.35	8.388017285	4.13E-33	Up	4.32E-34
Unigene92165_All	1654	0.01	3.35	8.388017285	4.91E-44	Up	4.15E-45
Unigene93653_All	622	0.01	3.35	8.388017285	2.18E-14	Up	4.08E-15
Unigene90968_All	258	0.01	3.35	8.388017285	0.00028437	Up	0.00010383
Unigene83274_All	1664	0.01	3.35	8.388017285	2.44E-44	Up	2.05E-45
CL665.Contig6_All	1562	0.05	16.71	8.384567923	1.80E-202	Up	4.54E-204
CL10607.Contig5_All	755	0.01	3.34	8.383704292	5.38E-18	Up	8.67E-19
CL2763.Contig1_All	3595	0.01	3.34	8.383704292	1.49E-97	Up	6.83E-99
Unigene94339_All	678	0.01	3.33	8.379378367	6.86E-16	Up	1.20E-16
Unigene94744_All	2458	0.01	3.33	8.379378367	7.52E-67	Up	4.61E-68
Unigene89153_All	2454	0.01	3.33	8.379378367	7.52E-67	Up	4.61E-68
Unigene16253_All	1061	0.01	3.32	8.375039431	9.45E-27	Up	1.15E-27
Unigene90955_All	551	0.01	3.32	8.375039431	2.75E-12	Up	5.66E-13
Unigene87542_All	1731	0.01	3.32	8.375039431	7.37E-46	Up	6.04E-47
CL8006.Contig25_All	2723	0.01	3.32	8.375039431	3.67E-74	Up	2.08E-75
CL3670.Contig11_All	2387	0.01	3.32	8.375039431	1.02E-64	Up	6.40E-66
CL9534.Contig3_All	771	0.01	3.32	8.375039431	2.69E-18	Up	4.28E-19
Unigene82508_All	316	0.01	3.31	8.370687407	9.75E-06	Up	3.06E-06
Unigene82149_All	1481	0.01	3.31	8.370687407	1.43E-38	Up	1.34E-39
Unigene95984_All	821	0.01	3.3	8.366322214	8.38E-20	Up	1.26E-20
Unigene88945_All	1099	0.01	3.3	8.366322214	1.17E-27	Up	1.39E-28
CL1645.Contig1_All	4622	0.01	3.3	8.366322214	7.70E-128	Up	2.84E-129
CL2612.Contig11_All	3714	0.01	3.3	8.366322214	6.67E-102	Up	2.94E-103
Unigene87138_All	2326	0.01	3.3	8.366322214	1.37E-62	Up	8.88E-64
Unigene88476_All	943	0.17	55.93	8.361943774	0	Up	0
Unigene88470_All	1069	0.01	3.29	8.361943774	9.45E-27	Up	1.15E-27
Unigene92214_All	1939	0.01	3.29	8.361943774	2.49E-51	Up	1.87E-52
Unigene22054_All	757	0.75	246.07	8.357962469	0	Up	0
CL3948.Contig3_All	4059	0.01	3.28	8.357552005	4.69E-111	Up	1.93E-112
Unigene82337_All	1185	0.01	3.28	8.357552005	8.88E-30	Up	1.00E-30
Unigene91722_All	351	0.01	3.28	8.357552005	1.27E-06	Up	3.70E-07
CL1390.Contig25_All	6000	0.01	3.28	8.357552005	2.61E-166	Up	7.79E-168
CL324.Contig9_All	3587	0.01	3.28	8.357552005	6.14E-98	Up	2.80E-99
CL2545.Contig4_All	3053	0.01	3.27	8.353146825	2.17E-82	Up	1.14E-83
CL14369.Contig1_All	688	0.01	3.27	8.353146825	6.85E-16	Up	1.20E-16
CL790.Contig1_All	483	0.01	3.27	8.353146825	3.41E-10	Up	7.86E-11
Unigene82577_All	990	0.01	3.27	8.353146825	2.48E-24	Up	3.24E-25
Unigene91788_All	1300	0.01	3.27	8.353146825	4.13E-33	Up	4.32E-34
CL7139.Contig2_All	1435	4.21	1374.83	8.351217289	0	Up	0
CL6709.Contig12_All	2616	0.01	3.26	8.348728154	6.76E-70	Up	4.01E-71
Unigene13034_All	4890	0.01	3.26	8.348728154	6.06E-134	Up	2.15E-135
Unigene84885_All	2279	0.01	3.26	8.348728154	1.86E-60	Up	1.23E-61
Unigene90766_All	1232	0.01	3.25	8.344295908	5.46E-31	Up	6.00E-32
CL6042.Contig2_All	702	0.01	3.25	8.344295908	3.43E-16	Up	5.95E-17
CL6720.Contig2_All	1202	0.84	272.99	8.344243061	0	Up	0
CL489.Contig16_All	2097	0.01	3.24	8.339850003	1.13E-54	Up	8.05E-56
Unigene86078_All	464	0.01	3.24	8.339850003	1.35E-09	Up	3.22E-10
Unigene94998_All	1661	0.01	3.24	8.339850003	8.07E-43	Up	6.95E-44
Unigene35021_All	420	0.01	3.24	8.339850003	2.10E-08	Up	5.39E-09
CL11586.Contig4_All	251	0.01	3.24	8.339850003	0.000556436	Up	0.000210074
Unigene92960_All	1030	0.01	3.24	8.339850003	3.07E-25	Up	3.92E-26
Unigene95264_All	920	0.01	3.24	8.339850003	3.23E-22	Up	4.50E-23
Unigene10962_All	1186	0.52	168.33	8.33856498	0	Up	0
CL12086.Contig2_All	1683	0.27	87.3	8.336878436	0	Up	0
Unigene85295_All	520	0.01	3.23	8.335390355	4.34E-11	Up	9.49E-12
Unigene86216_All	1773	0.01	3.23	8.335390355	7.37E-46	Up	6.04E-47
Unigene90280_All	487	0.01	3.23	8.335390355	3.42E-10	Up	7.86E-11
Unigene86571_All	1185	0.01	3.23	8.335390355	1.78E-29	Up	2.03E-30
CL10406.Contig3_All	310	0.01	3.23	8.335390355	1.92E-05	Up	6.20E-06
Unigene82203_All	587	0.01	3.22	8.330916878	6.93E-13	Up	1.38E-13
CL1395.Contig1_All	1663	0.01	3.22	8.330916878	1.62E-42	Up	1.41E-43
CL4566.Contig1_All	733	0.01	3.22	8.330916878	8.57E-17	Up	1.45E-17
Unigene2034_All	1333	0.01	3.22	8.330916878	2.05E-33	Up	2.14E-34
CL589.Contig6_All	2818	0.01	3.21	8.326429487	1.82E-74	Up	1.03E-75
Unigene82536_All	792	0.06	19.24	8.324930583	3.49E-108	Up	1.47E-109
Unigene88762_All	1305	0.01	3.2	8.321928095	1.67E-32	Up	1.77E-33
CL15047.Contig2_All	1948	0.02	6.4	8.321928095	3.69E-98	Up	1.68E-99
CL15275.Contig3_All	1268	0.21	67.09	8.319564606	0	Up	0
Unigene14343_All	1833	0.48	153.14	8.317601041	0	Up	0
CL10556.Contig9_All	5632	0.01	3.19	8.317412614	2.40E-151	Up	7.72E-153
Unigene30608_All	480	0.01	3.19	8.317412614	6.80E-10	Up	1.59E-10
Unigene91494_All	1540	0.01	3.19	8.317412614	7.12E-39	Up	6.61E-40
Unigene26074_All	1708	0.74	235.49	8.313924812	0	Up	0
CL13136.Contig3_All	1378	0.01	3.18	8.312882955	5.08E-34	Up	5.22E-35
Unigene87150_All	592	0.01	3.18	8.312882955	6.92E-13	Up	1.38E-13
CL10721.Contig3_All	516	0.01	3.17	8.30833903	8.63E-11	Up	1.92E-11
Unigene89844_All	1050	0.01	3.17	8.30833903	3.07E-25	Up	3.92E-26
CL8222.Contig2_All	314	0.01	3.16	8.303780748	1.92E-05	Up	6.20E-06
CL12629.Contig2_All	1272	0.01	3.16	8.303780748	5.46E-31	Up	6.00E-32
CL3777.Contig2_All	3182	0.01	3.16	8.303780748	5.34E-83	Up	2.77E-84
Unigene84698_All	279	0.01	3.16	8.303780748	0.000145133	Up	5.13E-05
CL3578.Contig13_All	2023	0.01	3.16	8.303780748	1.24E-51	Up	9.26E-53
CL11542.Contig1_All	1997	0.33	104.1	8.301288329	0	Up	0
Unigene93668_All	1390	0.01	3.15	8.299208018	2.53E-34	Up	2.58E-35
Unigene81547_All	606	0.01	3.15	8.299208018	6.93E-13	Up	1.38E-13
Unigene94196_All	1100	0.01	3.15	8.299208018	1.89E-26	Up	2.34E-27
Unigene82635_All	597	0.01	3.15	8.299208018	6.93E-13	Up	1.38E-13
CL5265.Contig2_All	2102	0.01	3.15	8.299208018	1.85E-53	Up	1.35E-54
CL7658.Contig4_All	1155	0.01	3.14	8.294620749	1.17E-27	Up	1.39E-28
Unigene84534_All	452	0.01	3.14	8.294620749	5.35E-09	Up	1.32E-09
CL5796.Contig2_All	659	0.01	3.14	8.294620749	2.18E-14	Up	4.08E-15
CL8969.Contig9_All	2072	0.01	3.14	8.294620749	1.51E-52	Up	1.12E-53
Unigene88653_All	869	0.01	3.13	8.290018847	4.19E-20	Up	6.25E-21
Unigene88591_All	566	0.01	3.13	8.290018847	5.49E-12	Up	1.15E-12
Unigene84442_All	1321	0.01	3.13	8.290018847	3.35E-32	Up	3.58E-33
Unigene82538_All	882	0.01	3.13	8.290018847	2.09E-20	Up	3.09E-21
Unigene95443_All	600	0.01	3.13	8.290018847	6.92E-13	Up	1.38E-13
Unigene82556_All	610	0.01	3.13	8.290018847	6.92E-13	Up	1.38E-13
Unigene48059_All	2975	0.01	3.12	8.285402219	1.34E-76	Up	7.42E-78
CL3030.Contig2_All	1956	0.01	3.12	8.285402219	6.74E-49	Up	5.26E-50
CL16801.Contig6_All	2828	0.01	3.12	8.285402219	1.23E-72	Up	7.06E-74
Unigene39291_All	1229	0.19	59.11	8.281258992	0	Up	0
CL1892.Contig14_All	758	0.01	3.11	8.28077077	8.58E-17	Up	1.45E-17
Unigene88010_All	1262	0.01	3.11	8.28077077	2.20E-30	Up	2.45E-31
CL12286.Contig2_All	557	0.01	3.11	8.28077077	1.09E-11	Up	2.32E-12
Unigene88460_All	784	0.01	3.11	8.28077077	1.07E-17	Up	1.75E-18
CL5073.Contig2_All	1356	0.62	192.35	8.277249899	0	Up	0
Unigene89349_All	445	0.01	3.1	8.276124405	1.06E-08	Up	2.66E-09
Unigene89532_All	1036	0.01	3.1	8.276124405	2.48E-24	Up	3.24E-25
Unigene39713_All	1581	0.01	3.1	8.276124405	7.12E-39	Up	6.61E-40
Unigene94152_All	1152	0.03	9.28	8.273018494	5.93E-80	Up	3.17E-81
CL308.Contig4_All	1818	0.01	3.09	8.271463028	6.02E-45	Up	5.01E-46
Unigene84667_All	1063	0.01	3.09	8.271463028	6.16E-25	Up	7.92E-26
CL4991.Contig19_All	1965	0.01	3.09	8.271463028	6.73E-49	Up	5.26E-50
Unigene21939_All	778	0.01	3.09	8.271463028	2.15E-17	Up	3.55E-18
Unigene32300_All	1634	0.61	187.98	8.267554218	0	Up	0
CL3291.Contig5_All	1721	0.01	3.08	8.266786541	3.26E-42	Up	2.84E-43
CL11504.Contig5_All	1256	0.01	3.08	8.266786541	8.88E-30	Up	1.00E-30
Unigene94058_All	283	0.01	3.08	8.266786541	0.000145421	Up	5.13E-05
Unigene91501_All	319	0.01	3.08	8.266786541	1.92E-05	Up	6.20E-06
CL2763.Contig3_All	872	0.01	3.08	8.266786541	8.37E-20	Up	1.26E-20
CL14695.Contig1_All	2379	0.01	3.08	8.266786541	1.52E-59	Up	1.02E-60
CL948.Contig14_All	1983	0.01	3.08	8.266786541	6.73E-49	Up	5.26E-50
CL1892.Contig19_All	1763	0.01	3.08	8.266786541	4.01E-43	Up	3.43E-44
CL12451.Contig2_All	1202	0.01	3.08	8.266786541	1.44E-28	Up	1.68E-29
CL3845.Contig11_All	2106	0.01	3.08	8.266786541	1.51E-52	Up	1.12E-53
CL7434.Contig3_All	2954	0.02	6.15	8.2644426	2.00E-147	Up	6.56E-149
CL7434.Contig1_All	3223	0.03	9.22	8.26366044	9.81E-242	Up	2.12E-243
CL1390.Contig13_All	3939	0.03	9.21	8.262094845	2.12E-298	Up	3.80E-300
CL11213.Contig5_All	925	0.01	3.07	8.262094845	5.21E-21	Up	7.54E-22
Unigene88641_All	598	0.01	3.07	8.262094845	1.38E-12	Up	2.80E-13
Unigene82851_All	918	0.01	3.07	8.262094845	5.21E-21	Up	7.54E-22
CL8673.Contig3_All	1515	0.01	3.07	8.262094845	9.47E-37	Up	9.18E-38
Unigene24068_All	768	0.01	3.05	8.252665432	8.58E-17	Up	1.45E-17
Unigene88997_All	693	0.01	3.05	8.252665432	5.47E-15	Up	9.97E-16
Unigene92080_All	321	0.01	3.05	8.252665432	1.92E-05	Up	6.20E-06
CL11722.Contig2_All	690	0.01	3.05	8.252665432	1.09E-14	Up	2.02E-15
Unigene93095_All	474	0.01	3.05	8.252665432	2.69E-09	Up	6.51E-10
Unigene82634_All	612	0.01	3.05	8.252665432	6.92E-13	Up	1.38E-13
Unigene82387_All	2042	0.01	3.04	8.247927513	4.10E-50	Up	3.14E-51
CL4745.Contig8_All	3205	0.01	3.04	8.247927513	1.47E-80	Up	7.79E-82
CL1887.Contig11_All	2113	0.01	3.04	8.247927513	6.15E-52	Up	4.57E-53
CL11031.Contig3_All	2509	0.01	3.04	8.247927513	2.77E-62	Up	1.80E-63
CL1052.Contig2_All	1367	0.06	18.24	8.247927513	1.31E-190	Up	3.48E-192
CL891.Contig7_All	2455	0.01	3.04	8.247927513	9.23E-61	Up	6.09E-62
Unigene86866_All	1632	0.01	3.04	8.247927513	1.76E-39	Up	1.62E-40
CL8366.Contig3_All	2878	0.01	3.04	8.247927513	1.00E-71	Up	5.85E-73
Unigene96046_All	591	0.01	3.04	8.247927513	2.75E-12	Up	5.66E-13
Unigene93570_All	261	0.01	3.03	8.243173983	0.000557174	Up	0.000210074
Unigene88846_All	1524	0.01	3.03	8.243173983	1.91E-36	Up	1.86E-37
CL16975.Contig28_All	3873	0.01	3.03	8.243173983	6.15E-98	Up	2.80E-99
CL9191.Contig2_All	2260	0.01	3.02	8.238404739	2.77E-55	Up	1.97E-56
Unigene91312_All	1179	0.01	3.02	8.238404739	2.34E-27	Up	2.82E-28
CL4296.Contig4_All	2447	0.01	3.02	8.238404739	1.86E-60	Up	1.23E-61
Unigene93545_All	803	0.01	3.02	8.238404739	1.07E-17	Up	1.75E-18
Unigene93248_All	1584	0.01	3.02	8.238404739	5.79E-38	Up	5.48E-39
Unigene34982_All	781	0.01	3.02	8.238404739	4.29E-17	Up	7.18E-18
Unigene17392_All	2019	0.01	3.02	8.238404739	3.34E-49	Up	2.60E-50
Unigene91677_All	852	0.01	3.01	8.233619677	6.72E-19	Up	1.05E-19
Unigene94038_All	431	0.01	3.01	8.233619677	4.17E-08	Up	1.09E-08
Unigene95665_All	419	0.01	3.01	8.233619677	8.26E-08	Up	2.21E-08
CL15987.Contig1_All	1183	0.01	3.01	8.233619677	2.34E-27	Up	2.82E-28
Unigene84259_All	595	0.01	3.01	8.233619677	2.75E-12	Up	5.66E-13
CL17019.Contig9_All	1590	0.01	3.01	8.233619677	1.16E-37	Up	1.11E-38
CL2726.Contig3_All	988	0.01	3.01	8.233619677	3.23E-22	Up	4.50E-23
CL640.Contig2_All	3414	0.01	3.01	8.233619677	3.93E-85	Up	2.00E-86
CL3645.Contig1_All	496	0.01	3.01	8.233619677	1.35E-09	Up	3.22E-10
Unigene94891_All	4326	0.01	3	8.22881869	6.42E-109	Up	2.68E-110
Unigene82999_All	880	0.01	3	8.22881869	1.67E-19	Up	2.56E-20
CL5637.Contig4_All	1271	0.54	161.74	8.226501394	0	Up	0
CL8398.Contig5_All	1660	0.01	2.99	8.224001674	3.54E-39	Up	3.27E-40
Unigene41154_All	2388	0.01	2.99	8.224001674	2.51E-58	Up	1.71E-59
Unigene82576_All	1106	0.01	2.99	8.224001674	3.07E-25	Up	3.92E-26
Unigene82848_All	1245	0.01	2.99	8.224001674	7.18E-29	Up	8.32E-30
CL16807.Contig3_All	1361	0.01	2.99	8.224001674	1.35E-31	Up	1.46E-32
CL173.Contig4_All	1487	0.01	2.98	8.21916852	1.26E-34	Up	1.27E-35
CL12628.Contig1_All	601	0.01	2.98	8.21916852	2.75E-12	Up	5.66E-13
Unigene95770_All	1001	0.01	2.98	8.21916852	1.61E-22	Up	2.22E-23
Unigene83495_All	493	0.01	2.98	8.21916852	1.35E-09	Up	3.22E-10
Unigene93276_All	362	0.01	2.98	8.21916852	2.49E-06	Up	7.48E-07
CL1721.Contig4_All	1247	0.55	163.68	8.217230716	0	Up	0
Unigene95698_All	1466	0.03	8.92	8.215937399	6.85E-101	Up	3.03E-102
CL1721.Contig2_All	2097	0.11	32.68	8.21476065	0	Up	0
Unigene94922_All	613	0.01	2.97	8.214319121	1.38E-12	Up	2.80E-13
Unigene47323_All	496	0.01	2.97	8.214319121	1.35E-09	Up	3.22E-10
CL13206.Contig3_All	1773	0.12	35.56	8.211077108	0	Up	0
CL2657.Contig4_All	2386	0.01	2.96	8.209453366	2.06E-57	Up	1.42E-58
Unigene93333_All	675	0.01	2.96	8.209453366	4.36E-14	Up	8.25E-15
Unigene17180_All	3278	0.01	2.96	8.209453366	2.96E-80	Up	1.58E-81
CL9534.Contig1_All	937	0.04	11.81	8.205793249	2.95E-80	Up	1.57E-81
Unigene92838_All	1165	0.01	2.95	8.204571144	1.89E-26	Up	2.34E-27
CL529.Contig1_All	3465	0.01	2.95	8.204571144	7.92E-85	Up	4.04E-86
Unigene95423_All	316	0.01	2.95	8.204571144	3.78E-05	Up	1.25E-05
Unigene86380_All	736	0.01	2.95	8.204571144	1.37E-15	Up	2.43E-16
CL15695.Contig2_All	503	0.01	2.95	8.204571144	1.35E-09	Up	3.22E-10
Unigene83708_All	1311	0.01	2.95	8.204571144	4.42E-30	Up	4.97E-31
Unigene49782_All	618	0.01	2.94	8.199672345	1.38E-12	Up	2.80E-13
CL6080.Contig2_All	1014	0.01	2.94	8.199672345	1.61E-22	Up	2.22E-23
CL8835.Contig1_All	416	0.01	2.94	8.199672345	1.63E-07	Up	4.46E-08
CL6846.Contig2_All	1720	0.01	2.93	8.194756854	4.35E-40	Up	3.95E-41
Unigene89148_All	500	0.01	2.93	8.194756854	1.35E-09	Up	3.22E-10
Unigene40369_All	745	0.01	2.93	8.194756854	1.37E-15	Up	2.43E-16
CL9655.Contig2_All	3296	0.01	2.93	8.194756854	5.96E-80	Up	3.19E-81
Unigene82991_All	681	0.01	2.93	8.194756854	4.36E-14	Up	8.25E-15
Unigene88176_All	379	0.01	2.93	8.194756854	1.27E-06	Up	3.70E-07
Unigene7190_All	970	0.01	2.93	8.194756854	2.60E-21	Up	3.73E-22
CL14694.Contig1_All	1341	0.01	2.93	8.194756854	1.10E-30	Up	1.21E-31
CL15750.Contig1_All	2484	0.01	2.93	8.194756854	3.07E-59	Up	2.07E-60
Unigene90124_All	524	0.01	2.93	8.194756854	3.41E-10	Up	7.86E-11
CL6295.Contig10_All	947	0.01	2.92	8.189824559	2.09E-20	Up	3.09E-21
CL10328.Contig4_All	2294	0.01	2.92	8.189824559	2.27E-54	Up	1.63E-55
Unigene89269_All	852	0.01	2.92	8.189824559	2.69E-18	Up	4.28E-19
CL16959.Contig2_All	343	0.01	2.92	8.189824559	9.74E-06	Up	3.06E-06
CL3561.Contig3_All	1030	0.01	2.92	8.189824559	1.61E-22	Up	2.22E-23
Unigene81943_All	1178	0.01	2.92	8.189824559	1.89E-26	Up	2.34E-27
Unigene92250_All	682	0.01	2.92	8.189824559	4.36E-14	Up	8.25E-15
Unigene88601_All	1582	0.01	2.91	8.184875343	1.91E-36	Up	1.86E-37
Unigene92226_All	830	0.01	2.91	8.184875343	1.07E-17	Up	1.75E-18
Unigene90959_All	710	0.01	2.9	8.17990909	1.09E-14	Up	2.02E-15
CL1568.Contig5_All	2682	0.01	2.9	8.17990909	8.31E-64	Up	5.30E-65
Unigene82868_All	394	0.01	2.9	8.17990909	6.41E-07	Up	1.83E-07
Unigene95000_All	504	0.01	2.9	8.17990909	1.35E-09	Up	3.22E-10
CL10730.Contig1_All	1143	0.01	2.9	8.17990909	3.07E-25	Up	3.92E-26
Unigene5056_All	3135	0.03	8.68	8.176588732	4.94E-221	Up	1.15E-222
CL14242.Contig2_All	1194	0.1	28.91	8.175424799	1.14E-259	Up	2.32E-261
Unigene83929_All	493	0.01	2.89	8.174925683	2.69E-09	Up	6.51E-10
Unigene85323_All	2129	0.01	2.89	8.174925683	8.26E-50	Up	6.35E-51
CL202.Contig8_All	2362	0.01	2.89	8.174925683	1.38E-55	Up	9.72E-57
CL1516.Contig2_All	882	0.01	2.89	8.174925683	1.34E-18	Up	2.12E-19
CL15797.Contig8_All	997	0.01	2.89	8.174925683	1.30E-21	Up	1.84E-22
CL11586.Contig3_All	914	0.3	86.58	8.17292749	0	Up	0
CL13765.Contig10_All	7099	0.01	2.88	8.169925001	2.47E-173	Up	7.12E-175
Unigene9284_All	1003	0.01	2.88	8.169925001	1.30E-21	Up	1.84E-22
CL9432.Contig2_All	996	0.01	2.88	8.169925001	1.30E-21	Up	1.84E-22
CL1395.Contig17_All	1359	0.07	20.11	8.166342444	3.64E-209	Up	8.94E-211
Unigene36051_All	1492	0.65	186.64	8.165602779	0	Up	0
Unigene89000_All	815	0.01	2.87	8.164906927	4.29E-17	Up	7.18E-18
Unigene86386_All	717	0.01	2.87	8.164906927	1.09E-14	Up	2.02E-15
Unigene94994_All	4284	0.01	2.87	8.164906927	8.12E-103	Up	3.55E-104
CL7532.Contig1_All	308	0.01	2.87	8.164906927	0.000145316	Up	5.13E-05
Unigene15719_All	1453	0.01	2.87	8.164906927	8.30E-33	Up	8.74E-34
CL15842.Contig2_All	754	0.01	2.87	8.164906927	1.37E-15	Up	2.43E-16
Unigene91085_All	581	0.01	2.87	8.164906927	2.18E-11	Up	4.69E-12
CL14224.Contig2_All	762	0.01	2.87	8.164906927	1.37E-15	Up	2.43E-16
CL5080.Contig4_All	2627	0.01	2.87	8.164906927	1.13E-61	Up	7.36E-63
CL4573.Contig1_All	3018	0.01	2.87	8.164906927	2.03E-71	Up	1.18E-72
CL1510.Contig18_All	1706	0.01	2.87	8.164906927	7.12E-39	Up	6.61E-40
Unigene22598_All	1260	0.12	34.43	8.164487965	0	Up	0
Unigene95059_All	283	0.01	2.86	8.159871337	0.000285334	Up	0.00010383
Unigene92084_All	1309	0.01	2.86	8.159871337	3.58E-29	Up	4.11E-30
CL5858.Contig9_All	3939	0.01	2.86	8.159871337	5.66E-94	Up	2.66E-95
CL2732.Contig12_All	1725	0.01	2.86	8.159871337	3.54E-39	Up	3.27E-40
CL5637.Contig3_All	2512	0.01	2.86	8.159871337	1.25E-58	Up	8.46E-60
CL1236.Contig6_All	5301	0.01	2.85	8.154818109	3.14E-127	Up	1.16E-128
CL16593.Contig2_All	3581	0.01	2.85	8.154818109	1.60E-84	Up	8.18E-86
Unigene91418_All	436	0.01	2.85	8.154818109	8.26E-08	Up	2.21E-08
Unigene86208_All	893	0.01	2.85	8.154818109	6.72E-19	Up	1.05E-19
CL8969.Contig12_All	3051	0.01	2.85	8.154818109	1.00E-71	Up	5.85E-73
CL3900.Contig2_All	436	0.01	2.85	8.154818109	8.25E-08	Up	2.21E-08
Unigene25829_All	924	1.83	521.29	8.154098726	0	Up	0
Unigene15612_All	1702	0.33	93.9	8.152515323	0	Up	0
CL3376.Contig2_All	2643	0.05	14.22	8.151777655	2.24E-302	Up	4.00E-304
CL10789.Contig1_All	1822	1.78	506.15	8.151543947	0	Up	0
CL13351.Contig2_All	374	0.01	2.84	8.14974712	2.49E-06	Up	7.48E-07
CL9515.Contig1_All	1491	0.01	2.84	8.14974712	4.13E-33	Up	4.32E-34
Unigene95128_All	1270	0.01	2.84	8.14974712	5.81E-28	Up	6.89E-29
CL441.Contig20_All	1895	0.01	2.83	8.144658243	8.07E-43	Up	6.95E-44
Unigene31964_All	4124	0.01	2.83	8.144658243	1.24E-97	Up	5.66E-99
CL7022.Contig3_All	2386	0.01	2.83	8.144658243	5.58E-55	Up	3.98E-56
Unigene94710_All	937	0.01	2.83	8.144658243	8.37E-20	Up	1.26E-20
CL12223.Contig2_All	699	0.01	2.83	8.144658243	4.36E-14	Up	8.25E-15
Unigene85516_All	551	0.01	2.83	8.144658243	1.72E-10	Up	3.88E-11
Unigene93383_All	739	0.01	2.82	8.139551352	5.47E-15	Up	9.97E-16
Unigene92557_All	1291	0.01	2.82	8.139551352	2.90E-28	Up	3.41E-29
Unigene60834_All	552	0.01	2.82	8.139551352	1.72E-10	Up	3.88E-11
Unigene89858_All	1116	0.01	2.82	8.139551352	4.98E-24	Up	6.56E-25
Unigene91536_All	2716	0.01	2.82	8.139551352	7.08E-61	Up	4.66E-62
CL16975.Contig35_All	3652	0.01	2.82	8.139551352	9.65E-86	Up	4.88E-87
Unigene86742_All	1672	0.01	2.81	8.13442632	2.34E-37	Up	2.24E-38
Unigene90171_All	364	0.01	2.81	8.13442632	4.94E-06	Up	1.51E-06
Unigene87934_All	490	0.01	2.81	8.13442632	5.34E-09	Up	1.32E-09
CL13156.Contig1_All	3502	0.01	2.81	8.13442632	8.84E-82	Up	4.65E-83
Unigene93538_All	1355	0.01	2.81	8.13442632	8.88E-30	Up	1.00E-30
Unigene87209_All	377	0.01	2.81	8.13442632	2.49E-06	Up	7.48E-07
Unigene91550_All	2063	0.01	2.8	8.129283017	9.05E-47	Up	7.30E-48
CL13924.Contig1_All	1129	0.01	2.8	8.129283017	4.98E-24	Up	6.56E-25
Unigene82841_All	982	0.01	2.8	8.129283017	1.04E-20	Up	1.53E-21
Unigene85698_All	429	0.01	2.8	8.129283017	1.63E-07	Up	4.46E-08
CL316.Contig7_All	4370	0.01	2.8	8.129283017	3.31E-102	Up	1.45E-103
Unigene92546_All	605	0.01	2.8	8.129283017	1.09E-11	Up	2.32E-12
Unigene83180_All	908	0.01	2.8	8.129283017	6.71E-19	Up	1.05E-19
CL1438.Contig2_All	1381	0.74	206.64	8.125378562	0	Up	0
CL2375.Contig3_All	1354	0.01	2.79	8.124121312	1.78E-29	Up	2.03E-30
Unigene91917_All	935	0.01	2.79	8.124121312	1.68E-19	Up	2.56E-20
Unigene92076_All	1341	0.01	2.79	8.124121312	3.58E-29	Up	4.11E-30
Unigene86098_All	709	0.01	2.79	8.124121312	4.36E-14	Up	8.25E-15
Unigene82457_All	1823	0.01	2.78	8.118941073	1.07E-40	Up	9.64E-42
Unigene94742_All	799	0.01	2.78	8.118941073	3.43E-16	Up	5.95E-17
Unigene86119_All	1051	0.01	2.78	8.118941073	3.23E-22	Up	4.50E-23
Unigene94749_All	1562	0.01	2.78	8.118941073	2.53E-34	Up	2.58E-35
Unigene85490_All	1522	0.01	2.78	8.118941073	2.05E-33	Up	2.14E-34
Unigene88642_All	341	0.01	2.78	8.118941073	1.92E-05	Up	6.20E-06
Unigene85394_All	1332	0.01	2.78	8.118941073	7.18E-29	Up	8.32E-30
CL2972.Contig5_All	1618	0.01	2.78	8.118941073	1.55E-35	Up	1.54E-36
CL1390.Contig42_All	3920	0.01	2.78	8.118941073	6.33E-91	Up	3.06E-92
Unigene86585_All	649	0.01	2.77	8.113742166	1.38E-12	Up	2.80E-13
Unigene96024_All	368	0.01	2.77	8.113742166	4.94E-06	Up	1.51E-06
Unigene93557_All	904	0.01	2.77	8.113742166	1.34E-18	Up	2.12E-19
Unigene86457_All	1005	0.01	2.77	8.113742166	5.21E-21	Up	7.54E-22
Unigene82855_All	302	0.01	2.77	8.113742166	0.00014492	Up	5.13E-05
Unigene13785_All	2878	0.57	157.66	8.111639045	0	Up	0
CL10968.Contig2_All	1999	0.33	91.22	8.110740335	0	Up	0
Unigene1325_All	1130	0.68	187.74	8.108985603	0	Up	0
CL15174.Contig2_All	1377	0.01	2.76	8.108524457	8.88E-30	Up	1.00E-30
Unigene91490_All	790	0.01	2.76	8.108524457	6.86E-16	Up	1.20E-16
CL7094.Contig7_All	1044	0.01	2.76	8.108524457	1.30E-21	Up	1.84E-22
Unigene91923_All	1123	0.01	2.76	8.108524457	9.98E-24	Up	1.33E-24
Unigene82238_All	735	0.01	2.76	8.108524457	2.18E-14	Up	4.08E-15
Unigene81983_All	1346	0.06	16.54	8.106781018	1.24E-169	Up	3.64E-171
CL254.Contig27_All	2718	0.01	2.75	8.103287808	4.58E-61	Up	3.01E-62
Unigene36448_All	1275	0.01	2.75	8.103287808	4.70E-27	Up	5.71E-28
CL16158.Contig7_All	2435	0.01	2.75	8.103287808	2.27E-54	Up	1.63E-55
CL1266.Contig4_All	826	0.01	2.75	8.103287808	1.72E-16	Up	2.94E-17
Unigene90660_All	511	0.01	2.75	8.103287808	2.69E-09	Up	6.51E-10
Unigene87135_All	2270	0.01	2.75	8.103287808	1.01E-50	Up	7.67E-52
Unigene15104_All	653	3.15	866.11	8.103054627	0	Up	0
CL5320.Contig1_All	1670	0.26	71.46	8.10248048	0	Up	0
Unigene90386_All	706	0.01	2.74	8.098032083	8.72E-14	Up	1.67E-14
CL3478.Contig4_All	2549	0.01	2.74	8.098032083	4.14E-57	Up	2.87E-58
Unigene91798_All	564	0.01	2.74	8.098032083	1.72E-10	Up	3.88E-11
CL7690.Contig1_All	1171	0.01	2.74	8.098032083	1.24E-24	Up	1.60E-25
Unigene89003_All	847	0.01	2.74	8.098032083	4.29E-17	Up	7.18E-18
Unigene93535_All	1003	0.01	2.74	8.098032083	1.04E-20	Up	1.53E-21
Unigene85272_All	1190	0.01	2.73	8.092757141	6.16E-25	Up	7.92E-26
CL2975.Contig1_All	2145	0.01	2.73	8.092757141	2.23E-47	Up	1.78E-48
Unigene95594_All	644	0.01	2.73	8.092757141	2.75E-12	Up	5.66E-13
CL7107.Contig1_All	1015	0.01	2.73	8.092757141	1.04E-20	Up	1.53E-21
Unigene89066_All	1549	0.01	2.73	8.092757141	2.05E-33	Up	2.14E-34
Unigene90781_All	540	0.01	2.73	8.092757141	6.79E-10	Up	1.59E-10
CL184.Contig5_All	2230	0.01	2.73	8.092757141	3.34E-49	Up	2.60E-50
Unigene19521_All	606	0.01	2.72	8.087462841	2.18E-11	Up	4.69E-12
Unigene94150_All	516	0.01	2.72	8.087462841	2.69E-09	Up	6.51E-10
CL556.Contig11_All	1489	0.01	2.72	8.087462841	6.74E-32	Up	7.24E-33
Unigene87710_All	1163	0.01	2.72	8.087462841	2.48E-24	Up	3.24E-25
CL2256.Contig26_All	3258	0.01	2.72	8.087462841	3.02E-73	Up	1.73E-74
Unigene82644_All	542	0.01	2.72	8.087462841	6.80E-10	Up	1.59E-10
CL7815.Contig1_All	1103	0.01	2.72	8.087462841	8.04E-23	Up	1.10E-23
CL2291.Contig4_All	2785	0.01	2.72	8.087462841	5.58E-62	Up	3.64E-63
Unigene6969_All	1042	2.61	708.66	8.084900002	0	Up	0
Unigene83980_All	2612	0.01	2.71	8.082149041	5.06E-58	Up	3.46E-59
CL9431.Contig2_All	3156	0.01	2.7	8.076815597	1.66E-70	Up	9.80E-72
Unigene82517_All	779	0.01	2.7	8.076815597	2.74E-15	Up	4.93E-16
Unigene88179_All	1973	0.01	2.69	8.071462363	8.07E-43	Up	6.95E-44
Unigene84776_All	3476	0.01	2.69	8.071462363	8.09E-78	Up	4.43E-79
Unigene27791_All	664	0.01	2.69	8.071462363	1.38E-12	Up	2.80E-13
CL7498.Contig8_All	1646	0.07	18.78	8.067626426	1.34E-239	Up	2.91E-241
CL2762.Contig8_All	1387	0.01	2.68	8.06608919	7.19E-29	Up	8.32E-30
CL4578.Contig11_All	918	0.01	2.68	8.06608919	2.69E-18	Up	4.28E-19
CL11846.Contig11_All	2292	0.01	2.68	8.06608919	8.26E-50	Up	6.35E-51
Unigene83201_All	1138	0.01	2.68	8.06608919	2.00E-23	Up	2.69E-24
Unigene90585_All	915	0.01	2.68	8.06608919	2.69E-18	Up	4.28E-19
CL10354.Contig1_All	2204	0.01	2.68	8.06608919	5.50E-48	Up	4.36E-49
CL9315.Contig3_All	1752	0.68	182.08	8.064822001	0	Up	0
Unigene92693_All	616	0.01	2.67	8.060695932	2.18E-11	Up	4.69E-12
CL2193.Contig6_All	2800	0.01	2.67	8.060695932	2.27E-61	Up	1.49E-62
Unigene95204_All	1394	0.01	2.67	8.060695932	3.58E-29	Up	4.11E-30
Unigene94025_All	1079	0.01	2.67	8.060695932	6.48E-22	Up	9.11E-23
Unigene95531_All	1197	0.01	2.67	8.060695932	1.24E-24	Up	1.60E-25
Unigene86793_All	1515	0.01	2.67	8.060695932	6.73E-32	Up	7.24E-33
Unigene86418_All	430	0.01	2.67	8.060695932	3.24E-07	Up	9.03E-08
Unigene89695_All	603	0.01	2.67	8.060695932	4.34E-11	Up	9.49E-12
Unigene88045_All	2224	0.01	2.67	8.060695932	2.73E-48	Up	2.15E-49
CL8048.Contig2_All	2438	0.1	26.69	8.060155495	0	Up	0
CL3830.Contig5_All	2726	0.01	2.66	8.055282436	1.52E-59	Up	1.02E-60
CL10725.Contig1_All	337	0.01	2.66	8.055282436	3.78E-05	Up	1.25E-05
Unigene95342_All	2587	0.01	2.66	8.055282436	1.56E-54	Up	1.12E-55
Unigene30576_All	690	0.01	2.66	8.055282436	6.93E-13	Up	1.38E-13
Unigene91010_All	1172	0.01	2.66	8.055282436	4.97E-24	Up	6.56E-25
Unigene37421_All	989	0.01	2.66	8.055282436	8.37E-20	Up	1.26E-20
Unigene86862_All	498	0.01	2.66	8.055282436	1.06E-08	Up	2.66E-09
Unigene82407_All	882	0.01	2.66	8.055282436	2.15E-17	Up	3.55E-18
Unigene88840_All	1067	0.01	2.66	8.055282436	1.30E-21	Up	1.84E-22
CL86.Contig2_All	1191	1.13	300.11	8.053024809	0	Up	0
Unigene15597_All	1231	0.01	2.65	8.049848549	3.07E-25	Up	3.92E-26
Unigene90170_All	566	0.01	2.65	8.049848549	3.42E-10	Up	7.86E-11
Unigene92504_All	979	0.01	2.65	8.049848549	1.68E-19	Up	2.56E-20
CL1335.Contig4_All	2546	0.01	2.65	8.049848549	2.77E-55	Up	1.97E-56
Unigene86556_All	1189	0.03	7.93	8.046214555	1.47E-70	Up	8.64E-72
CL5713.Contig1_All	1942	0.01	2.64	8.044394119	2.65E-41	Up	2.36E-42
CL1837.Contig16_All	2320	0.01	2.64	8.044394119	8.26E-50	Up	6.35E-51
CL1223.Contig28_All	3518	0.01	2.64	8.044394119	6.64E-77	Up	3.67E-78
Unigene86675_All	1385	0.08	21.12	8.044394119	6.92E-223	Up	1.61E-224
CL1648.Contig5_All	2094	0.01	2.64	8.044394119	1.21E-44	Up	1.01E-45
Unigene90390_All	1527	0.01	2.64	8.044394119	6.73E-32	Up	7.24E-33
Unigene93129_All	756	0.01	2.63	8.038918989	2.18E-14	Up	4.08E-15
Unigene90828_All	462	0.01	2.63	8.038918989	8.26E-08	Up	2.21E-08
Unigene95113_All	2188	0.01	2.63	8.038918989	9.05E-47	Up	7.30E-48
Unigene27387_All	1320	0.01	2.63	8.038918989	4.70E-27	Up	5.71E-28
Unigene94220_All	1133	0.01	2.63	8.038918989	8.05E-23	Up	1.10E-23
CL4036.Contig8_All	1333	0.01	2.63	8.038918989	4.70E-27	Up	5.71E-28
CL3830.Contig1_All	2549	0.01	2.63	8.038918989	1.12E-54	Up	8.05E-56
Unigene87809_All	502	0.01	2.63	8.038918989	1.06E-08	Up	2.66E-09
CL6682.Contig11_All	3121	0.01	2.62	8.033423002	1.85E-67	Up	1.13E-68
Unigene86434_All	1257	0.01	2.62	8.033423002	1.53E-25	Up	1.94E-26
Unigene88605_All	1756	0.01	2.62	8.033423002	9.47E-37	Up	9.18E-38
Unigene89890_All	422	0.01	2.62	8.033423002	6.41E-07	Up	1.83E-07
Unigene89861_All	1501	0.01	2.62	8.033423002	5.45E-31	Up	6.00E-32
Unigene9747_All	4668	0.01	2.62	8.033423002	1.64E-102	Up	7.18E-104
CL2983.Contig7_All	3004	0.01	2.62	8.033423002	1.02E-64	Up	6.40E-66
Unigene94357_All	451	0.01	2.61	8.027905997	1.64E-07	Up	4.46E-08
CL8504.Contig5_All	1186	0.01	2.61	8.027905997	9.98E-24	Up	1.33E-24
Unigene92678_All	285	0.01	2.61	8.027905997	0.000557438	Up	0.000210074
CL5622.Contig3_All	584	0.01	2.61	8.027905997	3.42E-10	Up	7.86E-11
Unigene83664_All	369	0.01	2.61	8.027905997	9.75E-06	Up	3.06E-06
Unigene84470_All	979	0.01	2.61	8.027905997	3.35E-19	Up	5.17E-20
Unigene82078_All	841	0.01	2.61	8.027905997	6.85E-16	Up	1.20E-16
Unigene90393_All	641	0.01	2.61	8.027905997	1.09E-11	Up	2.32E-12
CL17020.Contig1_All	1133	0.03	7.83	8.027905997	1.02E-65	Up	6.36E-67
CL15985.Contig6_All	1704	0.01	2.61	8.027905997	3.10E-35	Up	3.11E-36
Unigene82365_All	869	0.01	2.61	8.027905997	8.57E-17	Up	1.45E-17
CL4465.Contig5_All	1884	0.01	2.61	8.027905997	1.76E-39	Up	1.62E-40
Unigene82307_All	653	0.01	2.61	8.027905997	5.48E-12	Up	1.15E-12
CL281.Contig30_All	1457	0.01	2.61	8.027905997	8.87E-30	Up	1.00E-30
CL2692.Contig2_All	1789	0.11	28.69	8.026900634	0	Up	0
Unigene29606_All	895	3.5	910.28	8.022811651	0	Up	0
Unigene86269_All	1061	0.01	2.6	8.022367813	5.22E-21	Up	7.54E-22
Unigene94745_All	993	0.01	2.6	8.022367813	1.68E-19	Up	2.56E-20
Unigene93128_All	561	0.01	2.6	8.022367813	6.80E-10	Up	1.59E-10
Unigene83652_All	697	0.01	2.6	8.022367813	6.92E-13	Up	1.38E-13
Unigene90204_All	2242	0.01	2.6	8.022367813	2.23E-47	Up	1.78E-48
Unigene54341_All	1108	0.01	2.59	8.016808288	6.49E-22	Up	9.11E-23
Unigene82615_All	603	0.01	2.59	8.016808288	8.64E-11	Up	1.92E-11
CL441.Contig18_All	2035	0.01	2.59	8.016808288	1.62E-42	Up	1.41E-43
Unigene85790_All	1054	0.01	2.59	8.016808288	1.04E-20	Up	1.53E-21
CL2643.Contig4_All	552	0.01	2.59	8.016808288	1.35E-09	Up	3.22E-10
Unigene87605_All	2533	0.01	2.59	8.016808288	9.21E-54	Up	6.67E-55
CL8379.Contig7_All	1466	0.13	33.62	8.014664291	0	Up	0
Unigene7133_All	940	1.2	309.77	8.012019216	0	Up	0
Unigene84062_All	865	0.01	2.58	8.011227255	1.72E-16	Up	2.94E-17
Unigene82490_All	1305	0.01	2.57	8.005624549	3.80E-26	Up	4.73E-27
CL11788.Contig3_All	977	0.01	2.57	8.005624549	1.34E-18	Up	2.12E-19
Unigene87202_All	607	0.01	2.57	8.005624549	8.63E-11	Up	1.92E-11
CL4371.Contig1_All	1031	0.01	2.56	8	8.37E-20	Up	1.26E-20
Unigene81903_All	636	0.01	2.56	8	2.18E-11	Up	4.69E-12
Unigene95257_All	332	0.01	2.56	8	7.41E-05	Up	2.54E-05
Unigene82447_All	554	0.01	2.56	8	1.35E-09	Up	3.22E-10
CL4465.Contig2_All	2699	0.01	2.56	8	1.68E-56	Up	1.17E-57
Unigene82494_All	1552	0.01	2.55	7.994353437	2.72E-31	Up	2.96E-32
Unigene91605_All	722	0.01	2.55	7.994353437	3.47E-13	Up	6.84E-14
Unigene88745_All	1465	0.01	2.55	7.994353437	1.78E-29	Up	2.03E-30
CL2973.Contig8_All	3283	0.01	2.55	7.994353437	2.75E-69	Up	1.64E-70
CL9431.Contig6_All	2358	0.01	2.55	7.994353437	6.73E-49	Up	5.26E-50
Unigene82741_All	542	0.01	2.55	7.994353437	2.69E-09	Up	6.51E-10
CL3352.Contig1_All	1064	0.01	2.55	7.994353437	2.09E-20	Up	3.09E-21
Unigene93032_All	289	0.01	2.55	7.994353437	0.000556345	Up	0.000210074
Unigene90033_All	1411	0.01	2.55	7.994353437	2.90E-28	Up	3.41E-29
Unigene33462_All	815	0.59	150.29	7.992818349	0	Up	0
CL15973.Contig1_All	1945	0.16	40.64	7.988684687	0	Up	0
CL11230.Contig2_All	1678	0.01	2.54	7.988684687	1.02E-33	Up	1.06E-34
CL12244.Contig2_All	820	0.01	2.54	7.988684687	5.47E-15	Up	9.97E-16
CL3478.Contig10_All	2556	0.01	2.54	7.988684687	7.52E-53	Up	5.52E-54
Unigene86519_All	487	0.01	2.54	7.988684687	4.17E-08	Up	1.09E-08
Unigene85102_All	515	0.01	2.54	7.988684687	1.06E-08	Up	2.66E-09
Unigene85395_All	404	0.01	2.54	7.988684687	2.50E-06	Up	7.48E-07
Unigene89127_All	432	0.01	2.54	7.988684687	6.40E-07	Up	1.83E-07
CL16685.Contig1_All	1207	0.01	2.54	7.988684687	2.00E-23	Up	2.69E-24
CL10770.Contig2_All	1673	0.01	2.53	7.982993575	1.02E-33	Up	1.06E-34
Unigene88004_All	671	0.01	2.53	7.982993575	5.49E-12	Up	1.15E-12
Unigene82329_All	725	0.01	2.53	7.982993575	3.47E-13	Up	6.84E-14
CL4204.Contig2_All	2893	0.01	2.53	7.982993575	3.75E-60	Up	2.49E-61
Unigene82671_All	587	0.01	2.53	7.982993575	3.41E-10	Up	7.86E-11
Unigene82821_All	1660	0.01	2.53	7.982993575	2.05E-33	Up	2.14E-34
Unigene84828_All	2507	0.01	2.53	7.982993575	6.14E-52	Up	4.57E-53
Unigene90535_All	477	0.01	2.52	7.977279923	8.27E-08	Up	2.21E-08
CL2190.Contig2_All	2120	0.01	2.52	7.977279923	4.01E-43	Up	3.43E-44
Unigene93821_All	1858	0.01	2.52	7.977279923	1.16E-37	Up	1.11E-38
CL1395.Contig4_All	3771	0.01	2.52	7.977279923	4.89E-79	Up	2.64E-80
Unigene92168_All	1765	0.01	2.52	7.977279923	1.55E-35	Up	1.54E-36
CL4280.Contig3_All	3222	0.01	2.51	7.971543554	7.52E-67	Up	4.61E-68
Unigene88145_All	773	0.01	2.51	7.971543554	4.36E-14	Up	8.25E-15
CL8374.Contig3_All	1517	0.01	2.51	7.971543554	4.42E-30	Up	4.97E-31
Unigene93909_All	1038	0.01	2.51	7.971543554	8.37E-20	Up	1.26E-20
CL13847.Contig1_All	910	0.01	2.51	7.971543554	8.57E-17	Up	1.45E-17
Unigene84437_All	774	0.01	2.51	7.971543554	4.36E-14	Up	8.25E-15
CL16379.Contig3_All	1177	0.01	2.51	7.971543554	1.61E-22	Up	2.22E-23
CL11295.Contig7_All	2148	0.02	5.01	7.968666793	4.15E-85	Up	2.11E-86
CL6795.Contig3_All	4594	0.01	2.5	7.965784285	4.15E-96	Up	1.92E-97
Unigene82441_All	1859	0.01	2.5	7.965784285	2.34E-37	Up	2.24E-38
Unigene82546_All	2174	0.01	2.5	7.965784285	4.91E-44	Up	4.15E-45
Unigene42214_All	322	0.01	2.5	7.965784285	0.000145229	Up	5.13E-05
Unigene93290_All	943	0.01	2.5	7.965784285	1.07E-17	Up	1.75E-18
CL2267.Contig3_All	1285	0.01	2.5	7.965784285	6.16E-25	Up	7.92E-26
Unigene89457_All	690	0.01	2.5	7.965784285	2.75E-12	Up	5.66E-13
Unigene85882_All	1072	0.01	2.5	7.965784285	2.09E-20	Up	3.09E-21
Unigene8944_All	493	0.01	2.5	7.965784285	4.16E-08	Up	1.09E-08
Unigene91930_All	409	0.01	2.49	7.960001932	2.50E-06	Up	7.48E-07
CL10920.Contig10_All	638	0.01	2.49	7.960001932	4.34E-11	Up	9.49E-12
Unigene17342_All	2899	0.02	4.98	7.960001932	1.07E-116	Up	4.25E-118
Unigene30418_All	2080	0.01	2.49	7.960001932	1.32E-41	Up	1.16E-42
CL7293.Contig3_All	865	0.01	2.49	7.960001932	6.86E-16	Up	1.20E-16
Unigene82376_All	1272	0.01	2.49	7.960001932	1.24E-24	Up	1.60E-25
CL2161.Contig4_All	1563	0.01	2.49	7.960001932	1.10E-30	Up	1.21E-31
CL5271.Contig5_All	960	0.01	2.49	7.960001932	1.07E-17	Up	1.75E-18
Unigene89470_All	1046	0.01	2.49	7.960001932	8.37E-20	Up	1.26E-20
Unigene2191_All	461	0.1	24.89	7.95942242	1.19E-69	Up	7.07E-71
Unigene26690_All	937	0.21	52.17	7.956687295	0	Up	0
CL3972.Contig2_All	1249	0.03	7.45	7.956134115	5.92E-70	Up	3.51E-71
CL4255.Contig6_All	1479	0.09	22.35	7.956134115	3.39E-254	Up	7.05E-256
Unigene94214_All	595	0.01	2.48	7.95419631	3.42E-10	Up	7.86E-11
Unigene87917_All	294	0.01	2.48	7.95419631	0.000557783	Up	0.000210074
Unigene87773_All	581	0.01	2.48	7.95419631	6.80E-10	Up	1.59E-10
Unigene88722_All	1902	0.01	2.48	7.95419631	5.79E-38	Up	5.48E-39
CL979.Contig5_All	2340	0.01	2.48	7.95419631	4.49E-47	Up	3.61E-48
CL14105.Contig2_All	1868	0.01	2.48	7.95419631	4.71E-37	Up	4.54E-38
CL44.Contig8_All	2170	0.01	2.47	7.948367232	1.99E-43	Up	1.70E-44
Unigene91924_All	669	0.01	2.47	7.948367232	1.09E-11	Up	2.32E-12
CL10552.Contig1_All	1068	0.01	2.47	7.948367232	4.19E-20	Up	6.25E-21
Unigene83794_All	1739	0.01	2.47	7.948367232	2.53E-34	Up	2.58E-35
Unigene34482_All	484	0.01	2.47	7.948367232	8.25E-08	Up	2.21E-08
Unigene92054_All	1040	0.01	2.47	7.948367232	1.67E-19	Up	2.56E-20
CL12179.Contig1_All	912	0.01	2.47	7.948367232	1.71E-16	Up	2.94E-17
CL16531.Contig7_All	2280	0.01	2.47	7.948367232	1.48E-45	Up	1.22E-46
CL1881.Contig1_All	3087	0.04	9.85	7.943979914	4.52E-245	Up	9.63E-247
Unigene95399_All	2058	0.01	2.46	7.942514505	5.34E-41	Up	4.77E-42
Unigene92040_All	1172	0.01	2.46	7.942514505	3.23E-22	Up	4.50E-23
CL6264.Contig1_All	1115	0.01	2.46	7.942514505	5.21E-21	Up	7.54E-22
Unigene87538_All	2007	0.01	2.46	7.942514505	8.75E-40	Up	7.99E-41
CL2022.Contig19_All	1753	0.01	2.46	7.942514505	2.53E-34	Up	2.58E-35
Unigene93271_All	1361	0.01	2.46	7.942514505	3.80E-26	Up	4.73E-27
CL1189.Contig31_All	6631	0.01	2.46	7.942514505	3.23E-138	Up	1.12E-139
Unigene20898_All	7391	0.01	2.46	7.942514505	2.12E-154	Up	6.72E-156
CL7065.Contig1_All	1105	0.01	2.45	7.936637939	1.04E-20	Up	1.53E-21
CL4383.Contig1_All	722	0.01	2.45	7.936637939	1.38E-12	Up	2.80E-13
Unigene85402_All	601	0.01	2.45	7.936637939	3.42E-10	Up	7.86E-11
CL307.Contig5_All	2149	0.01	2.45	7.936637939	1.62E-42	Up	1.41E-43
CL15157.Contig2_All	888	0.01	2.45	7.936637939	6.85E-16	Up	1.20E-16
Unigene10820_All	3464	0.02	4.9	7.936637939	7.80E-137	Up	2.72E-138
Unigene90650_All	414	0.01	2.45	7.936637939	2.50E-06	Up	7.48E-07
CL934.Contig6_All	6048	0.01	2.45	7.936637939	4.30E-125	Up	1.62E-126
Unigene95795_All	1148	0.01	2.45	7.936637939	1.30E-21	Up	1.84E-22
Unigene14993_All	1528	0.29	71.04	7.936434871	0	Up	0
CL8969.Contig5_All	2629	0.05	12.21	7.93191939	6.21E-257	Up	1.28E-258
Unigene84668_All	1138	0.01	2.44	7.930737338	2.60E-21	Up	3.73E-22
Unigene31546_All	718	0.01	2.44	7.930737338	1.38E-12	Up	2.80E-13
CL180.Contig5_All	1876	0.01	2.44	7.930737338	1.91E-36	Up	1.86E-37
Unigene87712_All	1844	0.01	2.44	7.930737338	3.83E-36	Up	3.76E-37
CL13706.Contig2_All	992	0.01	2.44	7.930737338	2.69E-18	Up	4.28E-19
Unigene12532_All	502	0.01	2.44	7.930737338	4.16E-08	Up	1.09E-08
Unigene7829_All	2533	0.01	2.44	7.930737338	2.03E-50	Up	1.55E-51
CL4453.Contig1_All	1852	0.01	2.44	7.930737338	3.83E-36	Up	3.76E-37
Unigene93715_All	662	0.01	2.44	7.930737338	2.18E-11	Up	4.69E-12
CL815.Contig5_All	1242	0.01	2.43	7.924812504	2.00E-23	Up	2.69E-24
Unigene85188_All	533	0.01	2.43	7.924812504	1.06E-08	Up	2.66E-09
Unigene90804_All	824	0.01	2.43	7.924812504	1.09E-14	Up	2.02E-15
CL6087.Contig4_All	3215	0.01	2.43	7.924812504	1.02E-64	Up	6.40E-66
CL806.Contig3_All	2414	0.01	2.43	7.924812504	1.11E-47	Up	8.81E-49
CL4296.Contig8_All	2336	0.01	2.43	7.924812504	3.66E-46	Up	2.99E-47
Unigene91671_All	1403	0.01	2.43	7.924812504	9.45E-27	Up	1.15E-27
Unigene38228_All	621	0.01	2.43	7.924812504	1.72E-10	Up	3.88E-11
Unigene88759_All	1461	0.01	2.43	7.924812504	5.81E-28	Up	6.89E-29
Unigene89683_All	620	0.01	2.43	7.924812504	1.72E-10	Up	3.88E-11
CL6688.Contig1_All	1958	0.54	130.81	7.920297712	0	Up	0
Unigene82939_All	461	0.01	2.42	7.918863237	6.41E-07	Up	1.83E-07
CL14217.Contig1_All	483	0.01	2.42	7.918863237	1.64E-07	Up	4.46E-08
CL13765.Contig7_All	2187	0.01	2.42	7.918863237	8.07E-43	Up	6.95E-44
Unigene92553_All	1570	0.01	2.42	7.918863237	4.42E-30	Up	4.97E-31
Unigene83907_All	1104	0.01	2.42	7.918863237	2.09E-20	Up	3.09E-21
Unigene85337_All	432	0.01	2.42	7.918863237	1.27E-06	Up	3.70E-07
Unigene90072_All	681	0.01	2.42	7.918863237	1.09E-11	Up	2.32E-12
CL13321.Contig2_All	1093	0.01	2.42	7.918863237	4.19E-20	Up	6.25E-21
Unigene92075_All	403	0.01	2.42	7.918863237	4.93E-06	Up	1.51E-06
CL5173.Contig9_All	1301	0.01	2.42	7.918863237	2.48E-24	Up	3.24E-25
CL7274.Contig3_All	697	0.18	43.53	7.917869303	1.07E-207	Up	2.63E-209
Unigene87450_All	1267	0.01	2.41	7.912889336	9.98E-24	Up	1.33E-24
CL6551.Contig1_All	930	0.01	2.41	7.912889336	8.58E-17	Up	1.45E-17
CL11892.Contig2_All	1157	0.01	2.41	7.912889336	2.60E-21	Up	3.73E-22
Unigene88324_All	2248	0.01	2.41	7.912889336	4.91E-44	Up	4.15E-45
CL254.Contig7_All	1585	0.01	2.41	7.912889336	4.42E-30	Up	4.97E-31
Unigene83408_All	930	0.01	2.41	7.912889336	8.57E-17	Up	1.45E-17
Unigene84439_All	1331	0.01	2.4	7.906890596	6.16E-25	Up	7.92E-26
Unigene87940_All	420	0.01	2.4	7.906890596	2.50E-06	Up	7.48E-07
Unigene82373_All	1127	0.01	2.4	7.906890596	1.04E-20	Up	1.53E-21
Unigene90035_All	1461	0.01	2.4	7.906890596	1.17E-27	Up	1.39E-28
Unigene19529_All	566	0.01	2.4	7.906890596	5.34E-09	Up	1.32E-09
Unigene92765_All	1124	0.01	2.4	7.906890596	1.04E-20	Up	1.53E-21
Unigene85614_All	1169	0.01	2.4	7.906890596	1.30E-21	Up	1.84E-22
Unigene91797_All	2591	0.01	2.39	7.900866808	1.01E-50	Up	7.67E-52
CL10621.Contig2_All	761	0.01	2.39	7.900866808	6.93E-13	Up	1.38E-13
Unigene94992_All	1353	0.01	2.39	7.900866808	3.07E-25	Up	3.92E-26
Unigene87315_All	407	0.01	2.39	7.900866808	4.94E-06	Up	1.51E-06
Unigene8559_All	511	0.01	2.39	7.900866808	4.16E-08	Up	1.09E-08
Unigene85607_All	422	0.01	2.39	7.900866808	2.49E-06	Up	7.48E-07
CL6039.Contig5_All	1342	0.01	2.39	7.900866808	6.16E-25	Up	7.92E-26
CL5611.Contig6_All	3186	0.01	2.39	7.900866808	6.82E-63	Up	4.39E-64
CL593.Contig1_All	2190	0.01	2.39	7.900866808	1.62E-42	Up	1.41E-43
Unigene36288_All	2218	0.02	4.76	7.894817763	1.36E-83	Up	7.04E-85
Unigene92463_All	659	0.01	2.38	7.894817763	4.34E-11	Up	9.49E-12
CL1639.Contig10_All	2156	0.01	2.38	7.894817763	2.65E-41	Up	2.36E-42
Unigene93733_All	453	0.01	2.38	7.894817763	6.41E-07	Up	1.83E-07
CL3084.Contig1_All	1715	0.01	2.38	7.894817763	1.67E-32	Up	1.77E-33
Unigene82732_All	468	0.01	2.38	7.894817763	3.24E-07	Up	9.03E-08
CL10326.Contig3_All	1008	0.01	2.38	7.894817763	5.38E-18	Up	8.67E-19
CL9281.Contig1_All	1526	0.01	2.38	7.894817763	1.44E-28	Up	1.68E-29
CL6277.Contig9_All	1969	0.05	11.88	7.892391026	3.19E-184	Up	8.71E-186
CL15847.Contig2_All	930	0.01	2.37	7.888743249	3.43E-16	Up	5.95E-17
CL2545.Contig29_All	2671	0.01	2.37	7.888743249	1.24E-51	Up	9.26E-53
CL631.Contig2_All	3761	0.01	2.37	7.888743249	3.67E-74	Up	2.08E-75
Unigene84122_All	930	0.01	2.37	7.888743249	1.72E-16	Up	2.94E-17
CL1426.Contig5_All	502	0.01	2.37	7.888743249	8.26E-08	Up	2.21E-08
Unigene91774_All	1228	0.01	2.37	7.888743249	1.61E-22	Up	2.22E-23
CL5874.Contig2_All	1224	0.01	2.37	7.888743249	3.23E-22	Up	4.50E-23
Unigene94148_All	2175	0.01	2.37	7.888743249	6.56E-42	Up	5.75E-43
Unigene84716_All	1661	0.01	2.37	7.888743249	2.72E-31	Up	2.96E-32
CL3992.Contig2_All	848	0.01	2.37	7.888743249	1.09E-14	Up	2.02E-15
Unigene84990_All	2252	0.01	2.37	7.888743249	1.99E-43	Up	1.70E-44
Unigene82464_All	1155	0.01	2.37	7.888743249	5.21E-21	Up	7.54E-22
CL551.Contig4_All	2124	0.01	2.37	7.888743249	1.07E-40	Up	9.64E-42
CL2659.Contig10_All	2309	0.01	2.37	7.888743249	2.44E-44	Up	2.05E-45
Unigene35277_All	303	0.01	2.36	7.882643049	0.000557184	Up	0.000210074
Unigene86071_All	858	0.01	2.36	7.882643049	5.46E-15	Up	9.97E-16
CL9253.Contig4_All	1592	0.01	2.36	7.882643049	8.88E-30	Up	1.00E-30
Unigene94327_All	1387	0.01	2.35	7.876516947	1.53E-25	Up	1.94E-26
Unigene95607_All	591	0.01	2.35	7.876516947	1.35E-09	Up	3.22E-10
Unigene92030_All	1793	0.01	2.35	7.876516947	1.02E-33	Up	1.06E-34
Unigene84260_All	681	0.01	2.35	7.876516947	2.18E-11	Up	4.69E-12
CL1645.Contig5_All	996	0.01	2.35	7.876516947	2.15E-17	Up	3.55E-18
CL2528.Contig5_All	863	0.01	2.35	7.876516947	5.47E-15	Up	9.97E-16
Unigene86548_All	3924	0.01	2.35	7.876516947	6.64E-77	Up	3.67E-78
Unigene87184_All	561	0.01	2.35	7.876516947	5.34E-09	Up	1.32E-09
Unigene16450_All	860	0.01	2.35	7.876516947	1.09E-14	Up	2.02E-15
Unigene9922_All	1141	0.01	2.35	7.876516947	2.09E-20	Up	3.09E-21
Unigene14631_All	1191	0.01	2.35	7.876516947	1.30E-21	Up	1.84E-22
Unigene86200_All	637	0.01	2.35	7.876516947	1.72E-10	Up	3.88E-11
Unigene90478_All	1293	0.03	7.04	7.874469118	9.62E-69	Up	5.78E-70
Unigene94855_All	1443	0.05	11.73	7.874059203	5.99E-129	Up	2.20E-130
CL11003.Contig2_All	372	0.01	2.34	7.87036472	3.78E-05	Up	1.25E-05
CL7804.Contig2_All	719	0.01	2.34	7.87036472	5.49E-12	Up	1.15E-12
Unigene91926_All	1332	0.01	2.34	7.87036472	2.48E-24	Up	3.24E-25
Unigene90132_All	894	0.01	2.34	7.87036472	1.37E-15	Up	2.43E-16
Unigene85924_All	533	0.01	2.34	7.87036472	2.10E-08	Up	5.39E-09
Unigene83506_All	685	0.01	2.34	7.87036472	2.18E-11	Up	4.69E-12
CL12583.Contig6_All	3649	0.01	2.33	7.864186145	8.25E-71	Up	4.84E-72
Unigene91833_All	1563	0.01	2.33	7.864186145	7.18E-29	Up	8.32E-30
Unigene84749_All	536	0.01	2.33	7.864186145	2.10E-08	Up	5.39E-09
CL7470.Contig2_All	1579	0.01	2.33	7.864186145	7.18E-29	Up	8.32E-30
Unigene88973_All	444	0.01	2.33	7.864186145	1.27E-06	Up	3.70E-07
Unigene89821_All	1961	0.01	2.33	7.864186145	9.47E-37	Up	9.18E-38
Unigene87729_All	321	0.01	2.33	7.864186145	0.000284263	Up	0.00010383
Unigene83797_All	1065	0.01	2.33	7.864186145	6.71E-19	Up	1.05E-19
CL1892.Contig1_All	3645	0.09	20.94	7.862120725	0	Up	0
CL1485.Contig8_All	4512	0.01	2.32	7.857980995	7.10E-88	Up	3.52E-89
Unigene83107_All	1494	0.01	2.32	7.857980995	2.34E-27	Up	2.82E-28
Unigene82221_All	794	0.01	2.32	7.857980995	3.47E-13	Up	6.84E-14
Unigene88052_All	751	0.01	2.32	7.857980995	1.38E-12	Up	2.80E-13
Unigene95618_All	1082	0.01	2.32	7.857980995	3.35E-19	Up	5.17E-20
Unigene3441_All	781	0.01	2.32	7.857980995	3.47E-13	Up	6.84E-14
CL2545.Contig19_All	3241	0.01	2.32	7.857980995	2.77E-62	Up	1.80E-63
CL1395.Contig18_All	1686	0.01	2.32	7.857980995	5.45E-31	Up	6.00E-32
Unigene93667_All	583	0.01	2.32	7.857980995	2.69E-09	Up	6.51E-10
CL11723.Contig2_All	2258	0.1	23.17	7.856114234	0	Up	0
Unigene83331_All	539	0.01	2.31	7.851749041	2.10E-08	Up	5.39E-09
CL5460.Contig1_All	1909	0.01	2.31	7.851749041	3.11E-35	Up	3.11E-36
Unigene86739_All	660	0.01	2.31	7.851749041	8.64E-11	Up	1.92E-11
CL6059.Contig5_All	2010	0.01	2.31	7.851749041	2.34E-37	Up	2.24E-38
Unigene94888_All	738	0.01	2.31	7.851749041	2.76E-12	Up	5.66E-13
Unigene91614_All	1089	0.01	2.31	7.851749041	3.35E-19	Up	5.17E-20
Unigene95685_All	508	0.01	2.31	7.851749041	8.25E-08	Up	2.21E-08
CL15390.Contig1_All	1704	0.01	2.31	7.851749041	2.72E-31	Up	2.96E-32
Unigene88073_All	477	0.01	2.31	7.851749041	3.24E-07	Up	9.03E-08
Unigene85697_All	844	0.01	2.31	7.851749041	2.18E-14	Up	4.08E-15
CL2679.Contig2_All	1942	0.04	9.22	7.84862294	3.58E-140	Up	1.22E-141
CL4912.Contig3_All	1721	0.19	43.79	7.848458221	0	Up	0
CL6222.Contig2_All	2319	0.23	52.92	7.84603539	0	Up	0
Unigene778_All	1398	1.28	294.47	7.845833042	0	Up	0
Unigene92956_All	1646	0.01	2.3	7.845490051	4.42E-30	Up	4.97E-31
CL11846.Contig1_All	2491	0.01	2.3	7.845490051	9.05E-47	Up	7.30E-48
Unigene88739_All	1215	0.01	2.3	7.845490051	1.30E-21	Up	1.84E-22
Unigene93815_All	1596	0.01	2.3	7.845490051	3.58E-29	Up	4.11E-30
Unigene86769_All	324	0.01	2.3	7.845490051	0.000285076	Up	0.00010383
Unigene91715_All	1032	0.01	2.3	7.845490051	5.38E-18	Up	8.67E-19
Unigene84754_All	1152	0.01	2.3	7.845490051	2.09E-20	Up	3.09E-21
Unigene1089_All	6151	0.01	2.3	7.845490051	2.70E-119	Up	1.05E-120
Unigene87994_All	526	0.01	2.3	7.845490051	4.16E-08	Up	1.09E-08
CL1892.Contig11_All	1135	0.01	2.3	7.845490051	8.37E-20	Up	1.26E-20
Unigene86852_All	324	0.01	2.3	7.845490051	0.000284503	Up	0.00010383
Unigene35171_All	698	0.01	2.3	7.845490051	2.18E-11	Up	4.69E-12
Unigene20630_All	1476	0.05	11.48	7.842978832	2.98E-129	Up	1.09E-130
CL3827.Contig4_All	1118	0.01	2.29	7.839203788	1.68E-19	Up	2.56E-20
Unigene92278_All	1405	0.01	2.29	7.839203788	3.07E-25	Up	3.92E-26
Unigene31254_All	435	0.01	2.29	7.839203788	2.50E-06	Up	7.48E-07
CL15671.Contig1_All	914	0.01	2.29	7.839203788	1.37E-15	Up	2.43E-16
Unigene95265_All	1993	0.01	2.29	7.839203788	9.47E-37	Up	9.18E-38
Unigene86587_All	1962	0.01	2.29	7.839203788	3.83E-36	Up	3.76E-37
Unigene91807_All	573	0.01	2.29	7.839203788	5.34E-09	Up	1.32E-09
Unigene11864_All	341	0.01	2.29	7.839203788	0.000145319	Up	5.13E-05
Unigene13424_All	1967	0.01	2.29	7.839203788	3.83E-36	Up	3.76E-37
Unigene81577_All	1327	0.01	2.29	7.839203788	9.98E-24	Up	1.33E-24
Unigene86747_All	561	0.01	2.29	7.839203788	1.06E-08	Up	2.66E-09
Unigene90046_All	836	0.01	2.29	7.839203788	4.36E-14	Up	8.25E-15
Unigene86415_All	466	0.01	2.29	7.839203788	6.40E-07	Up	1.83E-07
Unigene86111_All	2238	0.01	2.29	7.839203788	1.32E-41	Up	1.16E-42
Unigene86236_All	309	0.01	2.29	7.839203788	0.000555538	Up	0.000210074
Unigene1044_All	1570	0.9	205.43	7.834506164	0	Up	0
Unigene81_All	1946	0.01	2.28	7.832890014	1.55E-35	Up	1.54E-36
Unigene94221_All	1347	0.01	2.28	7.832890014	4.98E-24	Up	6.56E-25
Unigene32572_All	2312	0.03	6.84	7.832890014	9.83E-127	Up	3.66E-128
Unigene93268_All	636	0.01	2.28	7.832890014	3.42E-10	Up	7.86E-11
CL3068.Contig1_All	1324	0.01	2.28	7.832890014	2.00E-23	Up	2.69E-24
Unigene92712_All	962	0.01	2.28	7.832890014	1.72E-16	Up	2.94E-17
CL5005.Contig6_All	2352	0.01	2.28	7.832890014	9.89E-44	Up	8.39E-45
Unigene91424_All	684	0.01	2.28	7.832890014	4.34E-11	Up	9.49E-12
Unigene54517_All	1125	0.01	2.28	7.832890014	1.67E-19	Up	2.56E-20
Unigene94086_All	389	0.01	2.28	7.832890014	1.92E-05	Up	6.20E-06
Unigene95797_All	1145	0.01	2.28	7.832890014	4.19E-20	Up	6.25E-21
Unigene85644_All	993	0.01	2.28	7.832890014	4.29E-17	Up	7.18E-18
Unigene30391_All	1105	0.14	31.86	7.830175629	2.34E-260	Up	4.75E-262
CL1545.Contig3_All	1607	0.01	2.27	7.826548487	7.18E-29	Up	8.32E-30
CL8619.Contig1_All	1088	0.01	2.27	7.826548487	1.34E-18	Up	2.12E-19
Unigene82305_All	763	0.01	2.27	7.826548487	1.38E-12	Up	2.80E-13
CL4346.Contig2_All	2643	0.01	2.27	7.826548487	3.34E-49	Up	2.60E-50
CL8390.Contig1_All	1047	0.01	2.27	7.826548487	5.38E-18	Up	8.67E-19
Unigene82631_All	1432	0.01	2.27	7.826548487	1.53E-25	Up	1.94E-26
CL7532.Contig3_All	794	0.01	2.27	7.826548487	3.47E-13	Up	6.84E-14
Unigene88783_All	421	0.01	2.27	7.826548487	4.93E-06	Up	1.51E-06
Unigene25795_All	1328	0.11	24.94	7.824814131	4.91E-250	Up	1.03E-251
Unigene82691_All	328	0.01	2.26	7.820178962	0.000285356	Up	0.00010383
Unigene92041_All	611	0.01	2.26	7.820178962	1.35E-09	Up	3.22E-10
Unigene94795_All	344	0.01	2.26	7.820178962	0.000145424	Up	5.13E-05
Unigene94027_All	2119	0.01	2.26	7.820178962	7.12E-39	Up	6.61E-40
Unigene85859_All	983	0.01	2.26	7.820178962	8.58E-17	Up	1.45E-17
Unigene95434_All	1154	0.01	2.26	7.820178962	4.19E-20	Up	6.25E-21
Unigene82518_All	765	0.01	2.26	7.820178962	1.38E-12	Up	2.80E-13
Unigene84921_All	563	0.01	2.26	7.820178962	1.06E-08	Up	2.66E-09
Unigene84020_All	1205	0.01	2.26	7.820178962	5.21E-21	Up	7.54E-22
CL4785.Contig6_All	2470	0.01	2.26	7.820178962	1.48E-45	Up	1.22E-46
CL11504.Contig6_All	1127	0.09	20.33	7.819469498	7.55E-171	Up	2.20E-172
Unigene91131_All	1018	0.01	2.25	7.813781191	2.15E-17	Up	3.55E-18
CL8823.Contig2_All	2826	0.01	2.25	7.813781191	3.05E-52	Up	2.26E-53
Unigene35808_All	2264	0.01	2.25	7.813781191	2.65E-41	Up	2.36E-42
Unigene88458_All	3130	0.01	2.25	7.813781191	2.51E-58	Up	1.71E-59
Unigene90667_All	753	0.01	2.25	7.813781191	2.75E-12	Up	5.66E-13
Unigene93493_All	518	0.01	2.25	7.813781191	8.25E-08	Up	2.21E-08
Unigene91697_All	2383	0.01	2.25	7.813781191	9.89E-44	Up	8.39E-45
Unigene84686_All	518	0.01	2.25	7.813781191	8.25E-08	Up	2.21E-08
CL11898.Contig1_All	833	0.01	2.25	7.813781191	8.71E-14	Up	1.67E-14
Unigene91787_All	426	0.01	2.24	7.807354922	4.94E-06	Up	1.51E-06
CL15797.Contig2_All	2066	0.01	2.24	7.807354922	2.34E-37	Up	2.24E-38
CL4565.Contig2_All	3497	0.01	2.24	7.807354922	5.04E-65	Up	3.16E-66
CL514.Contig10_All	3099	0.01	2.24	7.807354922	4.14E-57	Up	2.87E-58
CL3881.Contig6_All	3178	0.01	2.24	7.807354922	6.19E-59	Up	4.18E-60
Unigene89535_All	709	0.01	2.24	7.807354922	2.18E-11	Up	4.69E-12
Unigene86405_All	2345	0.01	2.24	7.807354922	8.07E-43	Up	6.95E-44
Unigene88134_All	1901	0.01	2.24	7.807354922	5.08E-34	Up	5.22E-35
Unigene82524_All	1166	0.01	2.24	7.807354922	4.19E-20	Up	6.25E-21
CL6298.Contig1_All	1921	0.05	11.2	7.807354922	5.03E-169	Up	1.48E-170
Unigene87508_All	2140	0.01	2.24	7.807354922	7.12E-39	Up	6.61E-40
CL15988.Contig1_All	2464	0.01	2.24	7.807354922	6.02E-45	Up	5.01E-46
Unigene86789_All	1765	0.01	2.24	7.807354922	1.35E-31	Up	1.46E-32
Unigene85699_All	599	0.01	2.24	7.807354922	2.69E-09	Up	6.51E-10
CL13491.Contig2_All	2305	0.23	51.46	7.805673786	0	Up	0
CL9315.Contig2_All	2313	0.14	31.24	7.801823816	0	Up	0
Unigene84091_All	742	0.01	2.23	7.8008999	5.49E-12	Up	1.15E-12
CL16777.Contig6_All	1443	0.01	2.23	7.8008999	3.07E-25	Up	3.92E-26
Unigene91834_All	554	0.01	2.23	7.8008999	2.10E-08	Up	5.39E-09
CL10752.Contig4_All	2014	0.01	2.23	7.8008999	3.83E-36	Up	3.76E-37
CL16601.Contig3_All	485	0.01	2.23	7.8008999	6.40E-07	Up	1.83E-07
Unigene84376_All	727	0.01	2.23	7.8008999	1.09E-11	Up	2.32E-12
CL4951.Contig13_All	2338	0.01	2.23	7.8008999	1.62E-42	Up	1.41E-43
CL15906.Contig2_All	347	0.01	2.23	7.8008999	0.00014501	Up	5.13E-05
CL14031.Contig1_All	314	0.01	2.23	7.8008999	0.000555609	Up	0.000210074
Unigene95678_All	1296	0.01	2.23	7.8008999	1.61E-22	Up	2.22E-23
CL730.Contig8_All	4649	0.15	33.42	7.799605422	0	Up	0
Unigene28184_All	1306	0.03	6.67	7.79658045	1.02E-65	Up	6.36E-67
Unigene84563_All	587	0.01	2.22	7.794415866	5.35E-09	Up	1.32E-09
Unigene84882_All	1206	0.01	2.22	7.794415866	1.04E-20	Up	1.53E-21
Unigene82569_All	2175	0.01	2.22	7.794415866	3.54E-39	Up	3.27E-40
Unigene90666_All	1668	0.01	2.22	7.794415866	1.78E-29	Up	2.03E-30
Unigene92077_All	1063	0.01	2.22	7.794415866	5.38E-18	Up	8.67E-19
CL14656.Contig12_All	3701	0.01	2.22	7.794415866	4.55E-68	Up	2.75E-69
Unigene84019_All	1871	0.01	2.22	7.794415866	2.05E-33	Up	2.14E-34
CL1189.Contig35_All	6955	0.01	2.22	7.794415866	1.38E-130	Up	5.00E-132
CL2462.Contig1_All	874	1.32	292.89	7.793677197	0	Up	0
CL7985.Contig7_All	1401	0.11	24.32	7.788495895	7.70E-259	Up	1.57E-260
Unigene86009_All	1082	0.01	2.21	7.787902559	2.69E-18	Up	4.28E-19
Unigene92499_All	590	0.01	2.21	7.787902559	5.35E-09	Up	1.32E-09
CL14229.Contig7_All	2108	0.01	2.21	7.787902559	1.17E-37	Up	1.11E-38
CL687.Contig23_All	3136	0.01	2.21	7.787902559	4.14E-57	Up	2.87E-58
Unigene87540_All	830	0.01	2.21	7.787902559	1.74E-13	Up	3.38E-14
CL459.Contig3_All	1072	0.01	2.21	7.787902559	5.38E-18	Up	8.67E-19
Unigene82379_All	509	0.01	2.21	7.787902559	1.63E-07	Up	4.46E-08
Unigene88750_All	2758	0.01	2.21	7.787902559	4.10E-50	Up	3.14E-51
CL366.Contig28_All	3124	0.01	2.21	7.787902559	8.34E-57	Up	5.80E-58
Unigene88189_All	2247	0.01	2.21	7.787902559	2.16E-40	Up	1.95E-41
CL7983.Contig2_All	1743	0.05	11.02	7.783980414	2.79E-149	Up	9.10E-151
Unigene28970_All	1598	2.3	506.92	7.783980414	0	Up	0
Unigene31337_All	608	0.01	2.2	7.781359714	2.69E-09	Up	6.51E-10
CL1881.Contig7_All	1306	0.01	2.2	7.781359714	3.23E-22	Up	4.50E-23
CL640.Contig4_All	3398	0.01	2.2	7.781359714	5.59E-62	Up	3.64E-63
Unigene95798_All	591	0.01	2.2	7.781359714	5.34E-09	Up	1.32E-09
Unigene87476_All	1247	0.01	2.2	7.781359714	2.60E-21	Up	3.73E-22
Unigene89155_All	366	0.01	2.2	7.781359714	7.40E-05	Up	2.54E-05
Unigene90100_All	639	0.01	2.2	7.781359714	6.79E-10	Up	1.59E-10
Unigene87534_All	1871	0.01	2.2	7.781359714	4.13E-33	Up	4.32E-34
CL13451.Contig1_All	1661	0.36	79.06	7.778807238	0	Up	0
CL6393.Contig2_All	2032	0.04	8.78	7.77807713	7.21E-140	Up	2.46E-141
Unigene90200_All	689	0.01	2.19	7.77478706	8.65E-11	Up	1.92E-11
CL3827.Contig1_All	1133	0.01	2.19	7.77478706	6.72E-19	Up	1.05E-19
CL6593.Contig2_All	1302	0.01	2.19	7.77478706	3.23E-22	Up	4.50E-23
Unigene94995_All	884	0.01	2.19	7.77478706	2.18E-14	Up	4.08E-15
CL3153.Contig4_All	3572	0.01	2.19	7.77478706	5.04E-65	Up	3.16E-66
CL5575.Contig1_All	1053	0.01	2.19	7.77478706	2.15E-17	Up	3.55E-18
Unigene85477_All	1319	0.01	2.19	7.77478706	1.61E-22	Up	2.22E-23
CL8995.Contig2_All	500	0.01	2.19	7.77478706	3.24E-07	Up	9.03E-08
CL3504.Contig6_All	1092	0.01	2.19	7.77478706	2.69E-18	Up	4.28E-19
CL14449.Contig2_All	2289	0.01	2.19	7.77478706	1.07E-40	Up	9.64E-42
Unigene14875_All	1685	2.53	553.53	7.773380315	0	Up	0
Unigene94032_All	1838	0.02	4.37	7.77148947	2.17E-62	Up	1.41E-63
Unigene10473_All	1738	0.21	45.81	7.769129425	0	Up	0
CL10490.Contig1_All	1013	0.01	2.18	7.768184325	1.72E-16	Up	2.94E-17
Unigene88980_All	1209	0.01	2.18	7.768184325	2.09E-20	Up	3.09E-21
Unigene88520_All	369	0.01	2.18	7.768184325	7.42E-05	Up	2.54E-05
Unigene95421_All	952	0.01	2.18	7.768184325	1.37E-15	Up	2.43E-16
Unigene91818_All	580	0.01	2.18	7.768184325	1.06E-08	Up	2.66E-09
CL2581.Contig7_All	2525	0.01	2.18	7.768184325	6.02E-45	Up	5.01E-46
CL16869.Contig1_All	629	0.01	2.18	7.768184325	1.35E-09	Up	3.22E-10
Unigene84972_All	1858	0.01	2.18	7.768184325	1.67E-32	Up	1.77E-33
Unigene27834_All	696	0.01	2.18	7.768184325	8.63E-11	Up	1.92E-11
Unigene21860_All	2063	0.07	15.24	7.766292265	4.36E-246	Up	9.26E-248
CL2090.Contig11_All	6184	0.01	2.17	7.761551232	3.43E-113	Up	1.39E-114
CL1138.Contig4_All	2301	0.01	2.17	7.761551232	2.16E-40	Up	1.95E-41
Unigene86170_All	2242	0.01	2.17	7.761551232	1.76E-39	Up	1.62E-40
CL12720.Contig1_All	762	0.01	2.17	7.761551232	5.49E-12	Up	1.15E-12
Unigene95546_All	842	0.01	2.17	7.761551232	1.74E-13	Up	3.38E-14
CL16388.Contig8_All	3737	0.01	2.17	7.761551232	1.85E-67	Up	1.13E-68
CL15985.Contig9_All	1831	0.01	2.17	7.761551232	1.35E-31	Up	1.46E-32
CL489.Contig28_All	1967	0.01	2.17	7.761551232	2.53E-34	Up	2.58E-35
[truncated: 45,902 more rows]
