# Supplementary material for: De novo transcriptome analysis of Cnidium monnieri (L.) Cuss and detection of genes related to coumarin biosynthesis
Source: PeerJ. 2020 Nov 6;8:e10157. doi: 10.7717/peerj.10157 (PMC7651471; doi:10.7717/peerj.10157)
Supplement: Supplemental Information 16 [file peerj-08-10157-s016.txt]

GeneID	Length	CmC_F-Expression	CmC_S-Expression	log2FoldChange(CmC_S/CmC_F)	FDR	Up/Down-Regulation(CmC_S/CmC_F)	Pvalue
Unigene4903_All	2534	0.01	185.26	14.1772638	0	Up	0
CL8969.Contig2_All	2026	0.01	100.05	13.28843355	0	Up	0
CL3116.Contig22_All	4101	0.01	60.31	12.55818152	0	Up	0
CL8969.Contig20_All	1906	0.01	53.51	12.38559281	0	Up	0
CL203.Contig23_All	3557	0.01	40.82	11.99506047	0	Up	0
CL12801.Contig4_All	1054	0.01	39.89	11.96181141	0	Up	0
Unigene35385_All	1004	0.01	38.39	11.90651484	2.90E-295	Up	3.15E-297
CL8229.Contig1_All	3415	0.01	34.59	11.7561393	0	Up	0
CL8969.Contig7_All	2420	0.01	33.84	11.72451385	0	Up	0
Unigene37700_All	2429	0.01	33.5	11.70994538	0	Up	0
CL16078.Contig9_All	2096	0.01	29.41	11.52209107	0	Up	0
CL17019.Contig11_All	1560	0.01	29.2	11.51175265	0	Up	0
CL430.Contig3_All	1355	0.01	28.65	11.48431942	0	Up	0
CL2248.Contig7_All	986	0.01	27.5	11.4252159	7.91E-207	Up	1.20E-208
CL2158.Contig2_All	1788	0.01	27.29	11.41415668	0	Up	0
Unigene21356_All	1222	0.01	27.21	11.40992124	2.99E-260	Up	3.64E-262
Unigene39775_All	1148	0.01	26.03	11.3459596	2.59E-232	Up	3.55E-234
CL4799.Contig9_All	489	0.01	25.12	11.29462075	4.23E-81	Up	1.52E-82
CL218.Contig1_All	752	0.01	23.57	11.20273604	1.64E-129	Up	3.85E-131
CL6682.Contig11_All	3121	0.01	22.8	11.15481811	0	Up	0
CL2786.Contig3_All	676	0.01	22.79	11.15418521	3.37E-110	Up	9.16E-112
CL1189.Contig22_All	3687	0.01	22.13	11.11178774	0	Up	0
CL2705.Contig2_All	863	0.01	21.5	11.07012094	1.04E-138	Up	2.28E-140
CL77.Contig8_All	3022	0.01	19.02	10.89330153	0	Up	0
CL4453.Contig3_All	1874	0.01	18.19	10.82892983	3.20E-276	Up	3.70E-278
CL7253.Contig4_All	1475	0.01	17.8	10.79766153	5.62E-209	Up	8.42E-211
CL5772.Contig3_All	3175	0.01	16.92	10.72451385	0	Up	0
Unigene24853_All	2047	0.01	16.84	10.71767642	7.94E-281	Up	9.01E-283
CL3112.Contig18_All	4623	0.01	16.48	10.68650053	0	Up	0
CL5177.Contig1_All	984	0.01	16.25	10.666224	1.55E-121	Up	3.82E-123
CL4215.Contig4_All	2011	0.01	16.02	10.64565843	4.29E-262	Up	5.20E-264
CL3291.Contig5_All	1721	0.01	15.52	10.59991284	4.07E-215	Up	5.94E-217
CL3998.Contig24_All	1794	0.01	15.45	10.59339112	5.08E-224	Up	7.15E-226
CL13120.Contig3_All	2995	0.01	15.35	10.58402294	0	Up	0
CL1821.Contig4_All	2138	0.01	15.2	10.56985561	1.80E-265	Up	2.15E-267
CL1568.Contig6_All	2066	0.01	15.09	10.55937709	4.13E-254	Up	5.16E-256
CL12764.Contig4_All	3501	0.01	14.68	10.51963625	0	Up	0
CL6007.Contig9_All	1330	0.01	14.46	10.49785184	1.36E-151	Up	2.76E-153
CL14695.Contig1_All	2379	0.01	14.19	10.47065887	1.89E-277	Up	2.18E-279
CL1822.Contig14_All	3681	0.01	14.02	10.45327063	0	Up	0
Unigene13034_All	4890	0.01	13.78	10.42836017	0	Up	0
CL6606.Contig3_All	4979	0.01	13.55	10.40407714	0	Up	0
CL12447.Contig2_All	697	0.01	13.52	10.40087944	1.24E-67	Up	5.17E-69
CL8048.Contig6_All	2681	0.01	13.38	10.3858624	1.71E-296	Up	1.86E-298
CL15797.Contig4_All	1470	0.01	13.31	10.37829486	1.40E-155	Up	2.77E-157
CL203.Contig14_All	5656	0.01	13.14	10.35974956	0	Up	0
CL2.Contig20_All	1718	0.01	12.55	10.29347165	2.24E-173	Up	4.01E-175
Unigene93057_All	763	0.01	12.54	10.29232163	8.98E-70	Up	3.64E-71
Unigene54098_All	1197	0.01	12.45	10.28193003	5.07E-116	Up	1.31E-117
CL5955.Contig3_All	1548	0.01	12.38	10.2737956	8.08E-153	Up	1.62E-154
CL1941.Contig2_All	2654	0.01	12.23	10.25620869	3.10E-268	Up	3.67E-270
CL10429.Contig2_All	1737	0.01	11.93	10.22037833	6.23E-167	Up	1.15E-168
CL4453.Contig1_All	1852	0.01	11.78	10.20212382	1.91E-176	Up	3.37E-178
CL5950.Contig2_All	3492	0.01	11.75	10.19844504	0	Up	0
CL1696.Contig13_All	1936	0.01	11.43	10.15860969	1.64E-179	Up	2.83E-181
Unigene53089_All	1987	0.01	11.29	10.14082977	2.83E-182	Up	4.83E-184
CL788.Contig5_All	2259	0.01	11.29	10.14082977	1.14E-208	Up	1.71E-210
CL8048.Contig9_All	2206	0.01	11.28	10.13955135	1.88E-203	Up	2.89E-205
Unigene9374_All	1869	0.01	11.28	10.13955135	1.29E-170	Up	2.35E-172
CL2689.Contig16_All	3367	0.01	11.25	10.13570929	0	Up	0
Unigene10492_All	1354	0.01	11.2	10.12928302	2.16E-119	Up	5.43E-121
CL14228.Contig2_All	1403	0.01	11.18	10.12670447	5.45E-124	Up	1.32E-125
CL44.Contig15_All	2636	0.01	11.14	10.12153352	1.92E-242	Up	2.51E-244
CL662.Contig13_All	2306	0.01	11.05	10.10983065	1.14E-208	Up	1.71E-210
Unigene27019_All	1135	0.01	10.66	10.05799172	1.19E-93	Up	3.72E-95
Unigene44961_All	1722	0.01	10.55	10.04302728	4.53E-146	Up	9.47E-148
CL4745.Contig8_All	3205	0.01	10.5	10.03617361	3.26E-280	Up	3.71E-282
CL7203.Contig10_All	1134	0.01	10.43	10.02652344	1.66E-91	Up	5.29E-93
CL8348.Contig6_All	3510	0.01	10.32	10.01122726	1.88E-302	Up	2.00E-304
CL8639.Contig2_All	4061	0.01	10.23	9.99859043	0	Up	0
CL5917.Contig3_All	5505	0.02	20.45	9.997885128	0	Up	0
CL12583.Contig6_All	3649	0.01	10.11	9.981567282	0	Up	0
Unigene39736_All	1838	0.01	10.05	9.972979786	3.89E-149	Up	7.96E-151
Unigene28182_All	1126	0.01	9.84	9.942514505	1.09E-85	Up	3.69E-87
CL3309.Contig4_All	2017	0.01	9.62	9.909893084	9.99E-158	Up	1.94E-159
CL1123.Contig4_All	2254	0.01	9.62	9.909893084	2.31E-177	Up	4.02E-179
CL4465.Contig6_All	1703	0.01	9.48	9.888743249	1.64E-129	Up	3.85E-131
CL14228.Contig1_All	1605	0.01	9.43	9.881113961	6.36E-121	Up	1.57E-122
CL4910.Contig2_All	1592	0.01	9.42	9.87958325	1.07E-119	Up	2.67E-121
CL3609.Contig1_All	1242	0.01	9.41	9.878050913	3.35E-91	Up	1.07E-92
CL1812.Contig3_All	1386	0.01	9.27	9.856425529	2.60E-101	Up	7.61E-103
CL203.Contig24_All	3653	0.01	9.1	9.829722735	9.34E-278	Up	1.07E-279
Unigene35501_All	727	0.01	8.95	9.805743872	3.65E-47	Up	2.09E-48
CL4545.Contig3_All	513	0.01	8.95	9.805743872	1.04E-30	Up	8.50E-32
CL8969.Contig19_All	2708	0.01	8.83	9.786269628	2.58E-197	Up	4.10E-199
CL5830.Contig9_All	3957	0.01	8.8	9.781359714	6.96E-292	Up	7.62E-294
CL203.Contig21_All	3573	0.01	8.72	9.768184325	2.98E-260	Up	3.64E-262
Unigene57065_All	807	0.01	8.7	9.764871591	9.66E-52	Up	5.09E-53
CL7779.Contig1_All	1539	0.01	8.57	9.743151394	5.46E-105	Up	1.55E-106
CL3887.Contig7_All	5582	0.01	8.49	9.729620744	0	Up	0
CL1438.Contig6_All	2189	0.01	8.33	9.702172685	7.87E-149	Up	1.62E-150
CL14286.Contig8_All	1526	0.01	8.29	9.695228291	1.07E-100	Up	3.14E-102
CL8048.Contig12_All	2117	0.01	8.23	9.68474862	4.40E-142	Up	9.44E-144
CL1327.Contig15_All	1992	0.01	8.22	9.682994584	6.97E-133	Up	1.59E-134
CL730.Contig3_All	1105	0.01	8.21	9.681238412	8.98E-70	Up	3.64E-71
CL12999.Contig4_All	626	0.01	8.17	9.674192268	6.96E-36	Up	5.02E-37
CL8969.Contig15_All	2341	0.01	8.15	9.670656249	1.69E-156	Up	3.30E-158
Unigene890_All	1789	0.01	8.02	9.647458426	2.08E-115	Up	5.41E-117
Unigene35040_All	1538	0.01	7.99	9.642051693	6.12E-98	Up	1.84E-99
CL9683.Contig2_All	2966	0.01	7.81	9.609178738	4.26E-192	Up	6.94E-194
CL3400.Contig32_All	2957	0.01	7.74	9.596189756	2.47E-189	Up	4.07E-191
Unigene28608_All	2624	0.01	7.64	9.577428828	4.31E-165	Up	8.08E-167
Unigene81721_All	586	0.01	7.58	9.566054038	1.04E-30	Up	8.50E-32
CL17029.Contig7_All	695	0.01	7.56	9.562242424	1.03E-37	Up	7.16E-39
CL1696.Contig3_All	4384	0.01	7.54	9.558420713	9.33E-278	Up	1.07E-279
CL6228.Contig1_All	3196	0.01	7.53	9.556506055	4.46E-200	Up	6.99E-202
Unigene53860_All	911	0.01	7.44	9.539158811	7.96E-51	Up	4.26E-52
CL2991.Contig5_All	1480	0.01	7.25	9.501837185	4.44E-85	Up	1.52E-86
CL1530.Contig9_All	1485	0.01	7.23	9.497851837	4.44E-85	Up	1.52E-86
CL4687.Contig8_All	938	0.01	7.16	9.483815777	1.61E-50	Up	8.66E-52
CL189.Contig6_All	1628	0.01	7.13	9.477758266	9.85E-93	Up	3.11E-94
CL44.Contig23_All	1774	0.01	7.11	9.47370575	2.60E-101	Up	7.61E-103
CL687.Contig15_All	2488	0.01	7.07	9.465566405	3.13E-144	Up	6.64E-146
CL3921.Contig4_All	3364	0.01	7.04	9.459431619	2.58E-197	Up	4.10E-199
Unigene11782_All	1067	0.04	28	9.451211112	6.84E-228	Up	9.54E-230
CL8673.Contig3_All	1515	0.01	6.96	9.442943496	1.50E-83	Up	5.25E-85
CL1569.Contig1_All	1204	0.01	6.94	9.438791853	7.04E-65	Up	3.03E-66
CL1892.Contig11_All	1135	0.01	6.92	9.434628228	1.34E-60	Up	6.13E-62
CL17019.Contig9_All	1590	0.01	6.9	9.430452552	1.58E-87	Up	5.27E-89
CL2306.Contig10_All	4162	0.01	6.88	9.426264755	5.51E-240	Up	7.26E-242
Unigene40369_All	745	0.01	6.85	9.419960178	4.20E-37	Up	2.95E-38
CL6127.Contig2_All	941	0.01	6.8	9.409390936	4.44E-48	Up	2.50E-49
Unigene4383_All	2681	0.01	6.75	9.398743692	3.89E-149	Up	7.96E-151
CL3029.Contig3_All	867	0.01	6.67	9.381542951	6.77E-43	Up	4.23E-44
CL2291.Contig5_All	3079	0.01	6.66	9.379378367	5.31E-170	Up	9.69E-172
CL1123.Contig5_All	2262	0.02	13.16	9.361943774	2.25E-241	Up	2.96E-243
CL11919.Contig1_All	1900	0.01	6.55	9.355351096	2.16E-100	Up	6.37E-102
CL16639.Contig17_All	3619	0.01	6.55	9.355351096	1.27E-197	Up	2.02E-199
CL3643.Contig2_All	688	0.01	6.49	9.342074668	6.30E-32	Up	5.00E-33
CL6261.Contig6_All	2783	0.01	6.47	9.337621902	1.60E-148	Up	3.28E-150
Unigene37955_All	471	0.01	6.44	9.330916878	8.56E-20	Up	1.00E-20
CL1892.Contig2_All	3358	0.01	6.41	9.324180547	3.32E-179	Up	5.74E-181
Unigene9743_All	3924	0.01	6.4	9.321928095	3.33E-210	Up	4.95E-212
CL4872.Contig4_All	907	0.01	6.38	9.317412614	3.36E-43	Up	2.08E-44
Unigene11201_All	1423	0.01	6.32	9.303780748	5.34E-71	Up	2.14E-72
CL931.Contig5_All	1716	0.01	6.3	9.299208018	1.31E-86	Up	4.41E-88
CL1831.Contig3_All	1149	0.01	6.3	9.299208018	1.04E-55	Up	5.11E-57
Unigene31469_All	2735	0.01	6.23	9.283088353	1.50E-140	Up	3.26E-142
CL1568.Contig2_All	1756	0.01	6.22	9.28077077	1.58E-87	Up	5.27E-89
CL7607.Contig4_All	2681	0.01	6.12	9.257387843	4.98E-135	Up	1.12E-136
CL17022.Contig16_All	3268	0.01	6.12	9.257387843	2.56E-166	Up	4.75E-168
Unigene20159_All	2445	0.01	6.09	9.250298418	7.66E-122	Up	1.88E-123
CL14611.Contig1_All	1146	0.01	6.08	9.247927513	7.03E-54	Up	3.58E-55
CL1685.Contig2_All	2720	0.02	12.13	9.244363835	3.43E-270	Up	4.06E-272
CL9595.Contig9_All	2144	0.01	5.99	9.226412193	2.24E-104	Up	6.39E-106
CL6295.Contig15_All	2090	0.01	5.98	9.224001674	1.28E-101	Up	3.75E-103
CL3107.Contig7_All	2482	0.01	5.98	9.224001674	7.66E-122	Up	1.88E-123
CL667.Contig4_All	2895	0.01	5.93	9.211888295	4.40E-142	Up	9.44E-144
CL7253.Contig2_All	1934	0.01	5.89	9.202123824	4.04E-92	Up	1.28E-93
CL1829.Contig4_All	1288	0.01	5.86	9.194756854	4.52E-59	Up	2.12E-60
CL2330.Contig5_All	2008	0.01	5.84	9.189824559	7.06E-95	Up	2.19E-96
CL8183.Contig1_All	2494	0.01	5.83	9.187352073	4.38E-119	Up	1.10E-120
CL2022.Contig19_All	1753	0.01	5.83	9.187352073	5.10E-82	Up	1.81E-83
CL15297.Contig9_All	1943	0.01	5.81	9.182394353	3.35E-91	Up	1.07E-92
CL2500.Contig2_All	2556	0.01	5.79	9.177419538	1.55E-121	Up	3.82E-123
Unigene28105_All	1352	0.01	5.77	9.172427509	3.27E-61	Up	1.49E-62
CL11625.Contig1_All	1059	0.01	5.76	9.169925001	1.49E-46	Up	8.62E-48
Unigene9399_All	1305	0.01	5.73	9.162391329	1.84E-58	Up	8.72E-60
CL16388.Contig19_All	3478	0.01	5.69	9.152284842	8.74E-165	Up	1.64E-166
CL1905.Contig5_All	2042	0.01	5.69	9.152284842	2.90E-94	Up	9.02E-96
CL1892.Contig14_All	758	0.01	5.67	9.147204925	2.56E-31	Up	2.06E-32
CL12020.Contig2_All	814	0.01	5.67	9.147204925	4.67E-34	Up	3.52E-35
Unigene36271_All	2856	0.01	5.66	9.144658243	1.70E-133	Up	3.86E-135
CL8222.Contig3_All	3010	0.01	5.65	9.142107057	1.50E-140	Up	3.26E-142
CL1920.Contig2_All	4929	0.01	5.63	9.136991112	7.57E-234	Up	1.03E-235
CL5047.Contig7_All	1530	0.01	5.62	9.13442632	3.04E-68	Up	1.25E-69
CL16720.Contig1_All	487	0.01	5.62	9.13442632	5.58E-18	Up	7.03E-19
CL1859.Contig25_All	2990	0.01	5.61	9.131856961	1.04E-138	Up	2.28E-140
Unigene39513_All	1570	0.01	5.56	9.118941073	1.82E-69	Up	7.38E-71
CL3308.Contig2_All	2349	0.01	5.55	9.116343961	1.60E-106	Up	4.49E-108
CL1123.Contig17_All	2504	0.01	5.53	9.11113567	1.44E-113	Up	3.79E-115
CL1685.Contig4_All	1223	0.01	5.51	9.105908509	2.37E-52	Up	1.24E-53
CL2022.Contig22_All	1620	0.01	5.44	9.087462841	2.19E-70	Up	8.82E-72
CL3893.Contig14_All	1061	0.01	5.39	9.074141463	1.66E-43	Up	1.03E-44
Unigene11567_All	748	0.05	26.92	9.0725346	6.52E-145	Up	1.37E-146
CL14018.Contig5_All	1704	0.01	5.3	9.049848549	3.20E-72	Up	1.26E-73
CL16078.Contig3_All	2414	0.01	5.3	9.049848549	1.11E-104	Up	3.15E-106
CL959.Contig54_All	4484	0.01	5.3	9.049848549	1.83E-199	Up	2.88E-201
CL2291.Contig2_All	3228	0.01	5.29	9.047123912	8.90E-142	Up	1.92E-143
CL2817.Contig2_All	1717	0.01	5.26	9.038918989	3.20E-72	Up	1.26E-73
Unigene13301_All	3043	0.01	5.21	9.025139562	2.38E-131	Up	5.49E-133
CL2432.Contig7_All	3349	0.01	5.19	9.019590728	1.55E-144	Up	3.27E-146
CL979.Contig14_All	2006	0.01	5.19	9.019590728	3.68E-84	Up	1.27E-85
CL1568.Contig23_All	2491	0.01	5.18	9.016808288	6.56E-106	Up	1.85E-107
CL1847.Contig22_All	3849	0.01	5.17	9.01402047	2.55E-166	Up	4.75E-168
CL2874.Contig9_All	1684	0.01	5.16	9.011227255	1.82E-69	Up	7.38E-71
CL4215.Contig6_All	2012	0.01	5.11	8.997179481	3.04E-83	Up	1.07E-84
Unigene53877_All	1342	0.01	5.11	8.997179481	1.42E-53	Up	7.27E-55
CL14308.Contig27_All	2549	0.01	5.11	8.997179481	7.91E-107	Up	2.21E-108
CL16410.Contig3_All	603	0.01	5.1	8.994353437	2.64E-21	Up	2.91E-22
CL783.Contig8_All	3039	0.01	5.1	8.994353437	2.77E-128	Up	6.54E-130
CL15950.Contig11_All	957	0.01	5.09	8.991521846	8.47E-37	Up	6.00E-38
CL122.Contig13_All	3756	0.01	5.09	8.991521846	1.44E-159	Up	2.78E-161
CL5184.Contig8_All	2356	0.01	5.08	8.988684687	6.12E-98	Up	1.84E-99
CL10159.Contig7_All	1277	0.01	5.07	8.985841937	1.61E-50	Up	8.66E-52
CL14222.Contig2_All	934	0.01	5.02	8.971543554	2.83E-35	Up	2.07E-36
CL3309.Contig1_All	2458	0.01	5.01	8.968666793	1.07E-100	Up	3.14E-102
CL1995.Contig20_All	2717	0.01	4.99	8.962896005	9.88E-112	Up	2.65E-113
Unigene232_All	2838	0.01	4.99	8.962896005	6.10E-117	Up	1.57E-118
CL1510.Contig18_All	1706	0.01	4.99	8.962896005	3.04E-68	Up	1.25E-69
Unigene23271_All	613	0.01	4.96	8.95419631	2.64E-21	Up	2.91E-22
CL16982.Contig3_All	2777	0.01	4.96	8.95419631	1.44E-113	Up	3.79E-115
Unigene33796_All	756	0.01	4.96	8.95419631	2.28E-27	Up	2.05E-28
CL4723.Contig4_All	839	0.01	4.93	8.945443836	2.09E-30	Up	1.72E-31
Unigene30576_All	690	0.01	4.93	8.945443836	2.46E-24	Up	2.44E-25
CL1815.Contig8_All	759	0.01	4.92	8.942514505	4.58E-27	Up	4.17E-28
Unigene54341_All	1108	0.01	4.92	8.942514505	1.12E-41	Up	7.19E-43
CL1131.Contig10_All	2148	0.01	4.89	8.933690655	2.20E-85	Up	7.49E-87
Unigene17363_All	3616	0.01	4.88	8.930737338	2.69E-147	Up	5.57E-149
CL15797.Contig6_All	1544	0.01	4.87	8.927777962	1.11E-59	Up	5.13E-61
Unigene85272_All	1190	0.01	4.85	8.921840937	1.00E-44	Up	6.04E-46
CL11230.Contig2_All	1678	0.01	4.83	8.915879379	7.04E-65	Up	3.03E-66
CL66.Contig14_All	2896	0.01	4.83	8.915879379	2.08E-115	Up	5.41E-117
CL15797.Contig5_All	1738	0.01	4.82	8.912889336	5.09E-67	Up	2.13E-68
CL13253.Contig2_All	2225	0.01	4.79	8.903881846	1.31E-86	Up	4.41E-88
CL4023.Contig2_All	1218	0.01	4.75	8.891783703	4.98E-45	Up	2.98E-46
CL9679.Contig10_All	1697	0.01	4.74	8.888743249	2.87E-64	Up	1.25E-65
CL462.Contig28_All	4374	0.01	4.73	8.885696373	1.11E-173	Up	1.97E-175
CL15330.Contig1_All	1243	0.01	4.69	8.873444113	2.46E-45	Up	1.47E-46
CL662.Contig10_All	3846	0.01	4.68	8.87036472	4.66E-150	Up	9.51E-152
CL17019.Contig6_All	2358	0.01	4.68	8.87036472	2.78E-90	Up	8.99E-92
CL16975.Contig21_All	3450	0.01	4.67	8.86727874	8.39E-134	Up	1.90E-135
CL14308.Contig17_All	3391	0.01	4.65	8.861086906	4.81E-131	Up	1.11E-132
Unigene81_All	1946	0.01	4.64	8.857980995	7.83E-73	Up	3.05E-74
CL6878.Contig1_All	1709	0.01	4.63	8.854868383	2.38E-63	Up	1.05E-64
CL2320.Contig3_All	869	0.01	4.63	8.854868383	8.48E-30	Up	7.11E-31
Unigene8050_All	1245	0.12	55.51	8.853569477	0	Up	0
CL4274.Contig7_All	2607	0.01	4.59	8.842350343	3.03E-98	Up	9.06E-100
CL8146.Contig7_All	2739	0.01	4.59	8.842350343	1.86E-103	Up	5.35E-105
CL1829.Contig3_All	1398	0.01	4.58	8.839203788	3.25E-50	Up	1.76E-51
CL3482.Contig2_All	1574	0.01	4.58	8.839203788	3.07E-57	Up	1.48E-58
CL3400.Contig3_All	2417	0.01	4.57	8.836050355	2.78E-90	Up	8.99E-92
CL7463.Contig17_All	2334	0.01	4.57	8.836050355	3.20E-87	Up	1.07E-88
CL7877.Contig4_All	2606	0.01	4.56	8.832890014	1.24E-97	Up	3.73E-99
CL2.Contig16_All	3513	0.01	4.52	8.820178962	2.86E-132	Up	6.56E-134
CL916.Contig2_All	2585	0.01	4.51	8.816983623	8.50E-96	Up	2.61E-97
CL780.Contig6_All	3208	0.01	4.5	8.813781191	1.07E-119	Up	2.67E-121
CL3084.Contig1_All	1715	0.01	4.5	8.813781191	8.01E-62	Up	3.61E-63
CL3830.Contig17_All	1353	0.01	4.46	8.8008999	1.81E-47	Up	1.03E-48
CL5590.Contig7_All	1345	0.01	4.46	8.8008999	7.38E-47	Up	4.25E-48
Unigene20403_All	647	0.01	4.45	8.797661526	2.13E-20	Up	2.43E-21
CL3424.Contig1_All	547	0.01	4.44	8.794415866	1.81E-16	Up	2.43E-17
CL16975.Contig28_All	3873	0.01	4.44	8.794415866	1.29E-143	Up	2.74E-145
Unigene9922_All	1141	0.01	4.44	8.794415866	6.21E-39	Up	4.22E-40
Unigene45568_All	297	0.01	4.38	8.77478706	3.57E-07	Up	8.31E-08
CL13765.Contig11_All	5428	0.01	4.38	8.77478706	2.20E-200	Up	3.44E-202
CL66.Contig60_All	2421	0.01	4.38	8.77478706	1.31E-86	Up	4.41E-88
CL263.Contig12_All	1171	0.01	4.36	8.768184325	1.53E-39	Up	1.02E-40
Unigene57163_All	333	0.01	4.32	8.754887502	2.30E-08	Up	4.89E-09
Unigene15564_All	1368	0.01	4.31	8.751544059	3.00E-46	Up	1.75E-47
CL3998.Contig7_All	3028	0.01	4.28	8.741466986	3.90E-107	Up	1.09E-108
CL9039.Contig5_All	3195	0.01	4.27	8.73809226	5.87E-113	Up	1.56E-114
Unigene40007_All	767	0.01	4.23	8.724513853	2.00E-23	Up	2.05E-24
Unigene39774_All	1977	0.01	4.23	8.724513853	1.24E-67	Up	5.17E-69
CL12866.Contig2_All	1929	0.01	4.22	8.721099189	8.51E-66	Up	3.62E-67
CL1568.Contig7_All	2787	0.01	4.21	8.717676423	1.02E-96	Up	3.12E-98
CL2256.Contig17_All	4603	0.04	16.83	8.716819461	0	Up	0
Unigene53897_All	660	0.01	4.18	8.707359132	1.72E-19	Up	2.04E-20
CL1390.Contig47_All	3973	0.01	4.17	8.703903573	2.10E-138	Up	4.63E-140
CL7203.Contig4_All	1193	0.01	4.17	8.703903573	1.25E-38	Up	8.56E-40
CL2256.Contig26_All	3258	0.01	4.16	8.700439718	2.41E-112	Up	6.44E-114
CL441.Contig12_All	1803	0.01	4.16	8.700439718	2.70E-60	Up	1.25E-61
CL513.Contig8_All	2620	0.01	4.12	8.686500527	9.43E-89	Up	3.10E-90
CL3262.Contig1_All	3085	0.01	4.08	8.672425342	4.53E-104	Up	1.30E-105
CL1318.Contig3_All	1163	0.01	4.07	8.668884984	1.71E-36	Up	1.22E-37
CL1223.Contig26_All	3144	0.01	4.06	8.665335917	6.56E-106	Up	1.85E-107
CL2770.Contig2_All	2584	0.01	4.06	8.665335917	5.37E-86	Up	1.82E-87
CL489.Contig28_All	1967	0.01	4.04	8.658211483	5.81E-64	Up	2.54E-65
CL7512.Contig9_All	2452	0.01	4.03	8.654636029	8.56E-81	Up	3.08E-82
CL2223.Contig5_All	4621	0.01	4.01	8.647458426	1.40E-155	Up	2.77E-157
CL421.Contig14_All	1870	0.01	3.98	8.636624621	1.11E-59	Up	5.13E-61
Unigene4128_All	5525	0.01	3.97	8.632995197	4.88E-185	Up	8.23E-187
CL2010.Contig14_All	2329	0.01	3.97	8.632995197	1.38E-75	Up	5.21E-77
CL14286.Contig2_All	1820	0.01	3.97	8.632995197	3.72E-58	Up	1.77E-59
CL3463.Contig2_All	972	0.01	3.97	8.632995197	3.43E-29	Up	2.93E-30
CL1304.Contig11_All	2034	0.01	3.97	8.632995197	1.72E-65	Up	7.35E-67
CL1455.Contig2_All	4218	0.01	3.96	8.62935662	6.15E-140	Up	1.34E-141
CL375.Contig9_All	2952	0.01	3.96	8.62935662	1.03E-96	Up	3.12E-98
CL687.Contig33_All	2628	0.01	3.95	8.625708843	4.45E-85	Up	1.52E-86
CL16639.Contig21_All	4070	0.01	3.94	8.622051819	8.39E-134	Up	1.90E-135
CL1327.Contig4_All	2480	0.02	7.86	8.618385502	9.26E-158	Up	1.80E-159
Unigene17203_All	2432	0.01	3.93	8.618385502	4.91E-78	Up	1.80E-79
CL16192.Contig13_All	1780	0.01	3.92	8.614709844	5.13E-56	Up	2.52E-57
CL15390.Contig1_All	1704	0.01	3.92	8.614709844	2.86E-53	Up	1.48E-54
Unigene24667_All	2610	0.01	3.92	8.614709844	7.44E-84	Up	2.59E-85
Unigene23038_All	860	0.01	3.89	8.603626345	6.09E-25	Up	5.93E-26
CL1223.Contig18_All	3320	0.01	3.87	8.596189756	1.60E-106	Up	4.49E-108
CL896.Contig10_All	5099	0.01	3.87	8.596189756	5.18E-166	Up	9.65E-168
Unigene12074_All	425	0.01	3.86	8.592457037	1.86E-10	Up	3.44E-11
CL707.Contig6_All	3640	0.01	3.86	8.592457037	6.10E-117	Up	1.57E-118
Unigene22172_All	884	0.01	3.86	8.592457037	1.50E-25	Up	1.44E-26
CL2509.Contig3_All	3699	0.01	3.83	8.581200582	3.64E-118	Up	9.23E-120
CL4649.Contig3_All	1988	0.01	3.81	8.573647187	3.27E-61	Up	1.49E-62
CL8093.Contig5_All	829	0.01	3.81	8.573647187	4.01E-23	Up	4.15E-24
CL7387.Contig4_All	1986	0.01	3.81	8.573647187	3.27E-61	Up	1.49E-62
CL1562.Contig1_All	1175	0.01	3.8	8.569855608	2.32E-34	Up	1.73E-35
CL11998.Contig2_All	3690	0.01	3.8	8.569855608	6.10E-117	Up	1.57E-118
CL182.Contig20_All	1688	0.01	3.79	8.566054038	3.94E-51	Up	2.10E-52
CL11998.Contig14_All	2663	0.01	3.79	8.566054038	6.15E-83	Up	2.16E-84
CL10624.Contig3_All	599	0.01	3.78	8.562242424	1.45E-15	Up	2.03E-16
Unigene31127_All	1294	0.01	3.76	8.554588852	5.10E-38	Up	3.53E-39
CL16003.Contig7_All	1681	0.01	3.75	8.550746785	3.25E-50	Up	1.76E-51
Unigene8991_All	624	0.01	3.75	8.550746785	1.81E-16	Up	2.43E-17
CL2763.Contig5_All	1380	0.01	3.74	8.54689446	1.86E-40	Up	1.22E-41
CL8139.Contig4_All	1424	0.01	3.7	8.531381461	2.27E-41	Up	1.46E-42
Unigene40528_All	2373	0.01	3.7	8.531381461	1.31E-71	Up	5.19E-73
Unigene11756_All	2090	0.01	3.7	8.531381461	9.70E-63	Up	4.31E-64
CL1645.Contig7_All	4767	0.01	3.69	8.527477006	1.33E-147	Up	2.75E-149
CL3238.Contig8_All	1273	0.01	3.68	8.523561956	1.71E-36	Up	1.22E-37
Unigene26691_All	1524	0.15	54.89	8.515437028	0	Up	0
CL86.Contig9_All	1752	0.01	3.64	8.50779464	3.94E-51	Up	2.10E-52
Unigene40268_All	963	0.07	25.45	8.506095019	8.89E-184	Up	1.50E-185
Unigene363_All	2708	0.01	3.63	8.503825738	8.57E-81	Up	3.08E-82
CL1015.Contig28_All	2318	0.01	3.63	8.503825738	1.50E-68	Up	6.18E-70
CL6963.Contig3_All	1675	0.01	3.62	8.499845887	2.20E-48	Up	1.23E-49
Unigene26771_All	1134	0.01	3.61	8.495855027	1.27E-31	Up	1.02E-32
CL11736.Contig4_All	969	0.01	3.61	8.495855027	1.85E-26	Up	1.72E-27
CL1578.Contig5_All	1756	0.01	3.61	8.495855027	7.96E-51	Up	4.26E-52
Unigene67799_All	3924	0.01	3.61	8.495855027	3.64E-118	Up	9.23E-120
CL4315.Contig6_All	2681	0.01	3.6	8.491853096	2.92E-79	Up	1.06E-80
CL1395.Contig14_All	1887	0.01	3.59	8.487840034	1.72E-54	Up	8.69E-56
CL1646.Contig9_All	2528	0.01	3.59	8.487840034	2.31E-74	Up	8.85E-76
CL6179.Contig1_All	3008	0.01	3.58	8.483815777	4.66E-89	Up	1.53E-90
CL182.Contig19_All	1746	0.01	3.56	8.475733431	1.32E-49	Up	7.25E-51
CL5407.Contig4_All	3124	0.01	3.56	8.475733431	8.17E-92	Up	2.60E-93
CL2694.Contig5_All	829	0.01	3.56	8.475733431	1.31E-21	Up	1.43E-22
CL44.Contig8_All	2170	0.01	3.55	8.471675214	1.96E-62	Up	8.75E-64
CL2188.Contig12_All	3206	0.01	3.54	8.46760555	5.86E-94	Up	1.83E-95
CL122.Contig2_All	3878	0.01	3.51	8.45532722	1.44E-113	Up	3.79E-115
CL16058.Contig1_All	5617	0.01	3.51	8.45532722	2.56E-166	Up	4.75E-168
CL10384.Contig1_All	507	0.01	3.48	8.442943496	1.18E-11	Up	2.02E-12
CL16772.Contig2_All	2394	0.03	10.43	8.441560942	3.13E-200	Up	4.90E-202
CL5918.Contig5_All	1516	0.01	3.46	8.434628228	2.27E-41	Up	1.46E-42
CL2162.Contig5_All	1726	0.01	3.46	8.434628228	8.96E-48	Up	5.08E-49
Unigene81747_All	1320	0.01	3.43	8.422064766	2.82E-35	Up	2.07E-36
CL16374.Contig8_All	2064	0.01	3.42	8.417852515	3.07E-57	Up	1.48E-58
CL3763.Contig2_All	2103	0.01	3.41	8.413627929	3.72E-58	Up	1.77E-59
CL3569.Contig1_All	1202	0.01	3.37	8.396604781	2.56E-31	Up	2.06E-32
CL1223.Contig15_All	3395	0.01	3.37	8.396604781	7.06E-95	Up	2.19E-96
Unigene9747_All	4668	0.01	3.37	8.396604781	5.79E-132	Up	1.33E-133
CL1015.Contig26_All	2363	0.01	3.37	8.396604781	7.04E-65	Up	3.03E-66
Unigene53778_All	1373	0.01	3.37	8.396604781	3.45E-36	Up	2.47E-37
CL986.Contig8_All	1988	0.01	3.32	8.375039431	2.86E-53	Up	1.48E-54
CL4277.Contig3_All	2800	0.01	3.32	8.375039431	1.67E-76	Up	6.23E-78
CL788.Contig28_All	3255	0.01	3.32	8.375039431	1.14E-89	Up	3.70E-91
CL9176.Contig4_All	509	0.01	3.32	8.375039431	2.35E-11	Up	4.11E-12
CL6820.Contig3_All	1950	0.01	3.31	8.370687407	4.78E-52	Up	2.51E-53
CL2547.Contig8_All	4275	0.01	3.31	8.370687407	1.80E-118	Up	4.54E-120
CL2317.Contig16_All	2440	0.01	3.31	8.370687407	4.20E-66	Up	1.78E-67
CL2746.Contig4_All	1274	0.01	3.3	8.366322214	1.55E-32	Up	1.21E-33
CL7003.Contig5_All	2045	0.01	3.3	8.366322214	1.72E-54	Up	8.69E-56
Unigene421_All	1855	0.01	3.29	8.361943774	5.40E-49	Up	2.99E-50
CL1378.Contig14_All	3037	0.01	3.29	8.361943774	1.25E-82	Up	4.39E-84
CL375.Contig15_All	1969	0.01	3.28	8.357552005	4.78E-52	Up	2.51E-53
CL5360.Contig5_All	747	0.01	3.28	8.357552005	1.12E-17	Up	1.43E-18
CL2248.Contig6_All	1604	0.01	3.27	8.353146825	1.12E-41	Up	7.19E-43
Unigene26690_All	937	0.21	68.41	8.347674092	0	Up	0
Unigene40270_All	685	0.01	3.23	8.335390355	7.25E-16	Up	1.00E-16
CL7274.Contig2_All	1005	0.01	3.22	8.330916878	1.22E-24	Up	1.20E-25
CL2342.Contig2_All	1446	0.01	3.22	8.330916878	1.71E-36	Up	1.22E-37
CL1578.Contig1_All	1453	0.01	3.22	8.330916878	8.46E-37	Up	6.00E-38
CL122.Contig9_All	1944	0.01	3.21	8.326429487	3.25E-50	Up	1.76E-51
Unigene58714_All	894	0.01	3.21	8.326429487	2.64E-21	Up	2.91E-22
CL4528.Contig5_All	1832	0.01	3.19	8.317412614	7.38E-47	Up	4.25E-48
CL3047.Contig1_All	1746	0.01	3.19	8.317412614	2.03E-44	Up	1.23E-45
CL5022.Contig3_All	2119	0.01	3.19	8.317412614	8.52E-55	Up	4.28E-56
CL17019.Contig24_All	2046	0.01	3.19	8.317412614	1.17E-52	Up	6.09E-54
CL1822.Contig34_All	3121	0.01	3.18	8.312882955	5.10E-82	Up	1.81E-83
CL1311.Contig3_All	663	0.01	3.18	8.312882955	5.80E-15	Up	8.37E-16
CL16913.Contig6_All	3323	0.01	3.17	8.30833903	3.20E-87	Up	1.07E-88
CL1829.Contig5_All	1682	0.01	3.14	8.294620749	5.57E-42	Up	3.54E-43
CL9005.Contig2_All	2268	0.01	3.14	8.294620749	7.52E-58	Up	3.60E-59
CL1824.Contig7_All	1581	0.01	3.14	8.294620749	3.08E-39	Up	2.08E-40
CL4453.Contig2_All	2064	0.01	3.11	8.28077077	4.78E-52	Up	2.51E-53
CL2911.Contig7_All	493	0.01	3.11	8.28077077	3.70E-10	Up	6.98E-11
CL324.Contig23_All	4181	0.01	3.11	8.28077077	1.15E-108	Up	3.16E-110
CL5075.Contig3_All	445	0.01	3.11	8.28077077	5.82E-09	Up	1.19E-09
CL5407.Contig7_All	2611	0.01	3.1	8.276124405	2.08E-66	Up	8.79E-68
CL7022.Contig5_All	2608	0.01	3.1	8.276124405	4.21E-66	Up	1.78E-67
CL16268.Contig1_All	973	0.01	3.1	8.276124405	8.07E-23	Up	8.43E-24
Unigene81724_All	2564	0.01	3.09	8.271463028	7.04E-65	Up	3.03E-66
CL4331.Contig8_All	3487	0.01	3.09	8.271463028	1.14E-89	Up	3.70E-91
CL5650.Contig9_All	1789	0.01	3.08	8.266786541	4.09E-44	Up	2.49E-45
CL6098.Contig1_All	644	0.01	3.08	8.266786541	4.65E-14	Up	7.00E-15
Unigene37291_All	573	0.01	3.08	8.266786541	2.95E-12	Up	4.91E-13
Unigene52042_All	1307	0.01	3.06	8.257387843	5.16E-31	Up	4.18E-32
CL6028.Contig3_All	507	0.01	3.06	8.257387843	1.86E-10	Up	3.44E-11
Unigene81593_All	1783	0.01	3.06	8.257387843	8.26E-44	Up	5.06E-45
CL4332.Contig6_All	2908	0.02	6.11	8.25502857	1.32E-144	Up	2.78E-146
CL7475.Contig2_All	519	0.01	3.05	8.252665432	1.86E-10	Up	3.44E-11
CL86.Contig1_All	1132	0.01	3.05	8.252665432	1.85E-26	Up	1.72E-27
Unigene39856_All	628	0.01	3.04	8.247927513	1.85E-13	Up	2.89E-14
CL5858.Contig8_All	4092	0.01	3.02	8.238404739	3.76E-103	Up	1.09E-104
CL7337.Contig6_All	3217	0.01	3.02	8.238404739	1.73E-80	Up	6.25E-82
CL1086.Contig6_All	2319	0.01	3.01	8.233619677	1.25E-56	Up	6.11E-58
CL44.Contig16_All	2835	0.01	3.01	8.233619677	4.43E-70	Up	1.79E-71
Unigene23533_All	250	0.01	3	8.22881869	0.000613345	Up	0.000200752
CL4821.Contig1_All	1939	0.01	3	8.22881869	7.38E-47	Up	4.25E-48
CL14653.Contig1_All	596	0.01	3	8.22881869	2.96E-12	Up	4.91E-13
CL4215.Contig22_All	1721	0.01	3	8.22881869	4.57E-41	Up	2.96E-42
Unigene53172_All	1227	0.01	2.99	8.224001674	2.80E-28	Up	2.45E-29
Unigene82236_All	1749	0.01	2.97	8.214319121	2.27E-41	Up	1.46E-42
CL959.Contig74_All	2328	0.01	2.97	8.214319121	2.54E-56	Up	1.24E-57
Unigene30004_All	771	0.01	2.96	8.209453366	9.01E-17	Up	1.19E-17
Unigene53723_All	1992	0.01	2.95	8.204571144	1.81E-47	Up	1.03E-48
CL69.Contig2_All	2990	0.01	2.94	8.199672345	1.58E-72	Up	6.20E-74
CL3822.Contig7_All	1343	0.01	2.93	8.194756854	1.04E-30	Up	8.50E-32
CL441.Contig3_All	2909	0.01	2.93	8.194756854	4.43E-70	Up	1.79E-71
CL2782.Contig11_All	1007	0.01	2.93	8.194756854	3.25E-22	Up	3.48E-23
Unigene4404_All	2121	0.01	2.93	8.194756854	3.25E-50	Up	1.76E-51
CL7607.Contig9_All	2815	0.01	2.93	8.194756854	1.24E-67	Up	5.17E-69
CL2613.Contig1_All	2526	0.01	2.93	8.194756854	1.34E-60	Up	6.13E-62
CL8234.Contig3_All	2717	0.01	2.92	8.189824559	3.48E-65	Up	1.49E-66
CL10756.Contig2_All	1084	0.01	2.92	8.189824559	4.94E-24	Up	4.96E-25
CL3921.Contig5_All	5016	0.01	2.92	8.189824559	4.54E-123	Up	1.11E-124
CL5882.Contig1_All	880	0.01	2.92	8.189824559	3.44E-19	Up	4.14E-20
Unigene15523_All	746	0.01	2.91	8.184875343	7.25E-16	Up	1.00E-16
Unigene4028_All	3262	0.01	2.91	8.184875343	1.20E-78	Up	4.38E-80
CL2856.Contig12_All	1855	0.01	2.9	8.17990909	3.36E-43	Up	2.08E-44
CL5917.Contig2_All	4592	0.01	2.9	8.17990909	2.00E-111	Up	5.39E-113
Unigene56887_All	559	0.01	2.89	8.174925683	4.69E-11	Up	8.34E-12
CL2905.Contig5_All	906	0.01	2.88	8.169925001	1.72E-19	Up	2.04E-20
CL7742.Contig3_All	1817	0.01	2.87	8.164906927	1.12E-41	Up	7.19E-43
CL16446.Contig1_All	2119	0.01	2.86	8.159871337	5.40E-49	Up	2.99E-50
CL6199.Contig3_All	2196	0.01	2.86	8.159871337	7.96E-51	Up	4.26E-52
Unigene12016_All	623	0.01	2.85	8.154818109	1.48E-12	Up	2.42E-13
CL948.Contig14_All	1983	0.01	2.85	8.154818109	2.46E-45	Up	1.47E-46
CL13359.Contig2_All	1509	0.11	31.29	8.152054325	0	Up	0
Unigene33605_All	2436	0.01	2.83	8.144658243	2.54E-56	Up	1.24E-57
CL16078.Contig7_All	2875	0.01	2.83	8.144658243	5.09E-67	Up	2.13E-68
CL2134.Contig11_All	1795	0.01	2.82	8.139551352	1.86E-40	Up	1.22E-41
CL931.Contig1_All	1588	0.1	28.19	8.139039668	0	Up	0
CL441.Contig20_All	1895	0.01	2.81	8.13442632	1.37E-42	Up	8.59E-44
CL4883.Contig1_All	1827	0.01	2.81	8.13442632	4.57E-41	Up	2.96E-42
Unigene58909_All	695	0.01	2.8	8.129283017	4.65E-14	Up	7.00E-15
CL4385.Contig5_All	3545	0.01	2.8	8.129283017	2.52E-82	Up	8.92E-84
CL1568.Contig4_All	1746	0.01	2.8	8.129283017	3.08E-39	Up	2.08E-40
CL4067.Contig12_All	2096	0.01	2.79	8.124121312	3.65E-47	Up	2.09E-48
CL2649.Contig7_All	2027	0.01	2.78	8.118941073	2.46E-45	Up	1.47E-46
Unigene40801_All	732	0.01	2.78	8.118941073	1.16E-14	Up	1.70E-15
CL1568.Contig15_All	2681	0.01	2.78	8.118941073	3.27E-61	Up	1.49E-62
CL1333.Contig7_All	2608	0.01	2.77	8.113742166	4.52E-59	Up	2.12E-60
Unigene54739_All	295	0.01	2.77	8.113742166	0.000159683	Up	4.87E-05
CL13781.Contig2_All	722	0.01	2.75	8.103287808	2.33E-14	Up	3.45E-15
CL4745.Contig6_All	3407	0.01	2.75	8.103287808	9.93E-78	Up	3.66E-79
CL2443.Contig1_All	1307	0.01	2.74	8.098032083	5.64E-28	Up	4.98E-29
CL2909.Contig3_All	1601	0.01	2.74	8.098032083	1.15E-34	Up	8.53E-36
CL9724.Contig4_All	4243	0.01	2.73	8.092757141	5.06E-97	Up	1.54E-98
CL1043.Contig2_All	3084	0.01	2.73	8.092757141	1.82E-69	Up	7.38E-71
CL15797.Contig2_All	2066	0.01	2.72	8.087462841	2.46E-45	Up	1.47E-46
CL7288.Contig4_All	831	0.01	2.72	8.087462841	9.02E-17	Up	1.19E-17
CL86.Contig7_All	1560	0.01	2.71	8.082149041	1.90E-33	Up	1.45E-34
CL6740.Contig4_All	2127	0.01	2.71	8.082149041	1.49E-46	Up	8.62E-48
CL7223.Contig7_All	712	0.01	2.71	8.082149041	9.29E-14	Up	1.42E-14
Unigene15828_All	650	0.01	2.71	8.082149041	1.48E-12	Up	2.42E-13
CL1611.Contig4_All	2377	0.01	2.71	8.082149041	2.37E-52	Up	1.24E-53
CL15146.Contig1_All	1004	0.01	2.7	8.076815597	2.13E-20	Up	2.43E-21
CL4255.Contig9_All	3832	0.01	2.7	8.076815597	5.37E-86	Up	1.82E-87
CL16777.Contig6_All	1443	0.01	2.69	8.071462363	2.09E-30	Up	1.72E-31
Unigene53537_All	2089	0.01	2.68	8.06608919	2.46E-45	Up	1.47E-46
CL14963.Contig1_All	1921	0.01	2.68	8.06608919	2.26E-41	Up	1.46E-42
Unigene9722_All	1339	0.01	2.68	8.06608919	5.64E-28	Up	4.98E-29
CL5788.Contig2_All	498	0.01	2.68	8.06608919	5.82E-09	Up	1.19E-09
Unigene49515_All	595	0.01	2.67	8.060695932	4.70E-11	Up	8.34E-12
CL16456.Contig11_All	1239	0.01	2.67	8.060695932	1.51E-25	Up	1.44E-26
CL4991.Contig19_All	1965	0.01	2.67	8.060695932	2.76E-42	Up	1.74E-43
Unigene54276_All	413	0.01	2.67	8.060695932	7.06E-07	Up	1.69E-07
CL1578.Contig7_All	1475	0.01	2.66	8.055282436	1.04E-30	Up	8.50E-32
CL662.Contig18_All	2360	0.01	2.65	8.049848549	7.96E-51	Up	4.26E-52
CL6056.Contig1_All	2062	0.01	2.64	8.044394119	4.09E-44	Up	2.49E-45
Unigene35171_All	698	0.01	2.64	8.044394119	3.70E-13	Up	5.86E-14
CL7935.Contig8_All	2475	0.01	2.63	8.038918989	2.86E-53	Up	1.48E-54
CL1189.Contig40_All	6365	0.01	2.63	8.038918989	1.80E-141	Up	3.89E-143
CL3863.Contig10_All	2304	0.01	2.63	8.038918989	2.67E-49	Up	1.47E-50
Unigene54032_All	449	0.01	2.63	8.038918989	1.80E-07	Up	4.09E-08
Unigene53223_All	2864	0.01	2.62	8.033423002	1.62E-61	Up	7.33E-63
CL16801.Contig4_All	2607	0.01	2.61	8.027905997	1.04E-55	Up	5.11E-57
CL16917.Contig1_All	4071	0.01	2.59	8.016808288	3.86E-88	Up	1.28E-89
CL2202.Contig6_All	2913	0.01	2.59	8.016808288	3.97E-62	Up	1.78E-63
CL6290.Contig2_All	2082	0.01	2.59	8.016808288	1.66E-43	Up	1.03E-44
CL1685.Contig1_All	1506	0.09	23.3	8.016189238	1.08E-272	Up	1.27E-274
CL9033.Contig2_All	456	0.01	2.58	8.011227255	9.07E-08	Up	2.02E-08
CL1390.Contig6_All	3369	0.01	2.58	8.011227255	6.47E-72	Up	2.56E-73
Unigene8037_All	1559	0.01	2.57	8.005624549	1.27E-31	Up	1.02E-32
CL1520.Contig8_All	620	0.01	2.57	8.005624549	4.69E-11	Up	8.34E-12
Unigene53180_All	1709	0.01	2.56	8	5.70E-35	Up	4.20E-36
CL8969.Contig12_All	3051	0.01	2.56	8	1.42E-64	Up	6.16E-66
CL10561.Contig2_All	2603	0.01	2.56	8	1.72E-54	Up	8.69E-56
CL4267.Contig6_All	915	0.01	2.56	8	2.25E-17	Up	2.90E-18
CL838.Contig2_All	2985	0.01	2.55	7.994353437	9.71E-63	Up	4.31E-64
CL1890.Contig7_All	2331	0.01	2.55	7.994353437	2.20E-48	Up	1.23E-49
Unigene29233_All	1110	0.1	25.48	7.993221467	3.29E-212	Up	4.85E-214
CL1648.Contig4_All	2038	0.01	2.54	7.988684687	1.12E-41	Up	7.19E-43
CL9679.Contig9_All	1790	0.01	2.54	7.988684687	1.71E-36	Up	1.22E-37
CL16243.Contig1_All	435	0.01	2.53	7.982993575	3.57E-07	Up	8.31E-08
Unigene3634_All	379	0.01	2.53	7.982993575	5.43E-06	Up	1.41E-06
CL489.Contig16_All	2097	0.01	2.53	7.982993575	6.78E-43	Up	4.23E-44
CL2204.Contig5_All	5517	0.01	2.53	7.982993575	3.02E-117	Up	7.72E-119
CL5191.Contig5_All	3034	0.01	2.53	7.982993575	2.38E-63	Up	1.05E-64
CL1836.Contig24_All	2411	0.01	2.53	7.982993575	1.32E-49	Up	7.25E-51
CL12301.Contig4_All	3631	0.52	131.31	7.980249451	0	Up	0
CL11358.Contig6_All	820	0.01	2.52	7.977279923	2.91E-15	Up	4.12E-16
CL1697.Contig3_All	3026	0.01	2.51	7.971543554	9.71E-63	Up	4.31E-64
Unigene17394_All	1072	0.01	2.51	7.971543554	2.13E-20	Up	2.43E-21
CL5626.Contig3_All	1136	0.01	2.5	7.965784285	6.53E-22	Up	7.06E-23
Unigene16535_All	1011	0.01	2.5	7.965784285	3.45E-19	Up	4.14E-20
CL11504.Contig4_All	1332	0.01	2.49	7.960001932	7.50E-26	Up	7.08E-27
CL1039.Contig7_All	3859	0.01	2.49	7.960001932	7.11E-80	Up	2.58E-81
Unigene466_All	2761	0.01	2.49	7.960001932	2.54E-56	Up	1.24E-57
CL1731.Contig17_All	2888	0.01	2.48	7.95419631	4.52E-59	Up	2.12E-60
CL11723.Contig6_All	2159	0.01	2.48	7.95419631	3.35E-43	Up	2.08E-44
CL10454.Contig4_All	2855	0.01	2.48	7.95419631	3.72E-58	Up	1.77E-59
CL6055.Contig4_All	6328	0.01	2.47	7.948367232	5.80E-132	Up	1.33E-133
CL16504.Contig1_All	1697	0.01	2.47	7.948367232	1.89E-33	Up	1.45E-34
CL5986.Contig1_All	1468	0.01	2.47	7.948367232	1.39E-28	Up	1.21E-29
CL5311.Contig6_All	2888	0.01	2.47	7.948367232	9.13E-59	Up	4.30E-60
CL16671.Contig10_All	2831	0.01	2.46	7.942514505	3.07E-57	Up	1.48E-58
CL13494.Contig2_All	639	0.01	2.45	7.936637939	4.69E-11	Up	8.34E-12
CL8366.Contig3_All	2878	0.01	2.45	7.936637939	3.72E-58	Up	1.77E-59
CL788.Contig18_All	3052	0.05	12.22	7.933100475	1.50E-300	Up	1.61E-302
CL6720.Contig2_All	1202	0.84	205	7.931018867	0	Up	0
CL2911.Contig2_All	5309	0.01	2.44	7.930737338	5.66E-109	Up	1.56E-110
CL15325.Contig1_All	594	0.01	2.44	7.930737338	3.71E-10	Up	6.98E-11
CL3365.Contig4_All	2357	0.01	2.44	7.930737338	7.38E-47	Up	4.25E-48
CL1335.Contig4_All	2546	0.01	2.44	7.930737338	7.96E-51	Up	4.26E-52
CL441.Contig18_All	2035	0.01	2.43	7.924812504	7.58E-40	Up	5.04E-41
CL15492.Contig5_All	1332	0.01	2.43	7.924812504	3.03E-25	Up	2.92E-26
CL1424.Contig6_All	3034	0.01	2.43	7.924812504	6.61E-61	Up	3.02E-62
CL1252.Contig3_All	4432	0.01	2.42	7.918863237	1.14E-89	Up	3.70E-91
CL16158.Contig3_All	2317	0.01	2.42	7.918863237	1.22E-45	Up	7.22E-47
CL2157.Contig9_All	4230	0.01	2.42	7.918863237	1.09E-85	Up	3.69E-87
CL6814.Contig2_All	1474	0.01	2.41	7.912889336	5.64E-28	Up	4.98E-29
Unigene36675_All	1690	0.01	2.41	7.912889336	1.55E-32	Up	1.21E-33
CL17022.Contig15_All	3488	0.01	2.4	7.906890596	1.82E-69	Up	7.38E-71
Unigene56691_All	1419	0.01	2.4	7.906890596	9.20E-27	Up	8.46E-28
CL2813.Contig12_All	3659	0.01	2.39	7.900866808	7.82E-73	Up	3.05E-74
Unigene32226_All	2375	0.01	2.38	7.894817763	6.05E-46	Up	3.56E-47
CL8183.Contig2_All	2835	0.01	2.38	7.894817763	2.09E-55	Up	1.04E-56
CL1892.Contig5_All	3258	0.07	16.65	7.89395154	0	Up	0
CL3092.Contig3_All	2317	0.01	2.37	7.888743249	2.03E-44	Up	1.23E-45
Unigene14906_All	3089	0.01	2.37	7.888743249	2.70E-60	Up	1.25E-61
Unigene54443_All	337	0.01	2.36	7.882643049	8.16E-05	Up	2.40E-05
CL2011.Contig2_All	2833	0.01	2.36	7.882643049	8.52E-55	Up	4.28E-56
Unigene19317_All	1224	0.29	68.16	7.876728625	0	Up	0
CL430.Contig5_All	652	0.01	2.35	7.876516947	9.35E-11	Up	1.69E-11
Unigene31250_All	429	0.01	2.35	7.876516947	1.39E-06	Up	3.42E-07
CL11504.Contig3_All	1461	0.01	2.34	7.87036472	9.20E-27	Up	8.46E-28
Unigene3985_All	324	0.01	2.34	7.87036472	0.000159716	Up	4.87E-05
CL6855.Contig10_All	901	0.01	2.34	7.87036472	7.24E-16	Up	1.00E-16
Unigene9586_All	3785	0.01	2.32	7.857980995	3.86E-73	Up	1.50E-74
CL16623.Contig6_All	1299	0.01	2.32	7.857980995	2.00E-23	Up	2.05E-24
CL2039.Contig6_All	4888	0.01	2.32	7.857980995	5.47E-93	Up	1.72E-94
CL4282.Contig7_All	2086	0.01	2.31	7.851749041	6.21E-39	Up	4.22E-40
CL566.Contig11_All	3279	0.01	2.31	7.851749041	9.71E-63	Up	4.31E-64
CL13773.Contig1_All	1135	0.01	2.31	7.851749041	4.27E-20	Up	4.94E-21
CL2330.Contig17_All	1229	0.01	2.31	7.851749041	6.53E-22	Up	7.06E-23
Unigene619_All	1474	0.01	2.3	7.845490051	9.20E-27	Up	8.46E-28
CL184.Contig15_All	2105	0.01	2.3	7.845490051	3.08E-39	Up	2.08E-40
CL5915.Contig4_All	3123	0.01	2.3	7.845490051	2.23E-59	Up	1.04E-60
CL823.Contig2_All	2196	0.01	2.3	7.845490051	4.57E-41	Up	2.96E-42
CL3282.Contig3_All	2196	0.01	2.3	7.845490051	9.21E-41	Up	6.02E-42
CL7957.Contig3_All	701	0.01	2.3	7.845490051	1.18E-11	Up	2.02E-12
Unigene16314_All	516	0.01	2.29	7.839203788	4.57E-08	Up	9.92E-09
CL11627.Contig2_All	1249	0.01	2.29	7.839203788	3.25E-22	Up	3.48E-23
Unigene22604_All	2053	0.01	2.29	7.839203788	5.09E-38	Up	3.53E-39
CL4566.Contig1_All	733	0.01	2.29	7.839203788	2.95E-12	Up	4.91E-13
CL2659.Contig10_All	2309	0.01	2.29	7.839203788	6.77E-43	Up	4.23E-44
CL1908.Contig7_All	2540	0.01	2.28	7.832890014	1.81E-47	Up	1.03E-48
CL3578.Contig3_All	1041	0.01	2.28	7.832890014	5.58E-18	Up	7.03E-19
CL2035.Contig3_All	2268	0.01	2.28	7.832890014	5.57E-42	Up	3.54E-43
CL1859.Contig17_All	4240	0.01	2.28	7.832890014	1.74E-80	Up	6.25E-82
CL2652.Contig16_All	2546	0.01	2.27	7.826548487	3.65E-47	Up	2.09E-48
CL1510.Contig19_All	1599	0.01	2.27	7.826548487	6.91E-29	Up	5.95E-30
CL13519.Contig1_All	1681	0.01	2.27	7.826548487	2.09E-30	Up	1.72E-31
Unigene9744_All	4440	0.01	2.26	7.820178962	3.68E-84	Up	1.27E-85
CL3525.Contig6_All	1862	0.01	2.25	7.813781191	1.89E-33	Up	1.45E-34
CL3921.Contig11_All	4541	0.01	2.24	7.807354922	4.45E-85	Up	1.52E-86
CL690.Contig7_All	854	0.01	2.24	7.807354922	4.65E-14	Up	7.00E-15
CL16658.Contig2_All	2323	0.01	2.24	7.807354922	2.76E-42	Up	1.74E-43
CL3623.Contig6_All	2102	0.01	2.24	7.807354922	5.09E-38	Up	3.53E-39
CL5191.Contig14_All	2630	0.01	2.23	7.8008999	4.44E-48	Up	2.50E-49
CL4628.Contig5_All	2814	0.01	2.23	7.8008999	1.95E-51	Up	1.03E-52
CL13813.Contig4_All	788	0.01	2.23	7.8008999	7.40E-13	Up	1.19E-13
CL3547.Contig10_All	2266	0.01	2.22	7.794415866	9.21E-41	Up	6.02E-42
CL9833.Contig5_All	3181	0.01	2.21	7.787902559	7.52E-58	Up	3.60E-59
CL10.Contig6_All	3365	0.01	2.21	7.787902559	1.62E-61	Up	7.33E-63
CL5320.Contig2_All	2409	0.01	2.21	7.787902559	1.67E-43	Up	1.03E-44
CL16714.Contig1_All	1843	0.01	2.2	7.781359714	1.55E-32	Up	1.21E-33
CL3558.Contig7_All	1552	0.01	2.2	7.781359714	4.58E-27	Up	4.17E-28
CL10320.Contig3_All	2186	0.01	2.2	7.781359714	6.21E-39	Up	4.22E-40
CL3369.Contig3_All	3347	0.01	2.2	7.781359714	6.61E-61	Up	3.02E-62
CL2145.Contig4_All	2861	0.01	2.2	7.781359714	9.65E-52	Up	5.09E-53
CL11504.Contig1_All	1303	0.01	2.19	7.77478706	3.26E-22	Up	3.48E-23
Unigene38102_All	322	0.01	2.19	7.77478706	0.000313215	Up	9.89E-05
CL1696.Contig5_All	4474	0.01	2.18	7.768184325	1.03E-81	Up	3.68E-83
CL9386.Contig4_All	914	0.01	2.18	7.768184325	5.81E-15	Up	8.37E-16
CL1892.Contig7_All	8178	0.01	2.18	7.768184325	1.74E-146	Up	3.62E-148
Unigene58554_All	306	0.01	2.18	7.768184325	0.000611639	Up	0.000200752
Unigene13338_All	2229	0.15	32.68	7.767301673	0	Up	0
CL16317.Contig2_All	600	0.01	2.17	7.761551232	5.82E-09	Up	1.19E-09
CL3578.Contig10_All	2580	0.01	2.17	7.761551232	1.22E-45	Up	7.22E-47
CL12932.Contig7_All	6234	0.01	2.17	7.761551232	3.51E-114	Up	9.19E-116
CL678.Contig2_All	358	0.01	2.16	7.754887502	8.16E-05	Up	2.40E-05
CL7393.Contig3_All	3148	0.01	2.16	7.754887502	5.13E-56	Up	2.52E-57
CL2539.Contig6_All	1377	0.01	2.16	7.754887502	4.01E-23	Up	4.15E-24
Unigene39909_All	1081	0.01	2.16	7.754887502	1.12E-17	Up	1.43E-18
CL12273.Contig2_All	2680	0.01	2.15	7.74819285	3.65E-47	Up	2.09E-48
CL9534.Contig2_All	986	0.01	2.15	7.74819285	7.25E-16	Up	1.00E-16
CL2116.Contig2_All	1723	0.01	2.15	7.74819285	1.71E-29	Up	1.44E-30
CL326.Contig3_All	5218	0.01	2.15	7.74819285	2.89E-94	Up	9.02E-96
CL1454.Contig2_All	1575	0.01	2.14	7.741466986	1.85E-26	Up	1.72E-27
CL1685.Contig8_All	919	0.02	4.28	7.741466986	1.71E-29	Up	1.44E-30
CL2526.Contig26_All	3505	0.01	2.14	7.741466986	3.97E-62	Up	1.78E-63
Unigene13115_All	1306	0.01	2.14	7.741466986	6.54E-22	Up	7.06E-23
CL16945.Contig3_All	1168	0.01	2.14	7.741466986	3.45E-19	Up	4.14E-20
CL12554.Contig1_All	1226	0.01	2.14	7.741466986	2.13E-20	Up	2.43E-21
CL430.Contig2_All	2415	0.01	2.14	7.741466986	5.57E-42	Up	3.54E-43
CL896.Contig8_All	5696	0.07	14.96	7.739539538	0	Up	0
Unigene56009_All	2068	0.01	2.13	7.73470962	1.40E-35	Up	1.02E-36
CL16792.Contig6_All	2006	0.01	2.13	7.73470962	2.32E-34	Up	1.73E-35
CL3479.Contig8_All	3038	0.01	2.13	7.73470962	2.86E-53	Up	1.48E-54
CL4688.Contig8_All	2253	0.01	2.12	7.727920455	1.25E-38	Up	8.56E-40
Unigene40560_All	330	0.01	2.11	7.721099189	0.000313463	Up	9.89E-05
CL560.Contig21_All	940	0.01	2.11	7.721099189	5.81E-15	Up	8.37E-16
CL2499.Contig2_All	905	0.01	2.11	7.721099189	2.33E-14	Up	3.45E-15
CL1581.Contig7_All	2684	0.01	2.1	7.714245518	2.27E-44	Up	1.38E-45
CL4551.Contig12_All	1932	0.01	2.1	7.714245518	1.55E-32	Up	1.21E-33
CL6783.Contig6_All	643	0.01	2.1	7.714245518	1.47E-09	Up	2.88E-10
CL2944.Contig5_All	1560	0.01	2.1	7.714245518	7.50E-26	Up	7.08E-27
CL12921.Contig2_All	1829	0.01	2.1	7.714245518	1.04E-30	Up	8.50E-32
CL3731.Contig4_All	1821	0.01	2.09	7.707359132	2.09E-30	Up	1.72E-31
Unigene54482_All	326	0.01	2.09	7.707359132	0.000612584	Up	0.000200752
CL5831.Contig3_All	2380	0.01	2.09	7.707359132	1.86E-40	Up	1.22E-41
CL6368.Contig1_All	367	0.01	2.09	7.707359132	8.15E-05	Up	2.40E-05
Unigene27834_All	696	0.01	2.09	7.707359132	1.86E-10	Up	3.44E-11
CL2539.Contig7_All	2396	0.01	2.09	7.707359132	9.21E-41	Up	6.02E-42
Unigene57774_All	610	0.01	2.08	7.700439718	5.82E-09	Up	1.19E-09
CL440.Contig1_All	1463	0.01	2.08	7.700439718	4.94E-24	Up	4.96E-25
Unigene19942_All	1800	0.14	29.07	7.697960434	0	Up	0
CL1239.Contig18_All	2847	0.01	2.07	7.693486957	2.20E-48	Up	1.23E-49
CL665.Contig5_All	2170	0.01	2.07	7.693486957	1.71E-36	Up	1.22E-37
CL15750.Contig2_All	3619	0.01	2.07	7.693486957	3.97E-62	Up	1.78E-63
CL1717.Contig2_All	2188	0.01	2.06	7.686500527	1.71E-36	Up	1.22E-37
CL6646.Contig3_All	3697	0.01	2.06	7.686500527	4.80E-63	Up	2.12E-64
CL5553.Contig4_All	1844	0.01	2.06	7.686500527	2.09E-30	Up	1.72E-31
CL3291.Contig18_All	1937	0.07	14.36	7.680485112	1.28E-218	Up	1.84E-220
Unigene21058_All	3006	0.01	2.05	7.6794801	7.96E-51	Up	4.26E-52
CL7768.Contig16_All	3148	0.01	2.05	7.6794801	2.86E-53	Up	1.48E-54
Unigene12533_All	1833	0.01	2.05	7.6794801	4.21E-30	Up	3.50E-31
CL3089.Contig1_All	1296	0.01	2.04	7.672425342	2.13E-20	Up	2.43E-21
Unigene36448_All	1275	0.01	2.04	7.672425342	4.27E-20	Up	4.94E-21
CL1423.Contig6_All	2372	0.01	2.04	7.672425342	3.08E-39	Up	2.08E-40
CL1984.Contig6_All	3206	0.01	2.04	7.672425342	7.03E-54	Up	3.58E-55
CL4822.Contig5_All	694	0.01	2.04	7.672425342	3.70E-10	Up	6.98E-11
CL2689.Contig8_All	2392	0.01	2.04	7.672425342	7.57E-40	Up	5.04E-41
CL2547.Contig5_All	3395	0.01	2.03	7.665335917	6.21E-57	Up	3.01E-58
CL11286.Contig4_All	1939	0.01	2.03	7.665335917	1.27E-31	Up	1.02E-32
CL1333.Contig9_All	2580	0.01	2.03	7.665335917	6.77E-43	Up	4.23E-44
Unigene28029_All	951	0.01	2.02	7.658211483	2.33E-14	Up	3.45E-15
CL4545.Contig1_All	488	0.09	18.15	7.655828831	1.77E-56	Up	8.63E-58
CL3291.Contig3_All	602	0.01	2.01	7.651051691	2.30E-08	Up	4.89E-09
Unigene54328_All	323	0.01	2.01	7.651051691	0.000612651	Up	0.000200752
CL6682.Contig8_All	3473	0.01	2.01	7.651051691	1.52E-57	Up	7.30E-59
Unigene27525_All	1429	0.01	2.01	7.651051691	1.62E-22	Up	1.71E-23
Unigene28549_All	1398	0.01	2	7.64385619	6.54E-22	Up	7.06E-23
Unigene24905_All	1418	0.01	2	7.64385619	3.25E-22	Up	3.48E-23
CL8233.Contig1_All	824	0.01	2	7.64385619	2.95E-12	Up	4.91E-13
CL7825.Contig2_All	4103	0.08	15.95	7.639340709	0	Up	0
Unigene39282_All	1503	0.01	1.99	7.636624621	2.00E-23	Up	2.05E-24
CL3270.Contig9_All	1779	0.01	1.99	7.636624621	2.81E-28	Up	2.45E-29
Unigene13319_All	3762	0.01	1.99	7.636624621	3.97E-62	Up	1.78E-63
CL2274.Contig24_All	1110	0.01	1.99	7.636624621	9.02E-17	Up	1.19E-17
CL371.Contig4_All	5934	0.01	1.99	7.636624621	1.79E-99	Up	5.33E-101
Unigene40008_All	1619	0.01	1.99	7.636624621	1.51E-25	Up	1.44E-26
Unigene1047_All	1225	0.78	155.18	7.636252792	0	Up	0
CL8048.Contig2_All	2438	0.1	19.87	7.634448062	0	Up	0
CL9315.Contig3_All	1752	0.68	135.02	7.633422662	0	Up	0
CL2874.Contig2_All	1170	0.01	1.98	7.62935662	1.12E-17	Up	1.43E-18
CL1346.Contig6_All	1761	0.01	1.98	7.62935662	1.13E-27	Up	1.01E-28
CL7520.Contig7_All	1867	0.01	1.98	7.62935662	8.48E-30	Up	7.11E-31
Unigene20072_All	381	0.01	1.98	7.62935662	8.15E-05	Up	2.40E-05
CL2223.Contig4_All	4629	0.02	3.96	7.62935662	3.13E-149	Up	6.40E-151
Unigene35962_All	3881	0.01	1.98	7.62935662	1.18E-63	Up	5.15E-65
CL6685.Contig1_All	2553	0.01	1.98	7.62935662	2.26E-41	Up	1.46E-42
CL16378.Contig1_All	1464	0.01	1.97	7.622051819	1.62E-22	Up	1.71E-23
CL1642.Contig28_All	3436	0.01	1.97	7.622051819	5.13E-56	Up	2.52E-57
CL3064.Contig4_All	911	0.01	1.97	7.622051819	1.85E-13	Up	2.89E-14
CL2098.Contig4_All	1385	0.01	1.96	7.614709844	2.64E-21	Up	2.91E-22
CL16744.Contig2_All	1499	0.01	1.96	7.614709844	4.02E-23	Up	4.15E-24
CL631.Contig2_All	3761	0.01	1.96	7.614709844	3.27E-61	Up	1.49E-62
CL1815.Contig1_All	1054	0.01	1.96	7.614709844	7.25E-16	Up	1.00E-16
CL467.Contig26_All	3771	0.01	1.96	7.614709844	1.62E-61	Up	7.33E-63
CL17022.Contig10_All	3098	0.01	1.96	7.614709844	6.56E-50	Up	3.57E-51
Unigene24250_All	365	0.01	1.96	7.614709844	0.000159799	Up	4.87E-05
Unigene17297_All	1125	0.01	1.96	7.614709844	9.02E-17	Up	1.19E-17
Unigene53891_All	1137	0.01	1.96	7.614709844	4.50E-17	Up	5.88E-18
CL11542.Contig1_All	1997	0.33	64.64	7.613817363	0	Up	0
CL2365.Contig2_All	1194	0.01	1.95	7.607330314	5.58E-18	Up	7.03E-19
Unigene17189_All	2433	0.01	1.95	7.607330314	1.25E-38	Up	8.56E-40
CL723.Contig11_All	1915	0.01	1.95	7.607330314	4.21E-30	Up	3.50E-31
CL798.Contig2_All	1656	0.01	1.95	7.607330314	1.51E-25	Up	1.44E-26
CL6709.Contig9_All	2167	0.01	1.95	7.607330314	2.32E-34	Up	1.73E-35
CL16975.Contig23_All	4654	0.01	1.95	7.607330314	3.37E-76	Up	1.26E-77
CL8390.Contig1_All	1047	0.01	1.95	7.607330314	1.45E-15	Up	2.03E-16
CL9409.Contig1_All	1300	0.53	103.33	7.6070511	0	Up	0
CL1698.Contig11_All	2129	0.01	1.94	7.599912842	1.90E-33	Up	1.45E-34
CL14222.Contig1_All	1097	0.01	1.94	7.599912842	3.62E-16	Up	4.93E-17
Unigene54013_All	973	0.01	1.94	7.599912842	2.33E-14	Up	3.45E-15
Unigene12881_All	974	0.01	1.94	7.599912842	2.33E-14	Up	3.45E-15
Unigene94827_All	795	0.01	1.94	7.599912842	2.35E-11	Up	4.11E-12
Unigene37892_All	332	0.01	1.93	7.592457037	0.000613198	Up	0.000200752
Unigene758_All	1763	0.01	1.93	7.592457037	4.58E-27	Up	4.17E-28
CL1076.Contig35_All	1043	0.01	1.93	7.592457037	2.91E-15	Up	4.12E-16
CL7607.Contig10_All	2690	0.01	1.93	7.592457037	2.76E-42	Up	1.74E-43
Unigene81520_All	535	0.01	1.93	7.592457037	3.56E-07	Up	8.31E-08
CL8510.Contig3_All	3608	0.01	1.93	7.592457037	7.52E-58	Up	3.60E-59
CL2755.Contig16_All	1404	0.01	1.93	7.592457037	2.64E-21	Up	2.91E-22
Unigene38191_All	1581	0.04	7.7	7.588714636	8.08E-95	Up	2.51E-96
CL3777.Contig10_All	4811	0.01	1.92	7.584962501	2.01E-77	Up	7.44E-79
CL239.Contig21_All	3376	0.01	1.92	7.584962501	1.42E-53	Up	7.27E-55
CL77.Contig1_All	3043	0.01	1.92	7.584962501	4.44E-48	Up	2.50E-49
CL3512.Contig8_All	2574	0.01	1.92	7.584962501	3.75E-40	Up	2.48E-41
CL1574.Contig6_All	3505	0.01	1.91	7.577428828	2.09E-55	Up	1.04E-56
Unigene13310_All	4156	0.01	1.9	7.569855608	8.51E-66	Up	3.62E-67
CL4383.Contig1_All	722	0.01	1.9	7.569855608	7.39E-10	Up	1.42E-10
CL7948.Contig3_All	1422	0.01	1.9	7.569855608	2.64E-21	Up	2.91E-22
CL2893.Contig4_All	1681	0.01	1.9	7.569855608	3.03E-25	Up	2.92E-26
Unigene11570_All	411	0.01	1.9	7.569855608	4.15E-05	Up	1.18E-05
CL4748.Contig4_All	1138	0.01	1.9	7.569855608	1.80E-16	Up	2.43E-17
CL10456.Contig1_All	3115	0.01	1.89	7.562242424	2.20E-48	Up	1.23E-49
CL1696.Contig1_All	2187	0.01	1.89	7.562242424	1.89E-33	Up	1.45E-34
CL2317.Contig20_All	2803	0.01	1.89	7.562242424	1.67E-43	Up	1.03E-44
CL1481.Contig18_All	1816	0.01	1.89	7.562242424	2.28E-27	Up	2.05E-28
CL16639.Contig24_All	3879	0.08	15.09	7.559377091	0	Up	0
CL9495.Contig4_All	2197	0.01	1.88	7.554588852	1.90E-33	Up	1.45E-34
CL8779.Contig1_All	1223	0.01	1.88	7.554588852	1.12E-17	Up	1.43E-18
CL6151.Contig5_All	3782	0.01	1.88	7.554588852	4.52E-59	Up	2.12E-60
CL430.Contig1_All	1531	0.01	1.88	7.554588852	8.07E-23	Up	8.43E-24
CL10779.Contig8_All	1808	0.01	1.88	7.554588852	4.58E-27	Up	4.17E-28
CL2726.Contig3_All	988	0.01	1.88	7.554588852	4.65E-14	Up	7.00E-15
Unigene23379_All	1188	0.01	1.88	7.554588852	4.50E-17	Up	5.88E-18
CL8969.Contig4_All	2215	0.01	1.87	7.54689446	1.89E-33	Up	1.45E-34
CL2557.Contig3_All	1068	0.01	1.87	7.54689446	2.91E-15	Up	4.12E-16
CL9679.Contig11_All	1921	0.01	1.87	7.54689446	6.91E-29	Up	5.95E-30
Unigene32844_All	339	0.01	1.87	7.54689446	0.000611519	Up	0.000200752
CL3646.Contig17_All	2445	0.01	1.86	7.539158811	4.20E-37	Up	2.95E-38
CL1646.Contig7_All	2839	0.01	1.86	7.539158811	3.35E-43	Up	2.08E-44
Unigene81414_All	724	0.01	1.86	7.539158811	7.39E-10	Up	1.42E-10
CL2500.Contig6_All	1736	0.01	1.86	7.539158811	7.50E-26	Up	7.08E-27
CL11542.Contig2_All	1059	0.01	1.86	7.539158811	5.81E-15	Up	8.37E-16
CL6470.Contig6_All	3385	0.01	1.85	7.531381461	9.66E-52	Up	5.09E-53
CL11625.Contig2_All	1462	0.01	1.85	7.531381461	2.64E-21	Up	2.91E-22
Unigene16918_All	4893	0.01	1.85	7.531381461	1.38E-75	Up	5.21E-77
CL3152.Contig3_All	2126	0.01	1.84	7.523561956	1.27E-31	Up	1.02E-32
CL513.Contig10_All	2944	0.01	1.84	7.523561956	1.00E-44	Up	6.04E-46
Unigene15164_All	1038	0.01	1.84	7.523561956	1.16E-14	Up	1.70E-15
CL3643.Contig3_All	710	0.01	1.84	7.523561956	2.93E-09	Up	5.84E-10
Unigene9265_All	362	0.01	1.84	7.523561956	0.000313081	Up	9.89E-05
CL4296.Contig3_All	2329	0.01	1.84	7.523561956	5.70E-35	Up	4.20E-36
CL3777.Contig16_All	4713	0.01	1.84	7.523561956	1.58E-72	Up	6.20E-74
CL14063.Contig20_All	1961	0.01	1.84	7.523561956	6.91E-29	Up	5.95E-30
CL15989.Contig1_All	619	0.01	1.84	7.523561956	4.56E-08	Up	9.92E-09
CL4006.Contig1_All	959	0.04	7.34	7.519636253	2.51E-51	Up	1.33E-52
CL2090.Contig11_All	6184	0.01	1.83	7.515699838	3.48E-95	Up	1.08E-96
Unigene8341_All	2349	0.01	1.83	7.515699838	5.70E-35	Up	4.20E-36
Unigene54517_All	1125	0.01	1.83	7.515699838	7.25E-16	Up	1.00E-16
CL8251.Contig1_All	1628	0.01	1.83	7.515699838	9.93E-24	Up	1.01E-24
CL10545.Contig1_All	4457	0.17	31.02	7.51152013	0	Up	0
CL8192.Contig2_All	1250	0.73	133.01	7.509422536	0	Up	0
CL529.Contig1_All	3465	0.01	1.82	7.50779464	4.78E-52	Up	2.51E-53
Unigene28185_All	3851	0.05	9.1	7.50779464	4.55E-282	Up	5.13E-284
CL12561.Contig3_All	3291	0.01	1.82	7.50779464	1.32E-49	Up	7.25E-51
Unigene39777_All	2082	0.01	1.82	7.50779464	2.09E-30	Up	1.72E-31
CL1066.Contig4_All	2147	0.01	1.82	7.50779464	1.27E-31	Up	1.02E-32
CL948.Contig8_All	1977	0.01	1.82	7.50779464	6.91E-29	Up	5.95E-30
Unigene36932_All	2247	0.29	52.74	7.506700861	0	Up	0
CL7488.Contig1_All	876	0.01	1.81	7.499845887	1.18E-11	Up	2.02E-12
Unigene39526_All	444	0.01	1.81	7.499845887	4.15E-05	Up	1.18E-05
CL16639.Contig8_All	3108	0.01	1.81	7.499845887	3.00E-46	Up	1.75E-47
Unigene40660_All	1940	0.01	1.81	7.499845887	2.80E-28	Up	2.45E-29
Unigene27868_All	368	0.01	1.8	7.491853096	0.000313144	Up	9.89E-05
CL1075.Contig10_All	9308	0.01	1.8	7.491853096	2.17E-142	Up	4.65E-144
CL1721.Contig1_All	2364	0.31	55.76	7.490818535	0	Up	0
CL2959.Contig2_All	2049	0.01	1.79	7.483815777	1.71E-29	Up	1.44E-30
CL9322.Contig9_All	3212	0.01	1.79	7.483815777	1.81E-47	Up	1.03E-48
CL5634.Contig7_All	771	0.01	1.79	7.483815777	3.70E-10	Up	6.98E-11
CL14234.Contig3_All	350	0.01	1.79	7.483815777	0.000612011	Up	0.000200752
CL1642.Contig15_All	3277	0.01	1.79	7.483815777	2.20E-48	Up	1.23E-49
Unigene56134_All	532	0.01	1.78	7.475733431	1.39E-06	Up	3.42E-07
CL6470.Contig5_All	3294	0.01	1.78	7.475733431	2.20E-48	Up	1.23E-49
CL4607.Contig5_All	2657	0.01	1.77	7.46760555	2.53E-38	Up	1.74E-39
Unigene56257_All	493	0.01	1.77	7.46760555	5.43E-06	Up	1.41E-06
CL2623.Contig3_All	795	0.01	1.77	7.46760555	3.71E-10	Up	6.98E-11
CL3960.Contig2_All	991	0.01	1.77	7.46760555	3.70E-13	Up	5.86E-14
CL1075.Contig1_All	3733	0.01	1.77	7.46760555	8.52E-55	Up	4.28E-56
CL1906.Contig8_All	960	0.01	1.77	7.46760555	7.40E-13	Up	1.19E-13
Unigene31598_All	3032	0.01	1.77	7.46760555	4.09E-44	Up	2.49E-45
CL1356.Contig9_All	1878	0.01	1.77	7.46760555	9.19E-27	Up	8.46E-28
CL85.Contig7_All	6132	0.01	1.76	7.459431619	6.78E-91	Up	2.18E-92
CL7688.Contig1_All	1819	0.01	1.76	7.459431619	1.51E-25	Up	1.44E-26
Unigene34191_All	1019	0.01	1.76	7.459431619	9.30E-14	Up	1.42E-14
Unigene27904_All	1964	0.01	1.76	7.459431619	1.13E-27	Up	1.01E-28
CL17019.Contig15_All	3388	0.01	1.76	7.459431619	2.67E-49	Up	1.47E-50
Unigene12883_All	354	0.01	1.76	7.459431619	0.000611945	Up	0.000200752
CL2726.Contig4_All	1145	0.01	1.76	7.459431619	1.45E-15	Up	2.03E-16
CL10556.Contig9_All	5632	0.01	1.75	7.451211112	6.16E-83	Up	2.16E-84
CL556.Contig11_All	1489	0.01	1.75	7.451211112	2.13E-20	Up	2.43E-21
CL2819.Contig5_All	1130	0.01	1.75	7.451211112	2.91E-15	Up	4.12E-16
CL97.Contig4_All	5203	0.01	1.75	7.451211112	1.67E-76	Up	6.23E-78
CL761.Contig5_All	2521	0.01	1.75	7.451211112	6.95E-36	Up	5.02E-37
CL13671.Contig5_All	1533	0.01	1.74	7.442943496	5.29E-21	Up	5.91E-22
Unigene54265_All	1101	0.01	1.74	7.442943496	1.16E-14	Up	1.70E-15
CL16772.Contig1_All	1247	0.06	10.44	7.442943496	2.15E-99	Up	6.39E-101
Unigene58753_All	541	0.01	1.74	7.442943496	1.39E-06	Up	3.42E-07
CL3725.Contig8_All	3207	0.01	1.74	7.442943496	6.05E-46	Up	3.56E-47
CL6708.Contig3_All	2139	0.01	1.73	7.434628228	8.48E-30	Up	7.11E-31
CL1151.Contig2_All	2095	0.01	1.73	7.434628228	3.43E-29	Up	2.93E-30
Unigene26844_All	2121	0.01	1.73	7.434628228	1.71E-29	Up	1.44E-30
CL8551.Contig4_All	634	0.01	1.72	7.426264755	9.08E-08	Up	2.02E-08
CL2306.Contig8_All	4486	0.01	1.72	7.426264755	2.87E-64	Up	1.25E-65
CL5403.Contig11_All	2137	0.01	1.72	7.426264755	8.48E-30	Up	7.11E-31
CL3180.Contig15_All	2493	0.01	1.72	7.426264755	5.70E-35	Up	4.20E-36
CL15766.Contig9_All	1770	0.01	1.72	7.426264755	2.46E-24	Up	2.44E-25
CL16807.Contig3_All	1361	0.01	1.72	7.426264755	2.78E-18	Up	3.46E-19
CL1707.Contig9_All	1583	0.01	1.72	7.426264755	1.31E-21	Up	1.43E-22
CL13953.Contig2_All	1751	0.01	1.71	7.417852515	4.94E-24	Up	4.96E-25
CL8969.Contig13_All	1758	0.01	1.71	7.417852515	4.94E-24	Up	4.96E-25
CL10326.Contig3_All	1008	0.01	1.71	7.417852515	3.70E-13	Up	5.86E-14
CL3531.Contig4_All	867	0.01	1.71	7.417852515	4.69E-11	Up	8.34E-12
CL1568.Contig5_All	2682	0.01	1.7	7.409390936	4.20E-37	Up	2.95E-38
CL9874.Contig4_All	4405	0.01	1.7	7.409390936	1.96E-62	Up	8.75E-64
Unigene9365_All	1971	0.01	1.7	7.409390936	4.58E-27	Up	4.17E-28
CL4276.Contig12_All	1366	0.01	1.7	7.409390936	2.78E-18	Up	3.46E-19
CL16608.Contig1_All	1325	0.01	1.7	7.409390936	1.12E-17	Up	1.43E-18
CL3625.Contig2_All	968	0.01	1.7	7.409390936	1.48E-12	Up	2.42E-13
Unigene29840_All	988	0.28	47.56	7.408178078	0	Up	0
CL3400.Contig4_All	2789	0.01	1.69	7.400879436	1.25E-38	Up	8.56E-40
CL10159.Contig4_All	1601	0.01	1.69	7.400879436	2.64E-21	Up	2.91E-22
CL7414.Contig5_All	1213	0.01	1.69	7.400879436	7.25E-16	Up	1.00E-16
Unigene16591_All	824	0.01	1.69	7.400879436	3.71E-10	Up	6.98E-11
CL5707.Contig3_All	1457	0.01	1.69	7.400879436	3.45E-19	Up	4.14E-20
CL2161.Contig19_All	2421	0.01	1.69	7.400879436	3.82E-33	Up	2.94E-34
CL16156.Contig1_All	1708	0.01	1.69	7.400879436	8.07E-23	Up	8.43E-24
CL13359.Contig1_All	1475	0.36	60.72	7.398031074	0	Up	0
CL2714.Contig12_All	2992	0.01	1.68	7.392317423	2.27E-41	Up	1.46E-42
CL4532.Contig8_All	2318	0.01	1.68	7.392317423	1.27E-31	Up	1.02E-32
Unigene53929_All	1606	0.01	1.68	7.392317423	2.64E-21	Up	2.91E-22
CL17019.Contig23_All	2272	0.05	8.38	7.388878339	1.97E-149	Up	4.03E-151
Unigene17206_All	3404	0.01	1.67	7.383704292	3.65E-47	Up	2.09E-48
CL4483.Contig2_All	3086	0.01	1.67	7.383704292	1.37E-42	Up	8.59E-44
CL2973.Contig1_All	2137	0.01	1.67	7.383704292	6.91E-29	Up	5.95E-30
CL7475.Contig3_All	559	0.01	1.67	7.383704292	2.75E-06	Up	6.95E-07
CL6945.Contig1_All	1591	0.01	1.67	7.383704292	5.29E-21	Up	5.91E-22
CL9281.Contig1_All	1526	0.01	1.67	7.383704292	4.27E-20	Up	4.94E-21
CL184.Contig5_All	2230	0.01	1.67	7.383704292	4.21E-30	Up	3.50E-31
Unigene7997_All	1589	0.14	23.37	7.383087097	2.02E-284	Up	2.26E-286
Unigene60018_All	519	0.01	1.66	7.375039431	5.44E-06	Up	1.41E-06
CL5744.Contig6_All	3539	0.01	1.66	7.375039431	1.09E-48	Up	6.06E-50
CL16158.Contig7_All	2435	0.01	1.66	7.375039431	7.70E-33	Up	5.97E-34
CL2162.Contig21_All	3164	0.01	1.66	7.375039431	3.35E-43	Up	2.08E-44
Unigene7792_All	604	0.01	1.66	7.375039431	3.57E-07	Up	8.31E-08
CL44.Contig4_All	2344	0.01	1.66	7.375039431	1.27E-31	Up	1.02E-32
CL2040.Contig11_All	2387	0.01	1.65	7.366322214	6.31E-32	Up	5.00E-33
Unigene57530_All	435	0.01	1.65	7.366322214	8.16E-05	Up	2.40E-05
Unigene420_All	4383	0.01	1.65	7.366322214	2.70E-60	Up	1.25E-61
CL254.Contig9_All	3112	0.01	1.65	7.366322214	2.76E-42	Up	1.74E-43
CL4598.Contig2_All	2040	0.01	1.64	7.357552005	4.58E-27	Up	4.17E-28
CL11976.Contig3_All	1136	0.01	1.64	7.357552005	2.33E-14	Up	3.45E-15
CL16862.Contig6_All	454	0.01	1.64	7.357552005	8.15E-05	Up	2.40E-05
CL1039.Contig2_All	1428	0.01	1.64	7.357552005	2.78E-18	Up	3.46E-19
CL16930.Contig14_All	1484	0.01	1.64	7.357552005	3.45E-19	Up	4.14E-20
CL366.Contig28_All	3124	0.01	1.64	7.357552005	2.76E-42	Up	1.74E-43
CL1468.Contig3_All	2342	0.01	1.63	7.348728154	5.16E-31	Up	4.18E-32
CL10830.Contig1_All	1525	0.01	1.63	7.348728154	1.72E-19	Up	2.04E-20
Unigene2576_All	1168	0.01	1.63	7.348728154	1.16E-14	Up	1.70E-15
CL4573.Contig1_All	3018	0.01	1.63	7.348728154	1.86E-40	Up	1.22E-41
Unigene38262_All	975	0.08	13	7.344295908	6.65E-94	Up	2.08E-95
CL7298.Contig2_All	1517	0.34	55.17	7.342205424	0	Up	0
CL3075.Contig5_All	1835	0.01	1.62	7.339850003	9.93E-24	Up	1.01E-24
Unigene2317_All	4104	0.01	1.62	7.339850003	2.09E-55	Up	1.04E-56
CL3751.Contig1_All	2144	0.01	1.62	7.339850003	5.64E-28	Up	4.98E-29
Unigene81438_All	1172	0.01	1.62	7.339850003	1.16E-14	Up	1.70E-15
CL1540.Contig2_All	2851	0.01	1.62	7.339850003	5.10E-38	Up	3.53E-39
CL6949.Contig3_All	847	0.01	1.62	7.339850003	3.70E-10	Up	6.98E-11
CL3364.Contig3_All	2157	0.01	1.62	7.339850003	2.80E-28	Up	2.45E-29
CL7381.Contig2_All	753	0.38	61.39	7.335860441	0	Up	0
CL2421.Contig9_All	946	0.01	1.61	7.330916878	2.35E-11	Up	4.11E-12
CL1003.Contig7_All	559	0.01	1.61	7.330916878	2.75E-06	Up	6.95E-07
CL2526.Contig28_All	3643	0.01	1.61	7.330916878	1.09E-48	Up	6.06E-50
Unigene13040_All	4581	0.01	1.61	7.330916878	8.01E-62	Up	3.61E-63
CL730.Contig8_All	4649	0.15	24.09	7.327328083	0	Up	0
CL267.Contig5_All	2874	0.01	1.6	7.321928095	1.03E-37	Up	7.16E-39
CL8490.Contig16_All	1618	0.01	1.6	7.321928095	2.13E-20	Up	2.43E-21
Unigene4169_All	2955	0.01	1.6	7.321928095	6.21E-39	Up	4.22E-40
CL2118.Contig1_All	2701	0.01	1.6	7.321928095	2.83E-35	Up	2.07E-36
CL14229.Contig7_All	2108	0.01	1.6	7.321928095	4.58E-27	Up	4.17E-28
CL4157.Contig2_All	1465	0.01	1.6	7.321928095	1.39E-18	Up	1.71E-19
CL14222.Contig4_All	1201	0.01	1.6	7.321928095	5.81E-15	Up	8.37E-16
CL4951.Contig13_All	2338	0.01	1.6	7.321928095	2.09E-30	Up	1.72E-31
Unigene54787_All	514	0.01	1.6	7.321928095	1.07E-05	Up	2.87E-06
Unigene16751_All	1044	0.01	1.6	7.321928095	7.40E-13	Up	1.19E-13
CL203.Contig22_All	3525	0.18	28.67	7.315401188	0	Up	0
Unigene39717_All	447	0.01	1.59	7.312882955	8.16E-05	Up	2.40E-05
CL2829.Contig10_All	444	0.01	1.59	7.312882955	0.000159896	Up	4.87E-05
CL155.Contig5_All	1848	0.01	1.59	7.312882955	1.99E-23	Up	2.05E-24
CL16982.Contig12_All	2909	0.01	1.59	7.312882955	5.09E-38	Up	3.53E-39
CL4658.Contig9_All	1359	0.01	1.59	7.312882955	9.02E-17	Up	1.19E-17
Unigene56096_All	491	0.01	1.59	7.312882955	2.11E-05	Up	5.82E-06
CL44.Contig22_All	2192	0.01	1.59	7.312882955	2.80E-28	Up	2.45E-29
CL4330.Contig3_All	2266	0.01	1.59	7.312882955	3.43E-29	Up	2.93E-30
Unigene24701_All	2953	0.03	4.75	7.306821202	9.25E-112	Up	2.48E-113
CL1641.Contig7_All	4465	0.01	1.58	7.303780748	9.13E-59	Up	4.30E-60
Unigene53997_All	832	0.01	1.58	7.303780748	7.39E-10	Up	1.42E-10
CL1905.Contig11_All	3217	0.01	1.58	7.303780748	1.12E-41	Up	7.19E-43
CL2736.Contig3_All	1234	0.01	1.58	7.303780748	5.81E-15	Up	8.37E-16
CL2263.Contig2_All	3305	0.01	1.58	7.303780748	3.35E-43	Up	2.08E-44
CL1225.Contig2_All	1724	0.01	1.58	7.303780748	1.31E-21	Up	1.43E-22
CL14063.Contig22_All	2313	0.01	1.58	7.303780748	8.47E-30	Up	7.11E-31
CL511.Contig16_All	3787	0.01	1.58	7.303780748	1.32E-49	Up	7.25E-51
Unigene17116_All	2873	0.01	1.57	7.294620749	8.47E-37	Up	6.00E-38
CL9393.Contig20_All	3677	0.01	1.57	7.294620749	4.44E-48	Up	2.50E-49
CL2699.Contig15_All	3526	0.01	1.57	7.294620749	6.06E-46	Up	3.56E-47
CL1073.Contig12_All	4018	0.01	1.57	7.294620749	1.17E-52	Up	6.09E-54
CL16945.Contig16_All	1380	0.01	1.57	7.294620749	4.50E-17	Up	5.88E-18
CL3507.Contig2_All	3860	0.01	1.57	7.294620749	3.25E-50	Up	1.76E-51
Unigene57048_All	497	0.01	1.57	7.294620749	2.11E-05	Up	5.82E-06
CL16765.Contig7_All	2131	0.01	1.57	7.294620749	4.58E-27	Up	4.17E-28
CL2782.Contig5_All	2229	0.18	28.15	7.288994206	0	Up	0
CL1189.Contig48_All	6155	0.01	1.56	7.285402219	8.57E-81	Up	3.08E-82
Unigene59926_All	385	0.01	1.56	7.285402219	0.000613238	Up	0.000200752
CL3830.Contig1_All	2549	0.01	1.56	7.285402219	1.55E-32	Up	1.21E-33
CL5237.Contig2_All	500	0.01	1.56	7.285402219	2.11E-05	Up	5.82E-06
CL9722.Contig3_All	2122	0.01	1.56	7.285402219	9.20E-27	Up	8.46E-28
CL13326.Contig2_All	746	0.01	1.56	7.285402219	2.30E-08	Up	4.89E-09
CL325.Contig13_All	1809	0.01	1.56	7.285402219	1.62E-22	Up	1.71E-23
CL15627.Contig6_All	917	0.01	1.56	7.285402219	9.34E-11	Up	1.69E-11
CL9315.Contig2_All	2313	0.14	21.73	7.278117537	0	Up	0
CL11998.Contig8_All	4088	0.01	1.55	7.276124405	1.17E-52	Up	6.09E-54
Unigene31964_All	4124	0.01	1.55	7.276124405	2.86E-53	Up	1.48E-54
CL3713.Contig1_All	2107	0.01	1.55	7.276124405	3.72E-26	Up	3.49E-27
CL1996.Contig2_All	480	0.01	1.55	7.276124405	4.16E-05	Up	1.18E-05
CL5806.Contig4_All	743	0.01	1.55	7.276124405	2.30E-08	Up	4.89E-09
CL264.Contig13_All	1985	0.01	1.55	7.276124405	1.22E-24	Up	1.20E-25
Unigene15719_All	1453	0.01	1.54	7.266786541	1.12E-17	Up	1.43E-18
Unigene26811_All	1801	0.01	1.54	7.266786541	3.25E-22	Up	3.48E-23
CL2234.Contig1_All	1313	0.01	1.54	7.266786541	7.25E-16	Up	1.00E-16
CL7768.Contig6_All	2583	0.01	1.54	7.266786541	1.55E-32	Up	1.21E-33
Unigene30617_All	756	0.01	1.54	7.266786541	2.30E-08	Up	4.89E-09
Unigene58620_All	388	0.01	1.54	7.266786541	0.000611905	Up	0.000200752
CL2661.Contig2_All	514	0.01	1.54	7.266786541	2.11E-05	Up	5.82E-06
CL1554.Contig2_All	2404	0.01	1.53	7.257387843	8.48E-30	Up	7.11E-31
CL2050.Contig13_All	2572	0.01	1.53	7.257387843	6.31E-32	Up	5.00E-33
Unigene57175_All	414	0.01	1.53	7.257387843	0.000312961	Up	9.89E-05
CL819.Contig3_All	3588	0.04	6.11	7.25502857	4.83E-174	Up	8.60E-176
CL12801.Contig8_All	2206	0.76	116.01	7.254034036	0	Up	0
CL826.Contig1_All	2614	0.01	1.52	7.247927513	1.55E-32	Up	1.21E-33
CL1822.Contig27_All	3954	0.01	1.52	7.247927513	6.56E-50	Up	3.57E-51
Unigene32572_All	2312	0.03	4.56	7.247927513	7.56E-84	Up	2.63E-85
CL3643.Contig1_All	787	0.01	1.52	7.247927513	1.16E-08	Up	2.41E-09
Unigene5997_All	1860	0.01	1.52	7.247927513	1.62E-22	Up	1.71E-23
CL5122.Contig2_All	721	0.01	1.52	7.247927513	9.06E-08	Up	2.02E-08
CL665.Contig6_All	1562	0.05	7.58	7.244125943	3.50E-90	Up	1.13E-91
CL1298.Contig3_All	4233	0.01	1.51	7.238404739	2.86E-53	Up	1.48E-54
Unigene5492_All	910	0.01	1.51	7.238404739	3.71E-10	Up	6.98E-11
CL2907.Contig2_All	2209	0.01	1.51	7.238404739	9.20E-27	Up	8.46E-28
CL15797.Contig18_All	1961	0.01	1.51	7.238404739	9.93E-24	Up	1.01E-24
CL3400.Contig31_All	3135	0.01	1.51	7.238404739	6.21E-39	Up	4.22E-40
CL16148.Contig2_All	1648	0.01	1.51	7.238404739	8.56E-20	Up	1.00E-20
CL2581.Contig7_All	2525	0.01	1.51	7.238404739	5.16E-31	Up	4.18E-32
CL408.Contig3_All	2598	0.01	1.51	7.238404739	6.30E-32	Up	5.00E-33
CL3200.Contig1_All	1258	0.01	1.51	7.238404739	1.16E-14	Up	1.70E-15
CL7225.Contig2_All	3435	0.01	1.51	7.238404739	6.77E-43	Up	4.23E-44
CL2018.Contig5_All	1134	0.01	1.51	7.238404739	3.70E-13	Up	5.86E-14
CL1892.Contig12_All	8119	0.11	16.55	7.233183883	0	Up	0
CL10662.Contig2_All	1604	0.38	57.11	7.231600156	0	Up	0
CL1642.Contig19_All	1329	0.13	19.51	7.229558344	1.22E-195	Up	1.95E-197
CL718.Contig4_All	2427	0.01	1.5	7.22881869	1.71E-29	Up	1.44E-30
CL16385.Contig3_All	2555	0.01	1.5	7.22881869	2.56E-31	Up	2.06E-32
CL4538.Contig7_All	1953	0.01	1.5	7.22881869	1.99E-23	Up	2.05E-24
CL2607.Contig3_All	2881	0.01	1.5	7.22881869	1.40E-35	Up	1.02E-36
CL5311.Contig16_All	2613	0.01	1.5	7.22881869	6.30E-32	Up	5.00E-33
CL1327.Contig19_All	2131	0.01	1.5	7.22881869	7.49E-26	Up	7.08E-27
CL5311.Contig20_All	2655	0.01	1.5	7.22881869	1.55E-32	Up	1.21E-33
Unigene1819_All	1069	0.76	113.81	7.226412193	0	Up	0
CL1390.Contig19_All	6535	0.01	1.49	7.21916852	2.52E-82	Up	8.92E-84
CL202.Contig8_All	2362	0.01	1.49	7.21916852	1.39E-28	Up	1.21E-29
CL2692.Contig1_All	1693	0.01	1.49	7.21916852	4.27E-20	Up	4.94E-21
CL6514.Contig9_All	2103	0.01	1.49	7.21916852	3.03E-25	Up	2.92E-26
CL11998.Contig16_All	2521	0.01	1.49	7.21916852	2.09E-30	Up	1.72E-31
CL3291.Contig14_All	1579	0.01	1.48	7.209453366	2.78E-18	Up	3.46E-19
CL6606.Contig7_All	5402	0.01	1.48	7.209453366	5.09E-67	Up	2.13E-68
CL16388.Contig21_All	4309	0.01	1.48	7.209453366	5.79E-53	Up	3.00E-54
CL8927.Contig10_All	1824	0.01	1.48	7.209453366	1.31E-21	Up	1.43E-22
CL2600.Contig5_All	2828	0.01	1.48	7.209453366	4.67E-34	Up	3.52E-35
CL2445.Contig1_All	2360	0.01	1.48	7.209453366	2.80E-28	Up	2.45E-29
CL15312.Contig3_All	2599	0.01	1.48	7.209453366	1.27E-31	Up	1.02E-32
Unigene81594_All	641	0.01	1.48	7.209453366	7.06E-07	Up	1.69E-07
CL1123.Contig2_All	1696	0.01	1.48	7.209453366	4.27E-20	Up	4.94E-21
CL15695.Contig2_All	503	0.01	1.47	7.199672345	4.16E-05	Up	1.18E-05
CL1902.Contig11_All	1237	0.01	1.47	7.199672345	4.65E-14	Up	7.00E-15
Unigene16765_All	426	0.01	1.47	7.199672345	0.000313116	Up	9.89E-05
CL3894.Contig3_All	1265	0.01	1.47	7.199672345	2.33E-14	Up	3.45E-15
CL5379.Contig1_All	1318	0.01	1.47	7.199672345	5.81E-15	Up	8.37E-16
CL9951.Contig3_All	1472	0.03	4.39	7.193114629	3.31E-49	Up	1.82E-50
CL3391.Contig1_All	721	0.01	1.46	7.189824559	1.80E-07	Up	4.09E-08
CL10458.Contig2_All	1399	0.01	1.46	7.189824559	3.62E-16	Up	4.93E-17
CL1904.Contig3_All	886	0.01	1.46	7.189824559	1.47E-09	Up	2.88E-10
CL2106.Contig3_All	1853	0.01	1.46	7.189824559	1.31E-21	Up	1.43E-22
CL15706.Contig6_All	872	0.01	1.46	7.189824559	1.47E-09	Up	2.88E-10
CL10454.Contig2_All	3098	0.01	1.46	7.189824559	4.20E-37	Up	2.95E-38
CL1592.Contig8_All	1006	0.01	1.46	7.189824559	4.69E-11	Up	8.34E-12
CL2222.Contig1_All	954	0.01	1.46	7.189824559	1.86E-10	Up	3.44E-11
CL508.Contig2_All	1342	0.01	1.46	7.189824559	2.91E-15	Up	4.12E-16
CL16058.Contig5_All	1094	0.01	1.46	7.189824559	2.95E-12	Up	4.91E-13
CL3652.Contig3_All	753	0.01	1.46	7.189824559	4.56E-08	Up	9.92E-09
CL2491.Contig8_All	3471	0.01	1.46	7.189824559	5.57E-42	Up	3.54E-43
CL6277.Contig1_All	3684	0.01	1.46	7.189824559	1.00E-44	Up	6.04E-46
CL2509.Contig7_All	2175	0.07	10.21	7.188412229	7.93E-173	Up	1.42E-174
Unigene25385_All	1968	0.61	88.68	7.183655717	0	Up	0
CL783.Contig1_All	2856	0.01	1.45	7.17990909	9.41E-34	Up	7.14E-35
Unigene8814_All	873	0.01	1.45	7.17990909	1.47E-09	Up	2.88E-10
CL17019.Contig25_All	2155	0.01	1.45	7.17990909	3.03E-25	Up	2.92E-26
CL4785.Contig5_All	2360	0.01	1.45	7.17990909	1.13E-27	Up	1.01E-28
CL1837.Contig3_All	2040	0.01	1.45	7.17990909	9.93E-24	Up	1.01E-24
CL3845.Contig13_All	1403	0.01	1.45	7.17990909	7.25E-16	Up	1.00E-16
CL6199.Contig12_All	2291	0.01	1.45	7.17990909	4.58E-27	Up	4.17E-28
CL3255.Contig2_All	646	0.08	11.56	7.174925683	1.01E-50	Up	5.44E-52
Unigene17174_All	2893	0.01	1.44	7.169925001	4.67E-34	Up	3.52E-35
CL11410.Contig4_All	2531	0.01	1.44	7.169925001	8.48E-30	Up	7.11E-31
CL15696.Contig3_All	1554	0.01	1.44	7.169925001	1.12E-17	Up	1.43E-18
CL1428.Contig4_All	2597	0.01	1.44	7.169925001	2.09E-30	Up	1.72E-31
Unigene2315_All	1064	0.01	1.44	7.169925001	1.18E-11	Up	2.02E-12
CL231.Contig2_All	1275	0.01	1.44	7.169925001	2.33E-14	Up	3.45E-15
Unigene17381_All	4813	0.01	1.44	7.169925001	3.72E-58	Up	1.77E-59
Unigene30424_All	825	0.01	1.44	7.169925001	5.82E-09	Up	1.19E-09
CL3478.Contig4_All	2549	0.01	1.44	7.169925001	8.48E-30	Up	7.11E-31
CL489.Contig20_All	2113	0.01	1.44	7.169925001	2.46E-24	Up	2.44E-25
CL5311.Contig7_All	3025	0.01	1.44	7.169925001	6.95E-36	Up	5.02E-37
CL7860.Contig9_All	935	0.01	1.44	7.169925001	3.70E-10	Up	6.98E-11
CL8907.Contig6_All	1792	0.01	1.44	7.169925001	2.13E-20	Up	2.43E-21
Unigene59794_All	867	0.01	1.43	7.159871337	2.93E-09	Up	5.84E-10
Unigene59419_All	789	0.01	1.43	7.159871337	2.30E-08	Up	4.89E-09
CL2652.Contig6_All	1749	0.01	1.43	7.159871337	4.27E-20	Up	4.94E-21
CL1084.Contig7_All	1753	0.01	1.43	7.159871337	4.27E-20	Up	4.94E-21
CL379.Contig8_All	1457	0.01	1.43	7.159871337	1.81E-16	Up	2.43E-17
Unigene38481_All	411	0.01	1.43	7.159871337	0.000612184	Up	0.000200752
Unigene7863_All	710	0.01	1.43	7.159871337	1.80E-07	Up	4.09E-08
Unigene55720_All	510	0.01	1.43	7.159871337	4.15E-05	Up	1.18E-05
CL5085.Contig1_All	2048	0.01	1.43	7.159871337	1.99E-23	Up	2.05E-24
Unigene53612_All	962	0.01	1.42	7.14974712	1.86E-10	Up	3.44E-11
Unigene23914_All	438	0.01	1.42	7.14974712	0.000313428	Up	9.89E-05
CL5661.Contig11_All	3159	0.01	1.42	7.14974712	8.47E-37	Up	6.00E-38
CL3423.Contig10_All	1427	0.01	1.42	7.14974712	7.25E-16	Up	1.00E-16
Unigene82930_All	2268	0.01	1.42	7.14974712	3.73E-26	Up	3.49E-27
Unigene19486_All	686	0.01	1.42	7.14974712	3.57E-07	Up	8.31E-08
CL3121.Contig9_All	2370	0.01	1.42	7.14974712	2.28E-27	Up	2.05E-28
CL6509.Contig12_All	3207	0.01	1.42	7.14974712	2.08E-37	Up	1.45E-38
Unigene88134_All	1901	0.01	1.42	7.14974712	1.31E-21	Up	1.43E-22
Unigene17180_All	3278	0.01	1.42	7.14974712	2.53E-38	Up	1.74E-39
Unigene12656_All	502	0.01	1.42	7.14974712	8.15E-05	Up	2.40E-05
CL13084.Contig3_All	1076	0.01	1.42	7.14974712	1.18E-11	Up	2.02E-12
CL10983.Contig1_All	2606	0.01	1.42	7.14974712	4.21E-30	Up	3.50E-31
CL14188.Contig3_All	1897	0.01	1.42	7.14974712	1.31E-21	Up	1.43E-22
Unigene40857_All	1247	0.01	1.41	7.139551352	9.30E-14	Up	1.42E-14
CL10932.Contig7_All	1724	0.01	1.41	7.139551352	1.72E-19	Up	2.04E-20
CL4252.Contig12_All	3983	0.01	1.41	7.139551352	7.38E-47	Up	4.25E-48
Unigene82082_All	1052	0.01	1.41	7.139551352	2.35E-11	Up	4.11E-12
Unigene5883_All	3775	0.01	1.41	7.139551352	4.09E-44	Up	2.49E-45
CL2652.Contig15_All	2260	0.01	1.41	7.139551352	7.50E-26	Up	7.08E-27
CL959.Contig5_All	2007	0.01	1.41	7.139551352	8.07E-23	Up	8.43E-24
CL6176.Contig6_All	5801	0.01	1.4	7.129283017	6.16E-68	Up	2.55E-69
CL3955.Contig2_All	2114	0.01	1.4	7.129283017	4.94E-24	Up	4.96E-25
Unigene35451_All	518	0.01	1.4	7.129283017	4.16E-05	Up	1.18E-05
CL408.Contig2_All	2559	0.01	1.4	7.129283017	3.43E-29	Up	2.93E-30
CL4210.Contig21_All	982	0.01	1.4	7.129283017	1.86E-10	Up	3.44E-11
CL1697.Contig9_All	2203	0.01	1.4	7.129283017	6.09E-25	Up	5.93E-26
CL17022.Contig22_All	3270	0.01	1.4	7.129283017	1.03E-37	Up	7.16E-39
Unigene32374_All	2696	0.01	1.4	7.129283017	5.16E-31	Up	4.18E-32
Unigene28187_All	6753	0.07	9.8	7.129283017	0	Up	0
CL11665.Contig5_All	1644	0.01	1.4	7.129283017	2.78E-18	Up	3.46E-19
CL221.Contig15_All	2845	0.01	1.39	7.118941073	3.13E-32	Up	2.46E-33
CL16434.Contig2_All	1480	0.01	1.39	7.118941073	3.62E-16	Up	4.93E-17
CL3300.Contig7_All	2007	0.01	1.39	7.118941073	1.62E-22	Up	1.71E-23
Unigene81521_All	563	0.01	1.39	7.118941073	2.11E-05	Up	5.82E-06
CL16504.Contig2_All	1745	2.69	372.14	7.112095486	0	Up	0
Unigene10783_All	1110	0.59	81.56	7.111003011	0	Up	0
CL2939.Contig7_All	2806	0.01	1.38	7.108524457	1.27E-31	Up	1.02E-32
Unigene92282_All	513	0.01	1.38	7.108524457	8.17E-05	Up	2.40E-05
Unigene31335_All	446	0.01	1.38	7.108524457	0.000313378	Up	9.89E-05
CL1821.Contig8_All	2241	0.01	1.38	7.108524457	6.09E-25	Up	5.93E-26
CL2475.Contig6_All	1240	0.01	1.38	7.108524457	3.70E-13	Up	5.86E-14
CL1892.Contig6_All	1406	0.01	1.38	7.108524457	2.91E-15	Up	4.12E-16
CL13506.Contig2_All	1830	0.01	1.38	7.108524457	2.13E-20	Up	2.43E-21
CL9388.Contig5_All	683	0.01	1.38	7.108524457	7.06E-07	Up	1.69E-07
CL2874.Contig3_All	1296	0.13	17.92	7.106915204	4.83E-174	Up	8.60E-176
Unigene15613_All	1820	0.08	11	7.103287808	2.19E-153	Up	4.37E-155
Unigene53331_All	557	0.01	1.37	7.098032083	2.11E-05	Up	5.82E-06
CL3276.Contig6_All	1950	0.01	1.37	7.098032083	2.64E-21	Up	2.91E-22
CL9679.Contig12_All	1924	0.01	1.37	7.098032083	2.64E-21	Up	2.91E-22
CL2762.Contig8_All	1387	0.01	1.37	7.098032083	5.81E-15	Up	8.37E-16
CL15127.Contig2_All	1506	0.01	1.37	7.098032083	3.62E-16	Up	4.93E-17
CL2874.Contig11_All	1476	0.01	1.37	7.098032083	7.25E-16	Up	1.00E-16
CL1390.Contig24_All	3858	0.01	1.37	7.098032083	8.26E-44	Up	5.06E-45
Unigene27583_All	1607	0.01	1.37	7.098032083	2.25E-17	Up	2.90E-18
Unigene19655_All	1442	0.01	1.37	7.098032083	1.45E-15	Up	2.03E-16
CL276.Contig8_All	3786	0.01	1.37	7.098032083	3.35E-43	Up	2.08E-44
CL182.Contig10_All	1647	0.01	1.37	7.098032083	5.57E-18	Up	7.03E-19
Unigene38039_All	479	0.01	1.36	7.087462841	0.000160053	Up	4.87E-05
CL7009.Contig3_All	1354	0.01	1.36	7.087462841	2.33E-14	Up	3.45E-15
CL3389.Contig3_All	1677	0.01	1.36	7.087462841	2.78E-18	Up	3.46E-19
CL13011.Contig4_All	2043	0.01	1.36	7.087462841	1.62E-22	Up	1.71E-23
CL6945.Contig5_All	1800	0.01	1.36	7.087462841	1.72E-19	Up	2.04E-20
CL16243.Contig2_All	945	0.08	10.87	7.086136225	8.15E-74	Up	3.15E-75
CL7434.Contig8_All	2508	0.05	6.79	7.085339669	1.27E-133	Up	2.88E-135
Unigene24078_All	428	0.01	1.35	7.076815597	0.000613331	Up	0.000200752
CL3497.Contig24_All	1072	0.01	1.35	7.076815597	4.69E-11	Up	8.34E-12
CL3779.Contig6_All	2415	0.01	1.35	7.076815597	1.85E-26	Up	1.72E-27
CL16801.Contig6_All	2828	0.01	1.35	7.076815597	2.56E-31	Up	2.06E-32
CL9975.Contig4_All	760	0.01	1.35	7.076815597	1.80E-07	Up	4.09E-08
CL1822.Contig12_All	4343	0.02	2.7	7.076815597	7.97E-94	Up	2.49E-95
CL6011.Contig2_All	1344	0.01	1.35	7.076815597	4.65E-14	Up	7.00E-15
CL1395.Contig9_All	2345	0.01	1.35	7.076815597	1.51E-25	Up	1.44E-26
CL948.Contig32_All	3965	0.01	1.35	7.076815597	2.03E-44	Up	1.23E-45
CL2.Contig8_All	1605	0.08	10.75	7.070120944	8.44E-132	Up	1.94E-133
CL11919.Contig3_All	2655	0.12	16.12	7.069673528	0	Up	0
CL740.Contig11_All	2289	0.01	1.34	7.06608919	6.09E-25	Up	5.93E-26
CL2746.Contig7_All	1492	0.01	1.34	7.06608919	1.45E-15	Up	2.03E-16
CL1952.Contig10_All	1309	0.01	1.34	7.06608919	9.30E-14	Up	1.42E-14
CL4443.Contig2_All	5539	0.01	1.34	7.06608919	1.96E-62	Up	8.75E-64
CL11526.Contig3_All	1459	0.01	1.34	7.06608919	2.91E-15	Up	4.12E-16
CL1189.Contig41_All	3252	0.25	33.5	7.06608919	0	Up	0
CL2111.Contig8_All	1597	0.01	1.34	7.06608919	4.50E-17	Up	5.88E-18
CL9777.Contig4_All	1180	0.01	1.34	7.06608919	2.95E-12	Up	4.91E-13
CL1510.Contig17_All	1865	0.01	1.34	7.06608919	8.56E-20	Up	1.00E-20
CL6720.Contig1_All	1138	2.12	282.27	7.056867731	0	Up	0
CL16584.Contig8_All	3815	0.01	1.33	7.055282436	5.57E-42	Up	3.54E-43
CL948.Contig23_All	2456	0.01	1.33	7.055282436	9.20E-27	Up	8.46E-28
CL239.Contig7_All	3718	0.01	1.33	7.055282436	9.21E-41	Up	6.02E-42
CL12479.Contig11_All	1461	0.01	1.33	7.055282436	2.91E-15	Up	4.12E-16
CL194.Contig11_All	2643	0.01	1.33	7.055282436	6.91E-29	Up	5.95E-30
CL3056.Contig23_All	1548	0.01	1.33	7.055282436	3.62E-16	Up	4.93E-17
CL1189.Contig31_All	6631	0.01	1.33	7.055282436	2.31E-74	Up	8.85E-76
Unigene54575_All	432	0.01	1.33	7.055282436	0.000611732	Up	0.000200752
Unigene60098_All	1453	0.01	1.32	7.044394119	2.91E-15	Up	4.12E-16
CL7009.Contig1_All	2299	0.01	1.32	7.044394119	1.22E-24	Up	1.20E-25
CL11026.Contig3_All	1594	0.01	1.32	7.044394119	9.02E-17	Up	1.19E-17
Unigene81605_All	2087	0.01	1.32	7.044394119	3.25E-22	Up	3.48E-23
CL5772.Contig2_All	3643	0.01	1.32	7.044394119	7.57E-40	Up	5.04E-41
CL3291.Contig15_All	1896	0.01	1.32	7.044394119	4.27E-20	Up	4.94E-21
CL1696.Contig10_All	2499	0.01	1.32	7.044394119	9.20E-27	Up	8.46E-28
CL940.Contig13_All	2151	0.02	2.64	7.044394119	4.56E-44	Up	2.78E-45
CL9889.Contig3_All	1266	0.01	1.32	7.044394119	7.40E-13	Up	1.19E-13
Unigene3516_All	571	0.01	1.32	7.044394119	2.11E-05	Up	5.82E-06
Unigene28186_All	1606	1.29	169.63	7.038876465	0	Up	0
Unigene19271_All	1410	0.05	6.57	7.037821465	2.82E-69	Up	1.15E-70
CL10828.Contig6_All	2111	0.06	7.88	7.037089319	4.57E-129	Up	1.07E-130
CL166.Contig8_All	466	0.01	1.31	7.033423002	0.000313449	Up	9.89E-05
Unigene11920_All	627	0.01	1.31	7.033423002	5.44E-06	Up	1.41E-06
CL1166.Contig3_All	1217	0.01	1.31	7.033423002	2.96E-12	Up	4.91E-13
CL2078.Contig4_All	1486	0.01	1.31	7.033423002	2.91E-15	Up	4.12E-16
CL234.Contig13_All	1657	0.01	1.31	7.033423002	4.50E-17	Up	5.88E-18
CL144.Contig70_All	1929	0.01	1.31	7.033423002	4.27E-20	Up	4.94E-21
Unigene17392_All	2019	0.01	1.31	7.033423002	2.64E-21	Up	2.91E-22
CL1919.Contig4_All	2796	0.01	1.31	7.033423002	4.21E-30	Up	3.50E-31
CL10828.Contig3_All	795	0.01	1.3	7.022367813	9.08E-08	Up	2.02E-08
Unigene54494_All	630	0.01	1.3	7.022367813	1.07E-05	Up	2.87E-06
CL14308.Contig15_All	4337	0.01	1.3	7.022367813	3.65E-47	Up	2.09E-48
CL2078.Contig3_All	1585	0.01	1.3	7.022367813	3.62E-16	Up	4.93E-17
CL1239.Contig8_All	2973	0.01	1.3	7.022367813	1.27E-31	Up	1.02E-32
CL352.Contig1_All	1773	0.01	1.3	7.022367813	2.78E-18	Up	3.46E-19
CL1639.Contig10_All	2156	0.01	1.3	7.022367813	8.07E-23	Up	8.43E-24
Unigene13424_All	1967	0.01	1.3	7.022367813	2.13E-20	Up	2.43E-21
CL5033.Contig3_All	5236	0.01	1.3	7.022367813	6.21E-57	Up	3.01E-58
CL4247.Contig5_All	779	0.01	1.3	7.022367813	1.80E-07	Up	4.09E-08
Unigene31361_All	441	0.01	1.3	7.022367813	0.000611998	Up	0.000200752
CL12710.Contig3_All	1946	0.01	1.3	7.022367813	2.13E-20	Up	2.43E-21
CL3147.Contig4_All	2450	0.04	5.19	7.019590728	6.70E-100	Up	1.98E-101
CL6277.Contig9_All	1969	0.05	6.47	7.015693807	5.47E-99	Up	1.63E-100
CL9397.Contig1_All	609	0.1	12.92	7.01346226	7.66E-53	Up	3.97E-54
CL14000.Contig1_All	4278	0.01	1.29	7.011227255	6.06E-46	Up	3.56E-47
Unigene31337_All	608	0.01	1.29	7.011227255	1.07E-05	Up	2.87E-06
CL3531.Contig5_All	964	0.01	1.29	7.011227255	2.93E-09	Up	5.84E-10
CL12179.Contig2_All	886	0.01	1.29	7.011227255	1.16E-08	Up	2.41E-09
CL6108.Contig6_All	2323	0.01	1.29	7.011227255	2.46E-24	Up	2.44E-25
CL7658.Contig4_All	1155	0.01	1.29	7.011227255	1.18E-11	Up	2.02E-12
CL2768.Contig3_All	3916	0.01	1.29	7.011227255	1.12E-41	Up	7.19E-43
CL5265.Contig1_All	975	0.01	1.29	7.011227255	1.47E-09	Up	2.88E-10
CL6214.Contig1_All	663	0.01	1.29	7.011227255	5.43E-06	Up	1.41E-06
CL169.Contig5_All	742	0.01	1.29	7.011227255	7.06E-07	Up	1.69E-07
CL15985.Contig9_All	1831	0.01	1.29	7.011227255	6.92E-19	Up	8.40E-20
CL1297.Contig2_All	2219	0.01	1.29	7.011227255	4.01E-23	Up	4.15E-24
Unigene35807_All	2595	0.2	25.76	7.008988783	0	Up	0
CL17022.Contig9_All	3527	0.01	1.28	7	4.20E-37	Up	2.95E-38
Unigene31831_All	2158	0.01	1.28	7	3.26E-22	Up	3.48E-23
Unigene28369_All	1811	0.01	1.28	7	1.39E-18	Up	1.71E-19
Unigene39164_All	613	0.01	1.28	7	1.07E-05	Up	2.87E-06
CL6301.Contig1_All	526	0.01	1.28	7	0.000159713	Up	4.87E-05
CL4912.Contig12_All	2668	0.01	1.28	7	5.64E-28	Up	4.98E-29
CL4215.Contig5_All	2094	0.01	1.28	7	1.31E-21	Up	1.43E-22
CL9053.Contig7_All	2031	0.01	1.28	7	5.29E-21	Up	5.91E-22
CL7827.Contig1_All	1985	0.05	6.39	6.997744026	1.10E-98	Up	3.29E-100
CL2911.Contig3_All	5138	0.06	7.65	6.994353437	0	Up	0
CL3116.Contig16_All	5485	0.01	1.27	6.988684687	3.72E-58	Up	1.77E-59
Unigene21877_All	777	0.01	1.27	6.988684687	3.57E-07	Up	8.31E-08
Unigene18008_All	1542	0.01	1.27	6.988684687	1.45E-15	Up	2.03E-16
Unigene16659_All	1060	0.01	1.27	6.988684687	1.86E-10	Up	3.44E-11
CL3986.Contig7_All	1037	0.01	1.27	6.988684687	3.71E-10	Up	6.98E-11
CL3927.Contig2_All	1076	0.01	1.27	6.988684687	1.86E-10	Up	3.44E-11
CL2859.Contig1_All	4201	0.01	1.27	6.988684687	2.03E-44	Up	1.23E-45
CL7575.Contig5_All	2548	0.01	1.27	6.988684687	1.85E-26	Up	1.72E-27
Unigene26074_All	1708	0.74	93.76	6.985303489	0	Up	0
CL1872.Contig6_All	1840	0.01	1.26	6.977279923	1.39E-18	Up	1.71E-19
CL6277.Contig12_All	3348	0.01	1.26	6.977279923	1.15E-34	Up	8.53E-36
CL13980.Contig1_All	838	0.01	1.26	6.977279923	9.08E-08	Up	2.02E-08
CL6178.Contig2_All	885	0.01	1.26	6.977279923	2.30E-08	Up	4.89E-09
CL735.Contig1_All	649	0.01	1.26	6.977279923	5.43E-06	Up	1.41E-06
Unigene39516_All	728	0.01	1.26	6.977279923	1.39E-06	Up	3.42E-07
Unigene39819_All	1087	0.01	1.26	6.977279923	1.86E-10	Up	3.44E-11
CL3830.Contig4_All	2643	0.01	1.26	6.977279923	4.58E-27	Up	4.17E-28
CL8851.Contig2_All	4878	0.05	6.29	6.974988112	1.77E-245	Up	2.27E-247
Unigene24336_All	990	0.01	1.25	6.965784285	1.47E-09	Up	2.88E-10
CL1239.Contig28_All	2788	0.01	1.25	6.965784285	1.39E-28	Up	1.21E-29
Unigene57613_All	637	0.01	1.25	6.965784285	1.07E-05	Up	2.87E-06
CL3872.Contig1_All	2935	0.01	1.25	6.965784285	4.21E-30	Up	3.50E-31
CL1921.Contig3_All	2862	0.01	1.25	6.965784285	1.71E-29	Up	1.44E-30
CL3336.Contig12_All	2145	0.01	1.25	6.965784285	1.31E-21	Up	1.43E-22
CL7885.Contig2_All	2052	0.01	1.25	6.965784285	1.06E-20	Up	1.20E-21
Unigene13723_All	1704	0.01	1.25	6.965784285	4.50E-17	Up	5.88E-18
CL923.Contig6_All	2463	0.01	1.25	6.965784285	3.03E-25	Up	2.92E-26
CL5315.Contig6_All	934	0.01	1.25	6.965784285	1.16E-08	Up	2.41E-09
Unigene23233_All	654	0.01	1.25	6.965784285	5.43E-06	Up	1.41E-06
Unigene4660_All	4368	0.02	2.49	6.960001932	1.01E-88	Up	3.33E-90
CL2314.Contig5_All	2804	0.01	1.24	6.95419631	2.81E-28	Up	2.45E-29
Unigene12491_All	1414	0.01	1.24	6.95419631	9.30E-14	Up	1.42E-14
CL3948.Contig13_All	4191	0.01	1.24	6.95419631	3.36E-43	Up	2.08E-44
CL3842.Contig3_All	2042	0.01	1.24	6.95419631	2.13E-20	Up	2.43E-21
CL7681.Contig1_All	2183	0.01	1.24	6.95419631	6.54E-22	Up	7.06E-23
Unigene5294_All	1023	0.01	1.24	6.95419631	1.47E-09	Up	2.88E-10
Unigene56167_All	457	0.01	1.24	6.95419631	0.000612384	Up	0.000200752
Unigene35425_All	512	0.01	1.24	6.95419631	0.000159817	Up	4.87E-05
CL4575.Contig4_All	945	0.01	1.24	6.95419631	5.82E-09	Up	1.19E-09
Unigene53337_All	2341	0.01	1.24	6.95419631	1.99E-23	Up	2.05E-24
CL3948.Contig10_All	1733	0.01	1.24	6.95419631	4.50E-17	Up	5.88E-18
Unigene19284_All	2444	0.01	1.23	6.942514505	2.46E-24	Up	2.44E-25
Unigene4621_All	2420	0.01	1.23	6.942514505	4.94E-24	Up	4.96E-25
CL1052.Contig4_All	1652	0.01	1.23	6.942514505	3.62E-16	Up	4.93E-17
CL16263.Contig2_All	3688	0.01	1.23	6.942514505	2.08E-37	Up	1.45E-38
Unigene25745_All	990	0.01	1.23	6.942514505	2.93E-09	Up	5.84E-10
CL1984.Contig9_All	1005	0.01	1.23	6.942514505	2.93E-09	Up	5.84E-10
CL3998.Contig6_All	2465	0.01	1.23	6.942514505	1.22E-24	Up	1.20E-25
CL202.Contig17_All	2539	0.01	1.23	6.942514505	3.03E-25	Up	2.92E-26
Unigene35912_All	1868	0.01	1.23	6.942514505	2.78E-18	Up	3.46E-19
CL3479.Contig16_All	4817	0.03	3.67	6.934673752	3.92E-142	Up	8.40E-144
CL7802.Contig15_All	2758	0.01	1.22	6.930737338	1.14E-27	Up	1.01E-28
CL1052.Contig8_All	1720	0.01	1.22	6.930737338	9.03E-17	Up	1.19E-17
Unigene26633_All	980	0.01	1.22	6.930737338	5.82E-09	Up	1.19E-09
CL15696.Contig10_All	711	0.01	1.22	6.930737338	2.75E-06	Up	6.95E-07
CL2330.Contig15_All	1332	0.01	1.22	6.930737338	7.40E-13	Up	1.19E-13
CL8096.Contig6_All	2037	0.01	1.22	6.930737338	4.27E-20	Up	4.94E-21
CL1770.Contig7_All	3502	0.01	1.22	6.930737338	2.83E-35	Up	2.07E-36
CL3798.Contig10_All	2867	0.01	1.22	6.930737338	1.39E-28	Up	1.21E-29
CL5915.Contig13_All	776	0.01	1.22	6.930737338	7.06E-07	Up	1.69E-07
Unigene15398_All	839	0.01	1.22	6.930737338	9.06E-08	Up	2.02E-08
CL5167.Contig6_All	2219	0.01	1.21	6.918863237	1.31E-21	Up	1.43E-22
Unigene18029_All	823	0.01	1.21	6.918863237	1.80E-07	Up	4.09E-08
CL11347.Contig7_All	2521	0.01	1.21	6.918863237	6.09E-25	Up	5.93E-26
CL13765.Contig10_All	7099	0.01	1.21	6.918863237	1.58E-72	Up	6.20E-74
CL486.Contig5_All	3204	0.01	1.21	6.918863237	6.31E-32	Up	5.00E-33
CL12680.Contig6_All	2114	0.01	1.21	6.918863237	1.06E-20	Up	1.20E-21
CL4868.Contig7_All	1827	0.01	1.21	6.918863237	1.12E-17	Up	1.43E-18
Unigene20795_All	1933	0.01	1.21	6.918863237	1.39E-18	Up	1.71E-19
CL1219.Contig2_All	2755	0.01	1.21	6.918863237	4.58E-27	Up	4.17E-28
Unigene28145_All	6447	0.01	1.21	6.918863237	1.72E-65	Up	7.35E-67
CL2545.Contig19_All	3241	0.01	1.21	6.918863237	3.13E-32	Up	2.46E-33
CL3166.Contig3_All	1929	0.01	1.21	6.918863237	1.39E-18	Up	1.71E-19
Unigene54498_All	560	0.08	9.68	6.918863237	2.56E-35	Up	1.87E-36
CL7498.Contig8_All	1646	0.07	8.45	6.915452609	2.08E-105	Up	5.90E-107
Unigene38157_All	815	0.05	6.01	6.909293086	2.05E-34	Up	1.53E-35
CL773.Contig6_All	2960	0.01	1.2	6.906890596	3.43E-29	Up	2.93E-30
Unigene11299_All	763	0.01	1.2	6.906890596	7.07E-07	Up	1.69E-07
CL9770.Contig6_All	5382	0.01	1.2	6.906890596	3.48E-54	Up	1.76E-55
CL5282.Contig2_All	558	0.01	1.2	6.906890596	8.16E-05	Up	2.40E-05
CL2011.Contig9_All	5407	0.01	1.2	6.906890596	3.48E-54	Up	1.76E-55
CL2318.Contig4_All	1133	0.01	1.2	6.906890596	1.86E-10	Up	3.44E-11
CL4583.Contig13_All	3881	0.01	1.2	6.906890596	1.25E-38	Up	8.56E-40
Unigene2342_All	2401	0.01	1.2	6.906890596	1.99E-23	Up	2.05E-24
CL1892.Contig20_All	982	0.06	7.17	6.900866808	2.51E-51	Up	1.33E-52
CL5144.Contig13_All	4853	0.01	1.19	6.894817763	2.20E-48	Up	1.23E-49
Unigene47062_All	629	0.01	1.19	6.894817763	2.11E-05	Up	5.82E-06
CL1455.Contig20_All	1474	0.01	1.19	6.894817763	9.29E-14	Up	1.42E-14
CL16956.Contig9_All	1072	0.01	1.19	6.894817763	7.39E-10	Up	1.42E-10
CL77.Contig5_All	3159	0.01	1.19	6.894817763	5.16E-31	Up	4.18E-32
Unigene36706_All	2281	0.01	1.19	6.894817763	6.53E-22	Up	7.06E-23
Unigene59104_All	741	0.01	1.19	6.894817763	1.39E-06	Up	3.42E-07
CL1021.Contig6_All	4303	0.01	1.19	6.894817763	1.37E-42	Up	8.59E-44
CL2708.Contig6_All	2602	0.01	1.19	6.894817763	3.03E-25	Up	2.92E-26
CL6783.Contig5_All	2918	0.01	1.18	6.882643049	2.80E-28	Up	2.45E-29
CL3721.Contig9_All	1965	0.01	1.18	6.882643049	1.39E-18	Up	1.71E-19
CL13940.Contig2_All	1855	0.01	1.18	6.882643049	2.25E-17	Up	2.90E-18
Unigene14631_All	1191	0.01	1.18	6.882643049	4.69E-11	Up	8.34E-12
CL1693.Contig8_All	1616	0.01	1.18	6.882643049	2.91E-15	Up	4.12E-16
CL13145.Contig2_All	774	0.01	1.18	6.882643049	7.06E-07	Up	1.69E-07
CL650.Contig5_All	1664	0.71	83.73	6.88178179	0	Up	0
CL12235.Contig4_All	2442	0.01	1.17	6.87036472	2.00E-23	Up	2.05E-24
CL5564.Contig4_All	2142	0.01	1.17	6.87036472	4.27E-20	Up	4.94E-21
CL226.Contig3_All	2202	0.01	1.17	6.87036472	1.06E-20	Up	1.20E-21
CL1343.Contig8_All	4370	0.01	1.17	6.87036472	1.37E-42	Up	8.59E-44
CL5611.Contig6_All	3186	0.01	1.17	6.87036472	1.04E-30	Up	8.50E-32
CL16980.Contig5_All	2868	0.01	1.17	6.87036472	2.28E-27	Up	2.05E-28
CL16356.Contig3_All	3339	0.01	1.17	6.87036472	3.13E-32	Up	2.46E-33
CL3248.Contig2_All	627	0.01	1.17	6.87036472	2.11E-05	Up	5.82E-06
Unigene20803_All	2055	0.47	54.66	6.861680893	0	Up	0
CL5670.Contig2_All	1696	0.01	1.16	6.857980995	1.45E-15	Up	2.03E-16
CL3479.Contig17_All	5103	0.01	1.16	6.857980995	1.32E-49	Up	7.25E-51
CL9125.Contig10_All	3980	0.01	1.16	6.857980995	2.53E-38	Up	1.74E-39
CL11226.Contig7_All	3899	0.01	1.16	6.857980995	2.08E-37	Up	1.45E-38
CL5457.Contig2_All	659	0.01	1.16	6.857980995	2.11E-05	Up	5.82E-06
CL7214.Contig3_All	3742	0.01	1.16	6.857980995	6.96E-36	Up	5.02E-37
CL11619.Contig6_All	2835	0.01	1.16	6.857980995	9.20E-27	Up	8.46E-28
CL17019.Contig13_All	1583	0.01	1.16	6.857980995	1.16E-14	Up	1.70E-15
CL1702.Contig4_All	1627	0.01	1.16	6.857980995	5.81E-15	Up	8.37E-16
Unigene58978_All	540	0.01	1.16	6.857980995	0.000312932	Up	9.89E-05
CL15799.Contig2_All	906	0.01	1.16	6.857980995	4.56E-08	Up	9.92E-09
CL788.Contig24_All	2452	0.14	16.2	6.854423176	0	Up	0
Unigene20863_All	4129	0.23	26.5	6.848214688	0	Up	0
CL4215.Contig14_All	2696	0.12	13.82	6.8475794	4.18E-291	Up	4.59E-293
Unigene14756_All	992	1.5	172.65	6.846744023	0	Up	0
CL9438.Contig2_All	2872	0.01	1.15	6.845490051	4.58E-27	Up	4.17E-28
CL6223.Contig2_All	1916	0.01	1.15	6.845490051	1.12E-17	Up	1.43E-18
CL11119.Contig3_All	2806	0.01	1.15	6.845490051	3.72E-26	Up	3.49E-27
CL14260.Contig1_All	1479	0.01	1.15	6.845490051	1.85E-13	Up	2.89E-14
Unigene81863_All	1438	0.03	3.45	6.845490051	1.99E-37	Up	1.39E-38
CL9044.Contig3_All	951	0.01	1.15	6.845490051	2.30E-08	Up	4.89E-09
CL4300.Contig1_All	1921	0.01	1.15	6.845490051	1.12E-17	Up	1.43E-18
Unigene15763_All	699	0.01	1.15	6.845490051	5.43E-06	Up	1.41E-06
CL3747.Contig6_All	1967	0.01	1.15	6.845490051	5.58E-18	Up	7.03E-19
Unigene39172_All	544	0.01	1.15	6.845490051	0.00015978	Up	4.87E-05
CL5122.Contig11_All	3382	0.01	1.15	6.845490051	3.13E-32	Up	2.46E-33
CL11579.Contig2_All	484	0.01	1.15	6.845490051	0.000612038	Up	0.000200752
CL1329.Contig5_All	6334	0.01	1.15	6.845490051	1.62E-61	Up	7.33E-63
CL787.Contig9_All	3321	0.03	3.43	6.837102265	1.83E-88	Up	6.02E-90
CL5489.Contig1_All	564	0.01	1.14	6.832890014	0.000160038	Up	4.87E-05
CL3717.Contig4_All	2170	0.01	1.14	6.832890014	4.27E-20	Up	4.94E-21
CL15298.Contig1_All	2242	0.01	1.14	6.832890014	1.06E-20	Up	1.20E-21
CL7856.Contig1_All	1327	0.01	1.14	6.832890014	5.90E-12	Up	9.96E-13
CL6876.Contig5_All	1188	0.01	1.14	6.832890014	1.86E-10	Up	3.44E-11
CL14971.Contig2_All	4515	0.01	1.14	6.832890014	6.77E-43	Up	4.23E-44
Unigene81873_All	1485	0.01	1.14	6.832890014	3.70E-13	Up	5.86E-14
CL3273.Contig6_All	2586	0.01	1.14	6.832890014	4.94E-24	Up	4.96E-25
CL15206.Contig2_All	620	0.01	1.14	6.832890014	4.15E-05	Up	1.18E-05
Unigene21912_All	862	0.01	1.14	6.832890014	1.80E-07	Up	4.09E-08
CL1013.Contig7_All	3066	0.01	1.14	6.832890014	6.91E-29	Up	5.95E-30
CL173.Contig9_All	1481	0.01	1.14	6.832890014	3.70E-13	Up	5.86E-14
CL4400.Contig3_All	2846	0.01	1.13	6.820178962	1.85E-26	Up	1.72E-27
Unigene4093_All	3665	0.01	1.13	6.820178962	2.32E-34	Up	1.73E-35
CL514.Contig10_All	3099	0.01	1.13	6.820178962	1.39E-28	Up	1.21E-29
Unigene19835_All	741	0.01	1.13	6.820178962	2.75E-06	Up	6.95E-07
CL7379.Contig5_All	1678	0.01	1.13	6.820178962	5.81E-15	Up	8.37E-16
Unigene23912_All	709	0.01	1.13	6.820178962	5.43E-06	Up	1.41E-06
Unigene33898_All	648	0.01	1.13	6.820178962	2.11E-05	Up	5.82E-06
Unigene27255_All	916	0.01	1.13	6.820178962	9.07E-08	Up	2.02E-08
CL3717.Contig12_All	1829	0.01	1.13	6.820178962	1.81E-16	Up	2.43E-17
Unigene4966_All	2687	0.01	1.13	6.820178962	1.22E-24	Up	1.20E-25
CL697.Contig7_All	1821	0.01	1.13	6.820178962	1.80E-16	Up	2.43E-17
CL14025.Contig5_All	538	0.01	1.13	6.820178962	0.000312883	Up	9.89E-05
CL8061.Contig1_All	1479	0.01	1.13	6.820178962	3.70E-13	Up	5.86E-14
CL4785.Contig6_All	2470	0.01	1.13	6.820178962	1.62E-22	Up	1.71E-23
CL1170.Contig4_All	1609	0.01	1.13	6.820178962	2.33E-14	Up	3.45E-15
CL8455.Contig7_All	3028	0.01	1.13	6.820178962	5.64E-28	Up	4.98E-29
CL8137.Contig4_All	2828	0.04	4.51	6.816983623	4.07E-101	Up	1.19E-102
CL582.Contig13_All	2576	0.01	1.12	6.807354922	2.00E-23	Up	2.05E-24
CL11523.Contig3_All	2415	0.01	1.12	6.807354922	6.54E-22	Up	7.06E-23
CL12334.Contig3_All	2437	0.01	1.12	6.807354922	3.26E-22	Up	3.48E-23
Unigene15173_All	493	0.01	1.12	6.807354922	0.000613118	Up	0.000200752
Unigene60006_All	526	0.01	1.12	6.807354922	0.000313357	Up	9.89E-05
CL234.Contig3_All	700	0.01	1.12	6.807354922	1.07E-05	Up	2.87E-06
CL7434.Contig2_All	3974	0.01	1.12	6.807354922	8.47E-37	Up	6.00E-38
CL1073.Contig1_All	3311	0.01	1.12	6.807354922	1.04E-30	Up	8.50E-32
CL5005.Contig6_All	2352	0.01	1.12	6.807354922	2.64E-21	Up	2.91E-22
CL1076.Contig30_All	3336	0.01	1.12	6.807354922	1.04E-30	Up	8.50E-32
CL9186.Contig1_All	2033	0.01	1.12	6.807354922	2.78E-18	Up	3.46E-19
Unigene9000_All	951	0.01	1.12	6.807354922	4.56E-08	Up	9.92E-09
Unigene12686_All	558	0.01	1.12	6.807354922	0.000159724	Up	4.87E-05
CL5382.Contig1_All	2361	0.01	1.12	6.807354922	2.63E-21	Up	2.91E-22
CL5005.Contig1_All	1467	0.53	59.24	6.804435471	0	Up	0
Unigene33462_All	815	0.59	65.79	6.801009548	0	Up	0
Unigene23009_All	917	0.04	4.46	6.8008999	5.22E-29	Up	4.48E-30
Unigene30395_All	849	0.56	62.34	6.798587518	0	Up	0
Unigene25829_All	924	1.83	203.35	6.795977532	0	Up	0
Unigene22489_All	1308	1.16	128.81	6.794975984	0	Up	0
CL5650.Contig2_All	589	0.01	1.11	6.794415866	0.000160057	Up	4.87E-05
CL15706.Contig4_All	684	0.01	1.11	6.794415866	2.11E-05	Up	5.82E-06
CL12680.Contig11_All	2472	0.01	1.11	6.794415866	1.62E-22	Up	1.71E-23
Unigene36038_All	558	0.01	1.11	6.794415866	0.000313406	Up	9.89E-05
Unigene93470_All	956	0.01	1.11	6.794415866	4.57E-08	Up	9.92E-09
CL5145.Contig5_All	1594	0.01	1.11	6.794415866	4.65E-14	Up	7.00E-15
CL15933.Contig4_All	3065	0.01	1.11	6.794415866	5.64E-28	Up	4.98E-29
CL3146.Contig2_All	1704	0.01	1.11	6.794415866	5.81E-15	Up	8.37E-16
CL5350.Contig8_All	4264	0.01	1.1	6.781359714	6.21E-39	Up	4.22E-40
CL1696.Contig17_All	1173	0.01	1.1	6.781359714	7.39E-10	Up	1.42E-10
CL1148.Contig4_All	834	0.01	1.1	6.781359714	7.07E-07	Up	1.69E-07
CL618.Contig1_All	1893	0.01	1.1	6.781359714	9.02E-17	Up	1.19E-17
CL767.Contig24_All	3614	0.01	1.1	6.781359714	7.70E-33	Up	5.97E-34
CL2379.Contig7_All	1384	0.01	1.1	6.781359714	5.90E-12	Up	9.96E-13
CL10745.Contig5_All	3124	0.01	1.1	6.781359714	2.80E-28	Up	2.45E-29
Unigene12589_All	795	0.01	1.1	6.781359714	1.39E-06	Up	3.42E-07
CL2026.Contig26_All	2336	0.01	1.1	6.781359714	1.06E-20	Up	1.20E-21
CL3545.Contig4_All	2418	0.01	1.1	6.781359714	1.31E-21	Up	1.43E-22
CL3270.Contig12_All	1877	0.01	1.1	6.781359714	1.80E-16	Up	2.43E-17
Unigene12361_All	566	0.01	1.1	6.781359714	0.000159728	Up	4.87E-05
CL635.Contig3_All	1428	0.01	1.1	6.781359714	2.95E-12	Up	4.91E-13
CL272.Contig8_All	1915	0.01	1.1	6.781359714	9.01E-17	Up	1.19E-17
Unigene32259_All	1185	0.01	1.1	6.781359714	3.70E-10	Up	6.98E-11
CL10662.Contig4_All	1331	2.98	325.61	6.771688867	0	Up	0
CL2115.Contig6_All	1237	0.01	1.09	6.768184325	1.86E-10	Up	3.44E-11
CL1066.Contig6_All	2777	0.01	1.09	6.768184325	1.22E-24	Up	1.20E-25
CL512.Contig2_All	3512	0.01	1.09	6.768184325	1.27E-31	Up	1.02E-32
CL4215.Contig3_All	2048	0.01	1.09	6.768184325	5.58E-18	Up	7.03E-19
CL14264.Contig2_All	1118	0.01	1.09	6.768184325	2.93E-09	Up	5.84E-10
CL66.Contig28_All	2870	0.01	1.09	6.768184325	7.50E-26	Up	7.08E-27
Unigene33500_All	700	0.01	1.09	6.768184325	1.07E-05	Up	2.87E-06
CL1446.Contig10_All	1984	0.01	1.09	6.768184325	2.25E-17	Up	2.90E-18
CL295.Contig10_All	1826	0.01	1.09	6.768184325	7.25E-16	Up	1.00E-16
CL7926.Contig1_All	2083	0.01	1.09	6.768184325	2.78E-18	Up	3.46E-19
CL1836.Contig7_All	3064	0.01	1.09	6.768184325	2.28E-27	Up	2.05E-28
Unigene66109_All	2527	0.01	1.09	6.768184325	3.25E-22	Up	3.48E-23
CL4963.Contig2_All	2120	0.01	1.09	6.768184325	1.39E-18	Up	1.71E-19
Unigene35674_All	7055	0.01	1.09	6.768184325	7.04E-65	Up	3.03E-66
CL2515.Contig23_All	1965	0.01	1.09	6.768184325	4.50E-17	Up	5.88E-18
Unigene34282_All	1380	0.01	1.09	6.768184325	1.18E-11	Up	2.02E-12
CL9770.Contig2_All	4109	0.01	1.09	6.768184325	4.20E-37	Up	2.95E-38
CL3320.Contig1_All	2876	0.01	1.09	6.768184325	1.51E-25	Up	1.44E-26
CL4663.Contig14_All	3024	0.01	1.09	6.768184325	4.58E-27	Up	4.17E-28
CL3845.Contig1_All	2824	0.01	1.09	6.768184325	6.09E-25	Up	5.93E-26
Unigene21355_All	1122	0.6	65.23	6.764429318	0	Up	0
CL1540.Contig8_All	2413	0.04	4.33	6.758223215	2.17E-81	Up	7.75E-83
CL1358.Contig1_All	2260	0.01	1.08	6.754887502	8.56E-20	Up	1.00E-20
Unigene30418_All	2080	0.01	1.08	6.754887502	5.58E-18	Up	7.03E-19
CL740.Contig9_All	3336	0.01	1.08	6.754887502	8.48E-30	Up	7.11E-31
CL443.Contig2_All	1962	0.01	1.08	6.754887502	4.51E-17	Up	5.88E-18
Unigene20781_All	2632	0.01	1.08	6.754887502	4.02E-23	Up	4.15E-24
Unigene24393_All	3430	0.01	1.08	6.754887502	2.09E-30	Up	1.72E-31
CL8128.Contig6_All	2253	0.01	1.08	6.754887502	8.56E-20	Up	1.00E-20
CL16410.Contig4_All	767	0.01	1.08	6.754887502	5.43E-06	Up	1.41E-06
Unigene35470_All	571	0.01	1.08	6.754887502	0.000159795	Up	4.87E-05
CL4711.Contig6_All	2432	0.01	1.08	6.754887502	2.64E-21	Up	2.91E-22
CL904.Contig13_All	1775	0.01	1.08	6.754887502	2.91E-15	Up	4.12E-16
Unigene17014_All	2699	0.01	1.08	6.754887502	9.93E-24	Up	1.01E-24
CL15586.Contig17_All	2237	0.01	1.08	6.754887502	1.72E-19	Up	2.04E-20
CL13206.Contig3_All	1773	0.12	12.92	6.750427854	1.13E-172	Up	2.03E-174
Unigene33078_All	1798	0.78	83.7	6.745609689	0	Up	0
CL11846.Contig1_All	2491	0.01	1.07	6.741466986	1.31E-21	Up	1.43E-22
Unigene13019_All	7622	0.01	1.07	6.741466986	3.67E-69	Up	1.50E-70
CL687.Contig23_All	3136	0.01	1.07	6.741466986	2.28E-27	Up	2.05E-28
CL8253.Contig3_All	2337	0.01	1.07	6.741466986	4.27E-20	Up	4.94E-21
CL16165.Contig5_All	1644	0.01	1.07	6.741466986	9.30E-14	Up	1.42E-14
CL6281.Contig1_All	1592	0.01	1.07	6.741466986	1.85E-13	Up	2.89E-14
Unigene38545_All	802	0.01	1.07	6.741466986	2.75E-06	Up	6.95E-07
CL66.Contig45_All	5106	0.01	1.07	6.741466986	1.22E-45	Up	7.22E-47
Unigene7820_All	1630	0.01	1.07	6.741466986	9.29E-14	Up	1.42E-14
CL2098.Contig1_All	1382	0.01	1.07	6.741466986	1.18E-11	Up	2.02E-12
CL15985.Contig6_All	1704	0.01	1.07	6.741466986	2.33E-14	Up	3.45E-15
CL12366.Contig18_All	1997	0.01	1.07	6.741466986	4.50E-17	Up	5.88E-18
Unigene57220_All	1023	0.01	1.07	6.741466986	2.30E-08	Up	4.89E-09
CL8969.Contig5_All	2629	0.05	5.31	6.730639956	9.67E-109	Up	2.66E-110
CL993.Contig5_All	2286	0.01	1.06	6.727920455	1.72E-19	Up	2.04E-20
CL8329.Contig8_All	1201	0.01	1.06	6.727920455	7.39E-10	Up	1.42E-10
CL6630.Contig3_All	2575	0.01	1.06	6.727920455	3.26E-22	Up	3.48E-23
CL6911.Contig3_All	2537	0.01	1.06	6.727920455	6.54E-22	Up	7.06E-23
CL2931.Contig5_All	1266	0.01	1.06	6.727920455	1.86E-10	Up	3.44E-11
CL192.Contig11_All	4378	0.01	1.06	6.727920455	1.25E-38	Up	8.56E-40
CL14152.Contig1_All	640	0.01	1.06	6.727920455	8.15E-05	Up	2.40E-05
CL3056.Contig22_All	1567	0.01	1.06	6.727920455	3.70E-13	Up	5.86E-14
CL7768.Contig17_All	3542	0.01	1.06	6.727920455	5.16E-31	Up	4.18E-32
CL2096.Contig3_All	1039	0.01	1.06	6.727920455	2.30E-08	Up	4.89E-09
CL3670.Contig7_All	3137	0.01	1.06	6.727920455	2.28E-27	Up	2.05E-28
CL2202.Contig4_All	3702	0.01	1.06	6.727920455	3.13E-32	Up	2.46E-33
Unigene30427_All	785	0.05	5.28	6.722466024	1.04E-28	Up	9.01E-30
Unigene8636_All	840	0.04	4.22	6.721099189	3.72E-26	Up	3.49E-27
CL2689.Contig13_All	2749	0.05	5.26	6.716990894	5.53E-113	Up	1.47E-114
CL2039.Contig1_All	4936	0.01	1.05	6.714245518	3.36E-43	Up	2.08E-44
CL11617.Contig1_All	2658	0.01	1.05	6.714245518	8.07E-23	Up	8.43E-24
CL2029.Contig1_All	709	0.01	1.05	6.714245518	2.11E-05	Up	5.82E-06
Unigene278_All	2733	0.01	1.05	6.714245518	2.00E-23	Up	2.05E-24
CL4538.Contig1_All	1807	0.01	1.05	6.714245518	2.91E-15	Up	4.12E-16
CL1266.Contig4_All	826	0.01	1.05	6.714245518	1.39E-06	Up	3.42E-07
CL5391.Contig2_All	2431	0.01	1.05	6.714245518	1.06E-20	Up	1.20E-21
CL205.Contig7_All	2536	0.01	1.05	6.714245518	1.31E-21	Up	1.43E-22
CL11889.Contig5_All	1813	0.01	1.05	6.714245518	2.91E-15	Up	4.12E-16
Unigene39409_All	2211	0.01	1.05	6.714245518	6.91E-19	Up	8.40E-20
CL326.Contig22_All	2145	0.05	5.24	6.711494907	1.88E-87	Up	6.27E-89
CL11529.Contig1_All	1695	0.04	4.18	6.707359132	5.45E-53	Up	2.82E-54
Unigene29606_All	895	3.5	365.53	6.706491084	0	Up	0
CL4134.Contig7_All	3721	0.01	1.04	6.700439718	6.31E-32	Up	5.00E-33
CL2355.Contig5_All	3116	0.01	1.04	6.700439718	9.20E-27	Up	8.46E-28
CL512.Contig1_All	3403	0.01	1.04	6.700439718	3.43E-29	Up	2.93E-30
CL5955.Contig12_All	2886	0.01	1.04	6.700439718	1.22E-24	Up	1.20E-25
CL11678.Contig4_All	1167	0.01	1.04	6.700439718	2.93E-09	Up	5.84E-10
Unigene3285_All	695	0.01	1.04	6.700439718	2.11E-05	Up	5.82E-06
CL962.Contig27_All	1888	0.01	1.04	6.700439718	7.25E-16	Up	1.00E-16
Unigene20806_All	4985	0.01	1.04	6.700439718	1.67E-43	Up	1.03E-44
CL16788.Contig31_All	1155	0.01	1.04	6.700439718	2.93E-09	Up	5.84E-10
CL1189.Contig51_All	6771	0.01	1.04	6.700439718	4.52E-59	Up	2.12E-60
CL788.Contig9_All	2365	0.01	1.04	6.700439718	8.56E-20	Up	1.00E-20
CL3185.Contig2_All	3558	0.01	1.04	6.700439718	1.04E-30	Up	8.50E-32
CL1117.Contig5_All	3141	0.01	1.04	6.700439718	4.58E-27	Up	4.17E-28
CL959.Contig52_All	5041	0.03	3.12	6.700439718	2.75E-124	Up	6.64E-126
CL16964.Contig2_All	1221	0.25	25.96	6.698218478	1.15E-231	Up	1.58E-233
Unigene18294_All	2153	0.06	6.22	6.695808269	5.52E-103	Up	1.59E-104
CL1645.Contig14_All	3582	0.02	2.07	6.693486957	1.64E-59	Up	7.62E-61
Unigene16525_All	562	0.01	1.03	6.686500527	0.000313442	Up	9.89E-05
CL3984.Contig7_All	1232	0.01	1.03	6.686500527	7.39E-10	Up	1.42E-10
CL2035.Contig14_All	4509	0.01	1.03	6.686500527	1.25E-38	Up	8.56E-40
CL3045.Contig10_All	3215	0.01	1.03	6.686500527	4.58E-27	Up	4.17E-28
CL5742.Contig1_All	1623	0.01	1.03	6.686500527	3.70E-13	Up	5.86E-14
CL6395.Contig2_All	1612	0.01	1.03	6.686500527	3.70E-13	Up	5.86E-14
CL489.Contig1_All	1518	0.01	1.03	6.686500527	2.95E-12	Up	4.91E-13
CL2733.Contig12_All	1545	0.01	1.03	6.686500527	1.48E-12	Up	2.42E-13
CL2762.Contig6_All	4488	0.01	1.03	6.686500527	2.53E-38	Up	1.74E-39
CL7856.Contig2_All	1042	0.01	1.03	6.686500527	4.56E-08	Up	9.92E-09
Unigene60961_All	744	0.01	1.03	6.686500527	1.07E-05	Up	2.87E-06
CL1075.Contig8_All	3911	0.01	1.03	6.686500527	1.89E-33	Up	1.45E-34
CL2022.Contig10_All	2380	0.13	13.36	6.683264574	1.09E-244	Up	1.41E-246
CL1892.Contig15_All	1252	1.25	127.83	6.676154552	0	Up	0
CL2314.Contig6_All	2185	0.44	44.93	6.674031728	0	Up	0
CL1076.Contig32_All	1373	0.01	1.02	6.672425342	4.69E-11	Up	8.34E-12
Unigene58262_All	855	0.01	1.02	6.672425342	1.39E-06	Up	3.42E-07
CL5978.Contig1_All	1763	0.01	1.02	6.672425342	2.33E-14	Up	3.45E-15
Unigene31175_All	1233	0.01	1.02	6.672425342	7.39E-10	Up	1.42E-10
CL6469.Contig3_All	2990	0.01	1.02	6.672425342	6.09E-25	Up	5.93E-26
Unigene3458_All	567	0.01	1.02	6.672425342	0.000313222	Up	9.89E-05
Unigene90453_All	709	0.01	1.02	6.672425342	2.11E-05	Up	5.82E-06
CL2349.Contig2_All	1644	0.01	1.02	6.672425342	1.85E-13	Up	2.89E-14
CL1536.Contig3_All	2482	0.01	1.02	6.672425342	1.06E-20	Up	1.20E-21
CL562.Contig5_All	3061	0.01	1.02	6.672425342	1.51E-25	Up	1.44E-26
CL401.Contig4_All	730	0.01	1.02	6.672425342	2.11E-05	Up	5.82E-06
CL3291.Contig4_All	1576	0.01	1.02	6.672425342	7.40E-13	Up	1.19E-13
CL12440.Contig1_All	528	0.03	3.05	6.667702932	9.34E-11	Up	1.69E-11
Unigene37752_All	2334	0.05	5.08	6.666756592	3.49E-91	Up	1.12E-92
CL3777.Contig13_All	5612	0.01	1.01	6.658211483	8.96E-48	Up	5.08E-49
Unigene20176_All	533	0.01	1.01	6.658211483	0.000613171	Up	0.000200752
CL1859.Contig20_All	4453	0.01	1.01	6.658211483	2.08E-37	Up	1.45E-38
CL15377.Contig2_All	884	0.01	1.01	6.658211483	7.07E-07	Up	1.69E-07
CL311.Contig3_All	2594	0.01	1.01	6.658211483	2.64E-21	Up	2.91E-22
CL4188.Contig1_All	910	0.01	1.01	6.658211483	7.07E-07	Up	1.69E-07
Unigene8801_All	699	0.01	1.01	6.658211483	4.16E-05	Up	1.18E-05
CL2025.Contig1_All	2625	0.01	1.01	6.658211483	1.31E-21	Up	1.43E-22
CL4822.Contig6_All	1938	0.01	1.01	6.658211483	7.25E-16	Up	1.00E-16
CL8455.Contig5_All	2154	0.01	1.01	6.658211483	2.25E-17	Up	2.90E-18
CL8006.Contig25_All	2723	0.01	1.01	6.658211483	1.62E-22	Up	1.71E-23
CL1058.Contig6_All	755	0.01	1.01	6.658211483	1.07E-05	Up	2.87E-06
Unigene53722_All	1080	0.01	1.01	6.658211483	2.30E-08	Up	4.89E-09
CL7002.Contig9_All	3003	0.01	1.01	6.658211483	6.09E-25	Up	5.93E-26
CL10012.Contig2_All	1948	0.41	41.4	6.657863048	0	Up	0
CL1800.Contig2_All	1301	0.01	1	6.64385619	3.71E-10	Up	6.98E-11
Unigene9267_All	831	0.01	1	6.64385619	2.75E-06	Up	6.95E-07
CL6910.Contig1_All	2062	0.01	1	6.64385619	1.81E-16	Up	2.43E-17
Unigene7357_All	2352	0.01	1	6.64385619	6.92E-19	Up	8.40E-20
Unigene53443_All	1580	0.01	1	6.64385619	1.48E-12	Up	2.42E-13
CL1952.Contig1_All	1758	0.01	1	6.64385619	4.65E-14	Up	7.00E-15
CL2789.Contig13_All	1997	0.01	1	6.64385619	3.62E-16	Up	4.93E-17
Unigene81917_All	1698	0.01	1	6.64385619	1.85E-13	Up	2.89E-14
CL1905.Contig10_All	3320	0.01	1	6.64385619	2.28E-27	Up	2.05E-28
Unigene13059_All	2151	0.01	1	6.64385619	2.25E-17	Up	2.90E-18
CL1428.Contig6_All	3540	0.01	1	6.64385619	3.43E-29	Up	2.93E-30
CL5322.Contig1_All	2193	0.01	1	6.64385619	1.12E-17	Up	1.43E-18
CL4016.Contig9_All	3265	0.01	1	6.64385619	9.20E-27	Up	8.46E-28
CL2339.Contig1_All	2093	0.01	1	6.64385619	9.01E-17	Up	1.19E-17
CL4869.Contig1_All	1881	0.01	0.99	6.62935662	5.81E-15	Up	8.37E-16
Unigene53871_All	1613	0.01	0.99	6.62935662	1.48E-12	Up	2.42E-13
Unigene35752_All	3044	0.01	0.99	6.62935662	6.09E-25	Up	5.93E-26
CL9191.Contig2_All	2260	0.01	0.99	6.62935662	2.78E-18	Up	3.46E-19
CL707.Contig9_All	3743	0.01	0.99	6.62935662	1.04E-30	Up	8.50E-32
CL16721.Contig1_All	2284	0.01	0.99	6.62935662	2.78E-18	Up	3.46E-19
Unigene32252_All	3392	0.01	0.99	6.62935662	1.13E-27	Up	1.01E-28
CL6795.Contig3_All	4594	0.01	0.99	6.62935662	1.03E-37	Up	7.16E-39
CL1545.Contig3_All	1607	0.01	0.99	6.62935662	1.48E-12	Up	2.42E-13
Unigene3509_All	546	0.01	0.99	6.62935662	0.000612891	Up	0.000200752
Unigene27937_All	651	0.01	0.99	6.62935662	8.16E-05	Up	2.40E-05
Unigene17171_All	3308	0.01	0.99	6.62935662	4.58E-27	Up	4.17E-28
CL11630.Contig2_All	608	0.01	0.99	6.62935662	0.00031313	Up	9.89E-05
Unigene53731_All	649	0.01	0.99	6.62935662	0.000159821	Up	4.87E-05
CL1696.Contig4_All	4363	0.01	0.99	6.62935662	6.96E-36	Up	5.02E-37
Unigene53740_All	753	0.01	0.99	6.62935662	2.11E-05	Up	5.82E-06
CL11226.Contig3_All	2230	0.01	0.99	6.62935662	1.12E-17	Up	1.43E-18
CL254.Contig7_All	1585	0.01	0.99	6.62935662	1.48E-12	Up	2.42E-13
Unigene20898_All	7391	0.01	0.99	6.62935662	8.01E-62	Up	3.61E-63
CL8109.Contig2_All	2075	0.03	2.96	6.624490865	1.08E-47	Up	6.10E-49
CL9315.Contig4_All	2518	0.24	23.56	6.617161323	0	Up	0
CL8952.Contig4_All	3341	0.01	0.98	6.614709844	4.58E-27	Up	4.17E-28
CL5852.Contig1_All	1075	0.01	0.98	6.614709844	4.57E-08	Up	9.92E-09
CL8803.Contig2_All	608	0.01	0.98	6.614709844	0.000313491	Up	9.89E-05
Unigene15597_All	1231	0.01	0.98	6.614709844	1.47E-09	Up	2.88E-10
CL3578.Contig5_All	2136	0.01	0.98	6.614709844	9.02E-17	Up	1.19E-17
Unigene56595_All	582	0.01	0.98	6.614709844	0.00031335	Up	9.89E-05
Unigene2090_All	547	0.01	0.98	6.614709844	0.000612957	Up	0.000200752
CL2044.Contig6_All	1406	0.01	0.98	6.614709844	9.35E-11	Up	1.69E-11
Unigene21105_All	561	0.01	0.98	6.614709844	0.000612624	Up	0.000200752
CL4531.Contig6_All	782	0.01	0.98	6.614709844	1.07E-05	Up	2.87E-06
CL934.Contig9_All	1800	0.01	0.98	6.614709844	4.65E-14	Up	7.00E-15
CL1550.Contig21_All	3354	0.01	0.98	6.614709844	4.58E-27	Up	4.17E-28
Unigene12841_All	585	0.01	0.98	6.614709844	0.000313102	Up	9.89E-05
CL1299.Contig4_All	1904	0.01	0.98	6.614709844	5.81E-15	Up	8.37E-16
CL16807.Contig1_All	1519	0.01	0.98	6.614709844	1.18E-11	Up	2.02E-12
Unigene59480_All	834	0.01	0.98	6.614709844	2.75E-06	Up	6.95E-07
CL9670.Contig8_All	2208	0.01	0.98	6.614709844	2.25E-17	Up	2.90E-18
Unigene27424_All	547	0.01	0.98	6.614709844	0.000611479	Up	0.000200752
CL9315.Contig1_All	936	2.88	280.59	6.606250972	0	Up	0
Unigene33250_All	702	0.06	5.84	6.604862058	8.26E-28	Up	7.32E-29
CL8327.Contig3_All	872	0.01	0.97	6.599912842	2.75E-06	Up	6.95E-07
CL14705.Contig3_All	768	0.01	0.97	6.599912842	2.11E-05	Up	5.82E-06
CL7934.Contig12_All	1426	0.01	0.97	6.599912842	4.69E-11	Up	8.34E-12
Unigene15747_All	1310	0.01	0.97	6.599912842	7.39E-10	Up	1.42E-10
CL11866.Contig1_All	823	0.01	0.97	6.599912842	5.43E-06	Up	1.41E-06
CL297.Contig3_All	1926	0.01	0.97	6.599912842	5.81E-15	Up	8.37E-16
CL99.Contig9_All	2019	0.01	0.97	6.599912842	7.25E-16	Up	1.00E-16
CL773.Contig4_All	2191	0.01	0.97	6.599912842	2.25E-17	Up	2.90E-18
CL10903.Contig1_All	619	0.01	0.97	6.599912842	0.000312798	Up	9.89E-05
CL4246.Contig3_All	625	0.01	0.97	6.599912842	0.000159672	Up	4.87E-05
CL533.Contig4_All	2698	0.01	0.97	6.599912842	1.31E-21	Up	1.43E-22
Unigene33302_All	525	2.7	261.53	6.597873229	0	Up	0
Unigene17324_All	1497	0.6	57.62	6.58546335	0	Up	0
CL948.Contig5_All	3874	0.01	0.96	6.584962501	1.04E-30	Up	8.50E-32
CL2652.Contig7_All	2109	0.01	0.96	6.584962501	3.62E-16	Up	4.93E-17
CL3830.Contig12_All	1746	0.01	0.96	6.584962501	1.85E-13	Up	2.89E-14
CL15766.Contig4_All	5036	0.01	0.96	6.584962501	3.75E-40	Up	2.48E-41
Unigene18361_All	611	0.01	0.96	6.584962501	0.000313342	Up	9.89E-05
CL2186.Contig24_All	1668	0.01	0.96	6.584962501	7.40E-13	Up	1.19E-13
CL8823.Contig2_All	2826	0.01	0.96	6.584962501	3.25E-22	Up	3.48E-23
Unigene63865_All	1462	0.01	0.96	6.584962501	4.69E-11	Up	8.34E-12
CL1395.Contig5_All	2409	0.01	0.96	6.584962501	6.92E-19	Up	8.40E-20
CL1907.Contig1_All	3341	0.01	0.96	6.584962501	1.85E-26	Up	1.72E-27
CL12286.Contig1_All	1147	0.01	0.96	6.584962501	1.16E-08	Up	2.41E-09
CL1516.Contig1_All	814	0.01	0.96	6.584962501	5.43E-06	Up	1.41E-06
CL4586.Contig1_All	1136	0.01	0.96	6.584962501	2.30E-08	Up	4.89E-09
CL5289.Contig2_All	1121	0.01	0.96	6.584962501	2.30E-08	Up	4.89E-09
Unigene20458_All	830	0.01	0.96	6.584962501	5.43E-06	Up	1.41E-06
CL3090.Contig4_All	1441	0.01	0.96	6.584962501	9.34E-11	Up	1.69E-11
CL7206.Contig1_All	2696	0.01	0.96	6.584962501	2.63E-21	Up	2.91E-22
CL17019.Contig1_All	1940	0.08	7.63	6.575539247	3.40E-112	Up	9.08E-114
CL7032.Contig7_All	4103	0.01	0.95	6.569855608	3.13E-32	Up	2.46E-33
Unigene26798_All	782	0.01	0.95	6.569855608	1.07E-05	Up	2.87E-06
CL3056.Contig13_All	2668	0.01	0.95	6.569855608	1.06E-20	Up	1.20E-21
CL663.Contig4_All	1331	0.01	0.95	6.569855608	7.39E-10	Up	1.42E-10
CL16597.Contig8_All	1827	0.01	0.95	6.569855608	9.30E-14	Up	1.42E-14
CL3948.Contig6_All	3973	0.01	0.95	6.569855608	2.56E-31	Up	2.06E-32
CL8052.Contig9_All	3313	0.01	0.95	6.569855608	7.50E-26	Up	7.08E-27
CL3830.Contig2_All	2515	0.01	0.95	6.569855608	1.72E-19	Up	2.04E-20
Unigene3310_All	561	0.01	0.95	6.569855608	0.000612451	Up	0.000200752
CL4083.Contig8_All	2603	0.01	0.95	6.569855608	4.27E-20	Up	4.94E-21
CL3777.Contig2_All	3182	0.01	0.95	6.569855608	6.09E-25	Up	5.93E-26
Unigene36119_All	3472	0.01	0.95	6.569855608	2.28E-27	Up	2.05E-28
CL12235.Contig28_All	921	0.01	0.95	6.569855608	1.39E-06	Up	3.42E-07
CL2362.Contig22_All	2519	0.01	0.95	6.569855608	1.72E-19	Up	2.04E-20
CL203.Contig5_All	2075	0.01	0.95	6.569855608	7.25E-16	Up	1.00E-16
CL5552.Contig2_All	2475	0.01	0.95	6.569855608	3.45E-19	Up	4.14E-20
CL8871.Contig6_All	3429	0.01	0.95	6.569855608	9.20E-27	Up	8.46E-28
CL2330.Contig7_All	2127	0.01	0.95	6.569855608	3.62E-16	Up	4.93E-17
Unigene26849_All	1395	0.01	0.95	6.569855608	1.86E-10	Up	3.44E-11
Unigene10147_All	1332	0.01	0.95	6.569855608	7.38E-10	Up	1.42E-10
Unigene22506_All	1401	0.01	0.95	6.569855608	1.86E-10	Up	3.44E-11
Unigene59141_All	889	0.01	0.94	6.554588852	2.75E-06	Up	6.95E-07
CL4569.Contig4_All	1492	0.01	0.94	6.554588852	4.70E-11	Up	8.34E-12
CL66.Contig58_All	1772	0.01	0.94	6.554588852	3.70E-13	Up	5.86E-14
Unigene40613_All	1596	0.01	0.94	6.554588852	5.90E-12	Up	9.96E-13
Unigene31342_All	564	0.01	0.94	6.554588852	0.000612824	Up	0.000200752
CL10891.Contig2_All	882	0.01	0.94	6.554588852	2.75E-06	Up	6.95E-07
CL7050.Contig5_All	2210	0.01	0.94	6.554588852	9.02E-17	Up	1.19E-17
CL3282.Contig10_All	2756	0.01	0.94	6.554588852	2.64E-21	Up	2.91E-22
CL5611.Contig16_All	2686	0.01	0.94	6.554588852	1.06E-20	Up	1.20E-21
Unigene21543_All	1425	0.01	0.94	6.554588852	1.86E-10	Up	3.44E-11
CL5267.Contig6_All	855	0.01	0.94	6.554588852	5.43E-06	Up	1.41E-06
CL7483.Contig3_All	713	0.01	0.94	6.554588852	8.15E-05	Up	2.40E-05
Unigene38073_All	853	0.01	0.94	6.554588852	5.43E-06	Up	1.41E-06
CL4107.Contig9_All	2701	0.01	0.94	6.554588852	1.06E-20	Up	1.20E-21
Unigene5975_All	3156	0.01	0.94	6.554588852	2.46E-24	Up	2.44E-25
CL15797.Contig8_All	997	0.01	0.94	6.554588852	3.56E-07	Up	8.31E-08
CL202.Contig11_All	2953	0.01	0.94	6.554588852	8.07E-23	Up	8.43E-24
CL1312.Contig3_All	2053	0.01	0.94	6.554588852	1.45E-15	Up	2.03E-16
CL9177.Contig8_All	2262	0.01	0.94	6.554588852	4.50E-17	Up	5.88E-18
CL1642.Contig8_All	2206	0.18	16.79	6.543461513	3.95E-281	Up	4.48E-283
CL1721.Contig4_All	1247	0.55	51.26	6.54225805	0	Up	0
CL1254.Contig2_All	1851	0.24	22.36	6.541741972	0	Up	0
CL394.Contig43_All	2981	0.01	0.93	6.539158811	1.62E-22	Up	1.71E-23
CL4543.Contig5_All	1037	0.01	0.93	6.539158811	1.80E-07	Up	4.09E-08
CL5896.Contig6_All	4479	0.01	0.93	6.539158811	1.15E-34	Up	8.53E-36
CL6473.Contig4_All	803	0.01	0.93	6.539158811	1.07E-05	Up	2.87E-06
CL2049.Contig9_All	2005	0.01	0.93	6.539158811	5.81E-15	Up	8.37E-16
Unigene12921_All	570	0.01	0.93	6.539158811	0.000612744	Up	0.000200752
CL5927.Contig2_All	665	0.01	0.93	6.539158811	0.000159873	Up	4.87E-05
Unigene53824_All	703	0.01	0.93	6.539158811	8.15E-05	Up	2.40E-05
CL5.Contig21_All	1603	0.01	0.93	6.539158811	5.90E-12	Up	9.96E-13
CL515.Contig24_All	2192	0.01	0.93	6.539158811	1.81E-16	Up	2.43E-17
CL11495.Contig1_All	759	0.01	0.93	6.539158811	4.16E-05	Up	1.18E-05
CL1343.Contig14_All	5792	0.01	0.93	6.539158811	4.98E-45	Up	2.98E-46
Unigene35156_All	700	0.01	0.93	6.539158811	8.15E-05	Up	2.40E-05
Unigene17225_All	1386	0.01	0.93	6.539158811	3.70E-10	Up	6.98E-11
CL2612.Contig11_All	3714	0.01	0.93	6.539158811	1.39E-28	Up	1.21E-29
CL2104.Contig7_All	1699	0.01	0.93	6.539158811	1.48E-12	Up	2.42E-13
CL3180.Contig9_All	4100	0.01	0.93	6.539158811	1.27E-31	Up	1.02E-32
CL9457.Contig7_All	2691	0.01	0.93	6.539158811	2.13E-20	Up	2.43E-21
Unigene8925_All	572	0.01	0.93	6.539158811	0.000611493	Up	0.000200752
CL7682.Contig1_All	1157	0.92	85.36	6.535782505	0	Up	0
Unigene22792_All	1309	0.01	0.92	6.523561956	1.47E-09	Up	2.88E-10
Unigene59729_All	1154	0.03	2.76	6.523561956	4.95E-23	Up	5.13E-24
Unigene9627_All	2557	0.01	0.92	6.523561956	3.45E-19	Up	4.14E-20
CL2808.Contig12_All	3015	0.01	0.92	6.523561956	1.62E-22	Up	1.71E-23
CL1434.Contig20_All	2083	0.01	0.92	6.523561956	1.45E-15	Up	2.03E-16
CL1847.Contig9_All	3951	0.01	0.92	6.523561956	4.21E-30	Up	3.50E-31
Unigene34375_All	576	0.01	0.92	6.523561956	0.000612691	Up	0.000200752
CL4052.Contig10_All	1610	0.01	0.92	6.523561956	1.18E-11	Up	2.02E-12
CL3846.Contig1_All	3572	0.01	0.92	6.523561956	2.28E-27	Up	2.05E-28
CL4015.Contig6_All	1083	0.01	0.92	6.523561956	9.07E-08	Up	2.02E-08
CL4598.Contig11_All	1629	0.01	0.92	6.523561956	5.89E-12	Up	9.96E-13
CL1441.Contig2_All	1844	0.01	0.92	6.523561956	1.85E-13	Up	2.89E-14
CL7247.Contig3_All	3664	0.01	0.92	6.523561956	1.13E-27	Up	1.01E-28
Unigene13790_All	1433	0.01	0.92	6.523561956	1.86E-10	Up	3.44E-11
CL3955.Contig3_All	4569	0.01	0.91	6.50779464	2.32E-34	Up	1.73E-35
CL2782.Contig1_All	872	0.01	0.91	6.50779464	5.43E-06	Up	1.41E-06
CL10032.Contig2_All	2705	0.01	0.91	6.50779464	4.27E-20	Up	4.94E-21
CL1278.Contig37_All	1648	0.01	0.91	6.50779464	5.90E-12	Up	9.96E-13
CL7396.Contig1_All	1906	0.01	0.91	6.50779464	4.65E-14	Up	7.00E-15
CL3180.Contig12_All	3880	0.01	0.91	6.50779464	3.43E-29	Up	2.93E-30
Unigene9405_All	2555	0.01	0.91	6.50779464	6.92E-19	Up	8.40E-20
CL5530.Contig2_All	3835	0.01	0.91	6.50779464	6.91E-29	Up	5.95E-30
CL7727.Contig6_All	1815	0.01	0.91	6.50779464	3.70E-13	Up	5.86E-14
CL10011.Contig4_All	1650	0.01	0.91	6.50779464	5.89E-12	Up	9.96E-13
CL4996.Contig10_All	2855	0.01	0.91	6.50779464	2.64E-21	Up	2.91E-22
CL5955.Contig14_All	5385	0.01	0.91	6.50779464	9.21E-41	Up	6.02E-42
Unigene53744_All	717	0.01	0.91	6.50779464	8.15E-05	Up	2.40E-05
CL7410.Contig7_All	3303	0.01	0.91	6.50779464	1.22E-24	Up	1.20E-25
Unigene53500_All	1868	0.01	0.91	6.50779464	1.85E-13	Up	2.89E-14
CL1821.Contig6_All	2220	0.01	0.91	6.50779464	3.62E-16	Up	4.93E-17
CL3887.Contig13_All	4643	0.34	30.75	6.498907854	0	Up	0
CL1483.Contig4_All	1778	0.42	37.9	6.49566471	0	Up	0
CL5480.Contig10_All	1687	0.01	0.9	6.491853096	5.90E-12	Up	9.96E-13
Unigene32525_All	1139	0.06	5.4	6.491853096	1.41E-45	Up	8.31E-47
CL100.Contig2_All	1551	0.01	0.9	6.491853096	4.69E-11	Up	8.34E-12
CL2973.Contig8_All	3283	0.01	0.9	6.491853096	2.46E-24	Up	2.44E-25
CL9053.Contig9_All	1396	0.01	0.9	6.491853096	7.39E-10	Up	1.42E-10
CL12427.Contig2_All	596	0.01	0.9	6.491853096	0.000612424	Up	0.000200752
CL9386.Contig2_All	949	0.01	0.9	6.491853096	1.39E-06	Up	3.42E-07
Unigene40589_All	782	0.01	0.9	6.491853096	2.11E-05	Up	5.82E-06
CL4555.Contig3_All	2845	0.01	0.9	6.491853096	5.29E-21	Up	5.91E-22
CL5216.Contig1_All	2225	0.01	0.9	6.491853096	3.62E-16	Up	4.93E-17
CL4324.Contig1_All	1967	0.01	0.9	6.491853096	4.65E-14	Up	7.00E-15
CL9125.Contig8_All	3905	0.01	0.9	6.491853096	3.43E-29	Up	2.93E-30
CL8232.Contig4_All	2230	0.01	0.9	6.491853096	3.62E-16	Up	4.93E-17
Unigene21383_All	1438	0.01	0.9	6.491853096	3.70E-10	Up	6.98E-11
CL7463.Contig16_All	2596	0.1	8.96	6.485426827	1.14E-177	Up	1.98E-179
CL2022.Contig6_All	2060	0.19	16.99	6.482542624	3.05E-265	Up	3.67E-267
CL3291.Contig6_All	1469	0.03	2.68	6.48112669	2.62E-29	Up	2.23E-30
CL8303.Contig1_All	1234	0.04	3.57	6.479780264	2.61E-32	Up	2.05E-33
Unigene13806_All	1494	0.35	31.17	6.476659423	0	Up	0
CL11835.Contig1_All	1782	0.01	0.89	6.475733431	1.48E-12	Up	2.42E-13
CL4154.Contig7_All	2107	0.01	0.89	6.475733431	2.91E-15	Up	4.12E-16
CL1645.Contig17_All	4802	0.01	0.89	6.475733431	1.40E-35	Up	1.02E-36
CL5950.Contig3_All	3907	0.01	0.89	6.475733431	1.39E-28	Up	1.21E-29
Unigene7952_All	752	0.01	0.89	6.475733431	4.16E-05	Up	1.18E-05
CL3216.Contig5_All	2583	0.01	0.89	6.475733431	1.39E-18	Up	1.71E-19
CL8006.Contig21_All	4412	0.01	0.89	6.475733431	7.70E-33	Up	5.97E-34
Unigene17157_All	2048	0.01	0.89	6.475733431	1.16E-14	Up	1.70E-15
CL3352.Contig1_All	1064	0.01	0.89	6.475733431	3.57E-07	Up	8.31E-08
CL5575.Contig1_All	1053	0.01	0.89	6.475733431	3.57E-07	Up	8.31E-08
Unigene53924_All	1289	0.01	0.89	6.475733431	5.82E-09	Up	1.19E-09
CL7075.Contig10_All	2222	0.01	0.89	6.475733431	3.62E-16	Up	4.93E-17
CL2098.Contig2_All	1524	0.01	0.89	6.475733431	9.34E-11	Up	1.69E-11
CL4719.Contig9_All	1689	0.01	0.89	6.475733431	5.89E-12	Up	9.96E-13
CL316.Contig7_All	4370	0.01	0.89	6.475733431	3.13E-32	Up	2.46E-33
CL396.Contig3_All	4093	0.01	0.89	6.475733431	2.09E-30	Up	1.72E-31
CL4215.Contig1_All	805	0.18	16.01	6.474832591	2.27E-89	Up	7.41E-91
CL3376.Contig2_All	2643	0.05	4.44	6.472487771	1.40E-90	Up	4.53E-92
Unigene12134_All	1220	0.09	7.95	6.464886049	4.49E-70	Up	1.82E-71
CL1626.Contig1_All	1522	0.05	4.41	6.462706751	1.11E-49	Up	6.06E-51
CL2162.Contig4_All	2040	0.01	0.88	6.459431619	2.33E-14	Up	3.45E-15
CL4482.Contig8_All	1741	0.01	0.88	6.459431619	2.96E-12	Up	4.91E-13
CL16917.Contig2_All	3799	0.06	5.28	6.459431619	9.69E-156	Up	1.91E-157
CL3860.Contig10_All	1476	0.01	0.88	6.459431619	3.71E-10	Up	6.98E-11
CL5307.Contig7_All	3816	0.01	0.88	6.459431619	1.13E-27	Up	1.01E-28
Unigene31829_All	748	0.01	0.88	6.459431619	8.16E-05	Up	2.40E-05
CL707.Contig10_All	3207	0.01	0.88	6.459431619	4.02E-23	Up	4.15E-24
Unigene53710_All	2142	0.01	0.88	6.459431619	2.91E-15	Up	4.12E-16
CL2018.Contig15_All	957	0.01	0.88	6.459431619	2.75E-06	Up	6.95E-07
Unigene32148_All	1328	0.01	0.88	6.459431619	2.93E-09	Up	5.84E-10
CL1015.Contig7_All	3326	0.01	0.88	6.459431619	4.94E-24	Up	4.96E-25
CL182.Contig7_All	2908	0.01	0.88	6.459431619	5.29E-21	Up	5.91E-22
CL2665.Contig14_All	3719	0.01	0.88	6.459431619	4.58E-27	Up	4.17E-28
CL7682.Contig3_All	1350	0.66	57.75	6.451211112	0	Up	0
Unigene37285_All	977	0.08	6.98	6.447083226	3.51E-48	Up	1.97E-49
CL1123.Contig16_All	2362	0.21	18.28	6.443732932	0	Up	0
CL1236.Contig6_All	5301	0.01	0.87	6.442943496	2.53E-38	Up	1.74E-39
Unigene82318_All	1036	0.01	0.87	6.442943496	7.07E-07	Up	1.69E-07
CL4007.Contig4_All	1695	0.01	0.87	6.442943496	1.18E-11	Up	2.02E-12
CL1964.Contig10_All	2537	0.01	0.87	6.442943496	5.58E-18	Up	7.03E-19
Unigene17432_All	2449	0.01	0.87	6.442943496	2.25E-17	Up	2.90E-18
Unigene5093_All	2960	0.01	0.87	6.442943496	2.64E-21	Up	2.91E-22
CL11998.Contig7_All	4818	0.01	0.87	6.442943496	5.70E-35	Up	4.20E-36
Unigene7190_All	970	0.01	0.87	6.442943496	1.39E-06	Up	3.42E-07
CL3229.Contig2_All	1134	0.01	0.87	6.442943496	9.07E-08	Up	2.02E-08
CL5826.Contig8_All	1141	0.01	0.87	6.442943496	9.06E-08	Up	2.02E-08
CL662.Contig11_All	3761	0.01	0.87	6.442943496	4.58E-27	Up	4.17E-28
CL1052.Contig5_All	1338	0.01	0.87	6.442943496	5.82E-09	Up	1.19E-09
CL1822.Contig23_All	1769	0.01	0.87	6.442943496	2.95E-12	Up	4.91E-13
CL8048.Contig3_All	2197	2.62	227.15	6.437934683	0	Up	0
CL1486.Contig12_All	1956	0.01	0.86	6.426264755	1.85E-13	Up	2.89E-14
CL8731.Contig1_All	1500	0.01	0.86	6.426264755	3.71E-10	Up	6.98E-11
CL2361.Contig6_All	1706	0.01	0.86	6.426264755	1.18E-11	Up	2.02E-12
CL1696.Contig22_All	1083	0.01	0.86	6.426264755	3.57E-07	Up	8.31E-08
CL2137.Contig5_All	2009	0.01	0.86	6.426264755	9.29E-14	Up	1.42E-14
CL1907.Contig10_All	1458	0.01	0.86	6.426264755	7.39E-10	Up	1.42E-10
CL7214.Contig7_All	4282	0.01	0.86	6.426264755	1.04E-30	Up	8.50E-32
CL15896.Contig18_All	792	0.01	0.86	6.426264755	4.16E-05	Up	1.18E-05
CL1378.Contig9_All	3229	0.01	0.86	6.426264755	8.07E-23	Up	8.43E-24
CL5.Contig5_All	1142	0.01	0.86	6.426264755	9.07E-08	Up	2.02E-08
Unigene6484_All	974	0.01	0.86	6.426264755	2.75E-06	Up	6.95E-07
Unigene59028_All	773	0.01	0.86	6.426264755	4.15E-05	Up	1.18E-05
CL16602.Contig1_All	1118	0.01	0.86	6.426264755	1.80E-07	Up	4.09E-08
CL5379.Contig2_All	1933	0.01	0.86	6.426264755	1.85E-13	Up	2.89E-14
CL2983.Contig12_All	2847	0.04	3.43	6.422064766	6.87E-75	Up	2.62E-76
CL931.Contig6_All	1570	0.39	33.42	6.421093799	0	Up	0
CL7601.Contig5_All	1792	1.28	109.45	6.417984334	0	Up	0
CL1639.Contig9_All	4269	0.02	1.71	6.417852515	3.33E-57	Up	1.61E-58
CL1901.Contig2_All	2420	0.01	0.85	6.409390936	9.03E-17	Up	1.19E-17
CL4721.Contig6_All	1407	0.01	0.85	6.409390936	2.93E-09	Up	5.84E-10
Unigene38435_All	780	0.01	0.85	6.409390936	4.16E-05	Up	1.18E-05
Unigene21050_All	3261	0.01	0.85	6.409390936	8.07E-23	Up	8.43E-24
CL4344.Contig3_All	1565	0.01	0.85	6.409390936	1.86E-10	Up	3.44E-11
Unigene21738_All	1397	0.01	0.85	6.409390936	2.93E-09	Up	5.84E-10
CL921.Contig11_All	1657	0.01	0.85	6.409390936	2.35E-11	Up	4.11E-12
CL15298.Contig8_All	2072	0.01	0.85	6.409390936	4.65E-14	Up	7.00E-15
CL5.Contig36_All	950	0.01	0.85	6.409390936	2.75E-06	Up	6.95E-07
CL3005.Contig4_All	2463	0.01	0.85	6.409390936	4.51E-17	Up	5.88E-18
Unigene27351_All	867	0.01	0.85	6.409390936	1.07E-05	Up	2.87E-06
Unigene85266_All	3199	0.01	0.85	6.409390936	3.25E-22	Up	3.48E-23
CL16788.Contig34_All	2481	0.01	0.85	6.409390936	4.51E-17	Up	5.88E-18
Unigene35330_All	1319	0.01	0.85	6.409390936	5.82E-09	Up	1.19E-09
Unigene53930_All	744	0.01	0.85	6.409390936	8.16E-05	Up	2.40E-05
CL2782.Contig10_All	656	0.01	0.85	6.409390936	0.00031301	Up	9.89E-05
Unigene128_All	2447	0.01	0.85	6.409390936	9.02E-17	Up	1.19E-17
CL1009.Contig11_All	1041	0.01	0.85	6.409390936	7.06E-07	Up	1.69E-07
CL392.Contig6_All	2798	0.01	0.85	6.409390936	1.72E-19	Up	2.04E-20
Unigene21043_All	1817	0.01	0.85	6.409390936	2.95E-12	Up	4.91E-13
CL5652.Contig2_All	633	0.01	0.85	6.409390936	0.000611692	Up	0.000200752
CL768.Contig4_All	1814	0.01	0.85	6.409390936	2.95E-12	Up	4.91E-13
CL2158.Contig1_All	1511	0.54	45.83	6.407189068	0	Up	0
CL11723.Contig2_All	2258	0.1	8.46	6.402585758	1.43E-144	Up	3.02E-146
CL2388.Contig5_All	1293	0.01	0.84	6.392317423	2.30E-08	Up	4.89E-09
CL3180.Contig5_All	1889	0.01	0.84	6.392317423	1.48E-12	Up	2.42E-13
Unigene39152_All	4260	0.01	0.84	6.392317423	1.71E-29	Up	1.44E-30
CL5080.Contig5_All	1842	0.01	0.84	6.392317423	1.48E-12	Up	2.42E-13
CL2331.Contig8_All	1479	0.01	0.84	6.392317423	7.39E-10	Up	1.42E-10
Unigene8867_All	659	0.01	0.84	6.392317423	0.000312791	Up	9.89E-05
CL441.Contig19_All	3119	0.06	5.02	6.386581053	6.27E-120	Up	1.57E-121
CL8205.Contig2_All	1670	0.19	15.88	6.385067684	3.44E-197	Up	5.47E-199
CL12281.Contig1_All	1774	0.01	0.83	6.375039431	1.18E-11	Up	2.02E-12
CL740.Contig18_All	2404	0.01	0.83	6.375039431	3.62E-16	Up	4.93E-17
CL4366.Contig4_All	2076	0.01	0.83	6.375039431	4.65E-14	Up	7.00E-15
Unigene2889_All	1011	0.01	0.83	6.375039431	1.39E-06	Up	3.42E-07
CL3258.Contig4_All	3375	0.01	0.83	6.375039431	4.02E-23	Up	4.15E-24
CL2214.Contig11_All	643	0.01	0.83	6.375039431	0.000612517	Up	0.000200752
CL1024.Contig10_All	2365	0.01	0.83	6.375039431	7.25E-16	Up	1.00E-16
CL4843.Contig4_All	3057	0.01	0.83	6.375039431	1.06E-20	Up	1.20E-21
Unigene53814_All	949	0.01	0.83	6.375039431	5.43E-06	Up	1.41E-06
CL1486.Contig5_All	1580	0.01	0.83	6.375039431	1.86E-10	Up	3.44E-11
CL12113.Contig10_All	3493	0.01	0.83	6.375039431	4.94E-24	Up	4.96E-25
CL669.Contig6_All	1803	0.01	0.83	6.375039431	5.89E-12	Up	9.96E-13
CL1567.Contig38_All	2587	0.01	0.83	6.375039431	2.25E-17	Up	2.90E-18
Unigene5416_All	2862	0.01	0.83	6.375039431	1.72E-19	Up	2.04E-20
CL736.Contig11_All	3725	0.01	0.83	6.375039431	1.51E-25	Up	1.44E-26
CL14216.Contig1_All	693	0.01	0.83	6.375039431	0.000312805	Up	9.89E-05
CL2710.Contig6_All	2263	0.01	0.83	6.375039431	2.91E-15	Up	4.12E-16
Unigene33537_All	1655	1.44	119.23	6.371534663	0	Up	0
Unigene18443_All	1093	0.56	46.05	6.361630519	0	Up	0
Unigene53229_All	1040	0.01	0.82	6.357552005	1.39E-06	Up	3.42E-07
CL4991.Contig17_All	1760	0.01	0.82	6.357552005	2.35E-11	Up	4.11E-12
CL4428.Contig6_All	2471	0.01	0.82	6.357552005	1.81E-16	Up	2.43E-17
Unigene57520_All	912	0.01	0.82	6.357552005	1.07E-05	Up	2.87E-06
CL5893.Contig4_All	4352	0.01	0.82	6.357552005	1.71E-29	Up	1.44E-30
CL14629.Contig1_All	2543	0.01	0.82	6.357552005	4.51E-17	Up	5.88E-18
Unigene39986_All	1185	0.01	0.82	6.357552005	1.80E-07	Up	4.09E-08
CL707.Contig7_All	4580	0.01	0.82	6.357552005	2.56E-31	Up	2.06E-32
Unigene12106_All	630	0.01	0.82	6.357552005	0.000612677	Up	0.000200752
CL10982.Contig4_All	808	0.01	0.82	6.357552005	4.16E-05	Up	1.18E-05
CL3998.Contig11_All	2300	0.01	0.82	6.357552005	2.91E-15	Up	4.12E-16
CL184.Contig13_All	1787	0.01	0.82	6.357552005	1.18E-11	Up	2.02E-12
CL9641.Contig11_All	2082	0.01	0.82	6.357552005	9.29E-14	Up	1.42E-14
Unigene53681_All	901	0.01	0.82	6.357552005	1.07E-05	Up	2.87E-06
Unigene31846_All	1746	0.01	0.82	6.357552005	2.35E-11	Up	4.11E-12
CL1429.Contig7_All	1380	0.01	0.82	6.357552005	5.82E-09	Up	1.19E-09
CL2556.Contig1_All	1321	0.01	0.82	6.357552005	2.30E-08	Up	4.89E-09
CL8581.Contig1_All	1286	0.01	0.82	6.357552005	2.30E-08	Up	4.89E-09
CL6688.Contig1_All	1958	0.54	44.23	6.355922025	0	Up	0
CL3463.Contig6_All	2218	0.02	1.63	6.348728154	1.64E-27	Up	1.47E-28
Unigene54810_All	1723	0.02	1.63	6.348728154	5.97E-21	Up	6.69E-22
CL13120.Contig14_All	4835	0.06	4.87	6.342815461	1.06E-182	Up	1.80E-184
CL740.Contig14_All	2456	0.01	0.81	6.339850003	3.62E-16	Up	4.93E-17
CL2764.Contig12_All	3842	0.01	0.81	6.339850003	7.50E-26	Up	7.08E-27
Unigene24842_All	2229	0.01	0.81	6.339850003	1.16E-14	Up	1.70E-15
Unigene1151_All	774	0.01	0.81	6.339850003	8.15E-05	Up	2.40E-05
CL6850.Contig7_All	1720	0.01	0.81	6.339850003	4.69E-11	Up	8.34E-12
CL7520.Contig2_All	1816	0.01	0.81	6.339850003	1.18E-11	Up	2.02E-12
CL7983.Contig3_All	2513	0.01	0.81	6.339850003	1.81E-16	Up	2.43E-17
Unigene70946_All	840	0.01	0.81	6.339850003	4.15E-05	Up	1.18E-05
CL1108.Contig2_All	1330	0.01	0.81	6.339850003	2.30E-08	Up	4.89E-09
CL3046.Contig26_All	2022	0.01	0.81	6.339850003	3.70E-13	Up	5.86E-14
CL16982.Contig7_All	3206	0.01	0.81	6.339850003	2.64E-21	Up	2.91E-22
CL8226.Contig4_All	2221	0.01	0.81	6.339850003	1.16E-14	Up	1.70E-15
CL1483.Contig3_All	1410	4.98	403.29	6.339528081	0	Up	0
Unigene8083_All	939	0.04	3.22	6.330916878	3.01E-21	Up	3.34E-22
CL4197.Contig4_All	3330	0.01	0.8	6.321928095	6.54E-22	Up	7.06E-23
CL6706.Contig2_All	1551	0.01	0.8	6.321928095	7.39E-10	Up	1.42E-10
CL3578.Contig9_All	1747	0.01	0.8	6.321928095	4.69E-11	Up	8.34E-12
CL12921.Contig3_All	2009	0.01	0.8	6.321928095	7.40E-13	Up	1.19E-13
CL1468.Contig8_All	2130	0.01	0.8	6.321928095	9.29E-14	Up	1.42E-14
Unigene53427_All	1441	0.01	0.8	6.321928095	5.82E-09	Up	1.19E-09
Unigene40761_All	1118	0.01	0.8	6.321928095	7.07E-07	Up	1.69E-07
Unigene82149_All	1481	0.01	0.8	6.321928095	2.93E-09	Up	5.84E-10
CL4052.Contig9_All	1529	0.01	0.8	6.321928095	1.47E-09	Up	2.88E-10
CL2045.Contig1_All	2591	0.01	0.8	6.321928095	9.02E-17	Up	1.19E-17
Unigene18385_All	753	0.01	0.8	6.321928095	0.000159754	Up	4.87E-05
CL11608.Contig1_All	5099	0.04	3.2	6.321928095	1.80E-127	Up	4.26E-129
Unigene4394_All	3869	0.01	0.8	6.321928095	1.51E-25	Up	1.44E-26
CL1390.Contig16_All	4229	0.01	0.8	6.321928095	5.64E-28	Up	4.98E-29
CL6305.Contig1_All	2455	0.01	0.8	6.321928095	7.24E-16	Up	1.00E-16
CL10662.Contig1_All	1721	0.44	34.81	6.30585448	0	Up	0
Unigene81794_All	1090	0.01	0.79	6.303780748	1.39E-06	Up	3.42E-07
CL62.Contig10_All	801	0.01	0.79	6.303780748	8.17E-05	Up	2.40E-05
CL1189.Contig29_All	5562	0.01	0.79	6.303780748	1.71E-36	Up	1.22E-37
CL15789.Contig13_All	1332	0.01	0.79	6.303780748	2.30E-08	Up	4.89E-09
CL4714.Contig2_All	3925	0.01	0.79	6.303780748	1.51E-25	Up	1.44E-26
CL4046.Contig7_All	1384	0.01	0.79	6.303780748	1.16E-08	Up	2.41E-09
CL4722.Contig2_All	1364	0.01	0.79	6.303780748	2.30E-08	Up	4.89E-09
CL16469.Contig3_All	1044	0.01	0.79	6.303780748	2.75E-06	Up	6.95E-07
CL12035.Contig1_All	2589	0.01	0.79	6.303780748	9.02E-17	Up	1.19E-17
CL6736.Contig10_All	1930	0.01	0.79	6.303780748	2.95E-12	Up	4.91E-13
CL467.Contig2_All	3248	0.01	0.79	6.303780748	5.29E-21	Up	5.91E-22
CL10014.Contig2_All	2437	0.01	0.79	6.303780748	1.45E-15	Up	2.03E-16
CL3846.Contig4_All	3671	0.01	0.79	6.303780748	9.93E-24	Up	1.01E-24
CL6686.Contig9_All	2793	0.01	0.79	6.303780748	5.57E-18	Up	7.03E-19
CL1892.Contig3_All	8351	0.35	27.45	6.293307417	0	Up	0
Unigene1520_All	908	0.35	27.44	6.292781749	9.35E-173	Up	1.68E-174
CL948.Contig20_All	3874	0.01	0.78	6.285402219	6.09E-25	Up	5.93E-26
CL4518.Contig1_All	2193	0.01	0.78	6.285402219	9.29E-14	Up	1.42E-14
CL14427.Contig15_All	1669	0.01	0.78	6.285402219	1.86E-10	Up	3.44E-11
Unigene29115_All	979	0.01	0.78	6.285402219	5.43E-06	Up	1.41E-06
Unigene17210_All	3763	0.01	0.78	6.285402219	2.46E-24	Up	2.44E-25
Unigene9572_All	1628	0.01	0.78	6.285402219	3.71E-10	Up	6.98E-11
CL10514.Contig3_All	1905	0.01	0.78	6.285402219	5.90E-12	Up	9.96E-13
Unigene20688_All	1090	0.01	0.78	6.285402219	1.39E-06	Up	3.42E-07
Unigene21059_All	3387	0.01	0.78	6.285402219	1.31E-21	Up	1.43E-22
CL4410.Contig1_All	973	0.01	0.78	6.285402219	1.07E-05	Up	2.87E-06
CL5198.Contig1_All	4347	0.01	0.78	6.285402219	2.80E-28	Up	2.45E-29
CL5080.Contig8_All	1224	0.01	0.78	6.285402219	1.80E-07	Up	4.09E-08
CL1757.Contig6_All	2518	0.01	0.78	6.285402219	3.62E-16	Up	4.93E-17
CL63.Contig9_All	4765	0.01	0.78	6.285402219	1.04E-30	Up	8.50E-32
CL265.Contig4_All	1044	0.01	0.78	6.285402219	2.75E-06	Up	6.95E-07
CL7944.Contig5_All	2107	0.01	0.78	6.285402219	3.70E-13	Up	5.86E-14
CL1611.Contig11_All	2283	0.01	0.78	6.285402219	2.33E-14	Up	3.45E-15
CL205.Contig10_All	3464	0.01	0.78	6.285402219	3.25E-22	Up	3.48E-23
Unigene22479_All	1364	0.42	32.75	6.284961769	0	Up	0
CL7498.Contig5_All	1740	0.17	13.19	6.277766008	1.93E-169	Up	3.52E-171
CL2513.Contig6_All	1253	0.2	15.49	6.275193334	2.38E-140	Up	5.18E-142
Unigene55845_All	1354	0.25	19.26	6.267535798	1.16E-188	Up	1.92E-190
CL8747.Contig2_All	1261	0.01	0.77	6.266786541	1.80E-07	Up	4.09E-08
CL15997.Contig2_All	991	0.01	0.77	6.266786541	5.44E-06	Up	1.41E-06
CL1278.Contig16_All	1252	0.01	0.77	6.266786541	1.80E-07	Up	4.09E-08
Unigene35144_All	663	0.01	0.77	6.266786541	0.000613144	Up	0.000200752
Unigene33490_All	756	0.01	0.77	6.266786541	0.000159989	Up	4.87E-05
CL4280.Contig3_All	3222	0.01	0.77	6.266786541	2.13E-20	Up	2.43E-21
CL15090.Contig1_All	710	0.01	0.77	6.266786541	0.000613024	Up	0.000200752
CL1124.Contig1_All	3281	0.01	0.77	6.266786541	1.06E-20	Up	1.20E-21
CL9208.Contig2_All	771	0.01	0.77	6.266786541	0.000159926	Up	4.87E-05
Unigene27786_All	1166	0.01	0.77	6.266786541	7.07E-07	Up	1.69E-07
CL16667.Contig4_All	2667	0.01	0.77	6.266786541	9.02E-17	Up	1.19E-17
CL2768.Contig1_All	1603	0.01	0.77	6.266786541	7.39E-10	Up	1.42E-10
CL2738.Contig3_All	1836	0.01	0.77	6.266786541	2.35E-11	Up	4.11E-12
CL4818.Contig2_All	1747	0.01	0.77	6.266786541	9.34E-11	Up	1.69E-11
Unigene12507_All	1450	0.01	0.77	6.266786541	5.82E-09	Up	1.19E-09
CL2869.Contig6_All	4037	0.01	0.77	6.266786541	7.49E-26	Up	7.08E-27
CL547.Contig5_All	4328	0.01	0.77	6.266786541	1.13E-27	Up	1.01E-28
Unigene436_All	1434	0.01	0.77	6.266786541	1.16E-08	Up	2.41E-09
CL1873.Contig6_All	3755	0.01	0.77	6.266786541	9.93E-24	Up	1.01E-24
CL9178.Contig2_All	849	0.01	0.77	6.266786541	4.15E-05	Up	1.18E-05
CL6068.Contig5_All	2922	0.01	0.77	6.266786541	2.78E-18	Up	3.46E-19
Unigene29285_All	1727	0.19	14.57	6.260857649	1.19E-185	Up	2.00E-187
Unigene18225_All	1153	9.01	688.97	6.256770248	0	Up	0
CL8969.Contig1_All	2263	0.66	50.43	6.255672391	0	Up	0
CL203.Contig25_All	3546	0.83	63.38	6.254772513	0	Up	0
CL13120.Contig16_All	5245	0.15	11.43	6.251719093	0	Up	0
CL1188.Contig3_All	1134	0.01	0.76	6.247927513	1.39E-06	Up	3.42E-07
CL868.Contig2_All	1956	0.01	0.76	6.247927513	5.90E-12	Up	9.96E-13
CL12507.Contig1_All	2015	0.01	0.76	6.247927513	2.96E-12	Up	4.91E-13
CL2655.Contig12_All	1425	0.01	0.76	6.247927513	1.16E-08	Up	2.41E-09
CL4194.Contig16_All	1509	0.01	0.76	6.247927513	5.82E-09	Up	1.19E-09
CL726.Contig1_All	1792	0.01	0.76	6.247927513	9.35E-11	Up	1.69E-11
CL9091.Contig2_All	1092	0.01	0.76	6.247927513	2.75E-06	Up	6.95E-07
CL484.Contig3_All	2391	0.01	0.76	6.247927513	1.16E-14	Up	1.70E-15
CL740.Contig3_All	2608	0.01	0.76	6.247927513	3.62E-16	Up	4.93E-17
CL480.Contig7_All	2631	0.01	0.76	6.247927513	3.62E-16	Up	4.93E-17
[truncated: 34,667 more rows]
